# Supplementary material for: Gene Enrichment Analysis Reveals Major Regulators of Mycobacterium tuberculosis Gene Expression in Two Models of Antibiotic Tolerance
Source: Front Microbiol. 2018 Apr 4;9:610. doi: 10.3389/fmicb.2018.00610 (PMC5893760; doi:10.3389/fmicb.2018.00610)
Supplement: Supplementary file 1 [file DataSheet1.xls]

## Sheet: 7H9vsHyp_or_PBS
	Rv.Homologs..NCBI.	MT.Homologs..BLAST.	Evalues.of.MT.Homologs..BLAST.	Annotations..NCBI.	Functional.Category	baseMean	log2FoldChange_hyp	lfcSE_hyp	pvalue_hyp	padj_hyp	Expression Direction (Hypoxia/7H9)	log2FoldChange_PBS	lfcSE_PBS	pvalue_PBS	padj_PBS	Expression Direction (PBS/7H9)	All padj < .05	All same direction AND abs(lg2FC) > 1.0	padj < .05 AND same direction AND abs(lg2FC) > 1.0
V735_00006	Rv0006	MT0006	0	DNA gyrase subunit A GyrA	information-pathways	7766.19	-1.30741	0.443612	0.00320667	0.017547	DOWN	-2.42271	0.4437	4.75502e-08	2.05079e-06	DOWN	TRUE	TRUE	TRUE
V735_00016	Rv0014c	MT0017 MT2232	0.0 1.0319e-09	transmembrane serine/threonine-protein kinase B PknB	regulatory-proteins	2203.05	-1.47777	0.462345	0.00139221	0.00869803	DOWN	-1.75034	0.462386	0.000153433	0.00213687	DOWN	TRUE	TRUE	TRUE
V735_00019	Rv0017c	MT0020	0	cell division protein RodA	cell-wall-and-cell-processes	1737.46	-1.03868	0.389063	0.00759193	0.0359164	DOWN	-1.21207	0.389074	0.00183782	0.0164261	DOWN	TRUE	TRUE	TRUE
V735_00020	Rv0018c	MT0021	0	phosphoserine/threonine phosphatase PstP	regulatory-proteins	2733.37	-2.4124	0.438581	3.78772e-08	8.53514e-07	DOWN	-1.32591	0.438134	0.00247589	0.0210398	DOWN	TRUE	TRUE	TRUE
V735_00027	Rv0024	MT0027	0	secreted protein	virulence-detoxification-and-adaptation	425.73	-3.36394	0.728681	3.90313e-06	5.43593e-05	DOWN	-2.19267	0.723811	0.00245083	0.0209155	DOWN	TRUE	TRUE	TRUE
V735_00061	Rv0058	MT0064	0	replicative DNA helicase DnaB	information-pathways	1394.36	-1.94163	0.573231	0.000706191	0.00494334	DOWN	-2.6351	0.573484	4.32942e-06	9.98006e-05	DOWN	TRUE	TRUE	TRUE
V735_00176	Rv0169	MT0178 MT0618	0.0 1.85921e-150	MCE-family protein Mce1A	virulence-detoxification-and-adaptation	5350.79	-4.56907	0.669253	8.6641e-12	4.23801e-10	DOWN	-1.79122	0.668708	0.00739236	0.0495832	DOWN	TRUE	TRUE	TRUE
V735_00177	Rv0170	MT0179 MT0619 MT2019	0.0 7.81044e-116 1.72798e-16	MCE-family protein Mce1B	virulence-detoxification-and-adaptation	2169.69	-3.3225	0.478555	3.84449e-12	2.02898e-10	DOWN	-2.02754	0.477913	2.21063e-05	0.000425802	DOWN	TRUE	TRUE	TRUE
V735_00178	Rv0171	MT0180 MT0621	0.0 1.0243e-160	MCE-family protein Mce1C	virulence-detoxification-and-adaptation	10489.6	-4.17759	0.757052	3.42421e-08	7.8941e-07	DOWN	-2.25513	0.756862	0.00288647	0.02402	DOWN	TRUE	TRUE	TRUE
V735_00179	Rv0172	MT0181 MT0622	0.0 0.0	MCE-family protein Mce1D	virulence-detoxification-and-adaptation	4864.31	-3.00412	0.508778	3.53558e-09	1.04013e-07	DOWN	-1.63572	0.508513	0.00129689	0.0122975	DOWN	TRUE	TRUE	TRUE
V735_00180	Rv0173	MT0182 MT0623 MT0624	0.0 2.52846e-116 5.23923e-11	MCE-family lipoprotein LprK	cell-wall-and-cell-processes	2358.63	-4.27296	0.666521	1.44725e-10	5.74743e-09	DOWN	-1.78471	0.665456	0.00731967	0.0495096	DOWN	TRUE	TRUE	TRUE
V735_00181	Rv0174	MT0183 MT0624	0.0 0.0	MCE-family protein Mce1F	virulence-detoxification-and-adaptation	4062.56	-3.10359	0.54636	1.34311e-08	3.38817e-07	DOWN	-1.84517	0.546062	0.000727389	0.00773888	DOWN	TRUE	TRUE	TRUE
V735_00185	Rv0178	MT0187	0	MCE-associated membrane protein	cell-wall-and-cell-processes	4209.47	-1.97598	0.322271	8.71035e-10	2.88737e-08	DOWN	-1.66561	0.322149	2.33688e-07	7.74647e-06	DOWN	TRUE	TRUE	TRUE
V735_00191	Rv0184	MT0193	0	hypothetical protein	conserved-hypothetical	903.356	-1.6124	0.441525	0.000260326	0.00207176	DOWN	-1.45783	0.441286	0.000954497	0.00947646	DOWN	TRUE	TRUE	TRUE
V735_00229	Rv0220	MT0230	0	esterase LipC	intermediary-metabolism-and-respiration	5521.09	-2.00572	0.45338	9.69263e-06	0.00011889	DOWN	-1.58098	0.453264	0.000486682	0.00564831	DOWN	TRUE	TRUE	TRUE
V735_00230	Rv0221	MT0231	0	diacylglycerol acyltransferase	lipid-metabolism	987.526	-1.37914	0.546306	0.0115869	0.0488831	DOWN	-1.89061	0.546548	0.000541808	0.00608738	DOWN	TRUE	TRUE	TRUE
V735_00236	Rv0227c	MT0237	0	membrane protein	cell-wall-and-cell-processes	1669.67	-2.90003	0.584133	6.88197e-07	1.16964e-05	DOWN	-1.66666	0.583388	0.00427857	0.0323189	DOWN	TRUE	TRUE	TRUE
V735_00237	Rv0228	MT0238 MT1293	0.0 2.32675e-09	membrane acyltransferase	intermediary-metabolism-and-respiration	473.142	-1.86087	0.485174	0.000125319	0.00110474	DOWN	-1.48224	0.484103	0.00219987	0.0190576	DOWN	TRUE	TRUE	TRUE
V735_00252	Rv0241c	MT0255	0	3-hydroxyacyl-thioester dehydratase HtdX	intermediary-metabolism-and-respiration	2736.67	-3.43573	0.471008	2.99957e-13	1.87989e-11	DOWN	-3.4833	0.470952	1.40049e-13	2.44233e-11	DOWN	TRUE	TRUE	TRUE
V735_00253	Rv0242c	MT0256 MT2820	0.0 0.000199916	3-oxoacyl-[acyl-carrier protein] reductase FabG4	lipid-metabolism	853.061	-4.3324	0.840016	2.50231e-07	4.62524e-06	DOWN	-2.4898	0.837443	0.00294806	0.0241849	DOWN	TRUE	TRUE	TRUE
V735_00254	Rv0243	MT0257	0	acetyl-CoA acyltransferase FadA2	lipid-metabolism	4011.17	-4.02354	0.49077	2.43579e-16	3.6185e-14	DOWN	-2.45127	0.490026	5.66404e-07	1.69541e-05	DOWN	TRUE	TRUE	TRUE
V735_00292	Rv0280	MT0292 MT0269 MT0469 MT3106 MT3101 MT0299 MT1431 MT0105 MT3987	0.0 3.98216e-128 8.21509e-118 1.58869e-82 1.58869e-82 2.87242e-79 5.92573e-69 8.24417e-42 1.70225e-12	PPE family protein PPE3	PE-PPE-families	5220.85	-4.30039	0.31318	6.58563e-43	8.80498e-40	DOWN	-3.71612	0.312377	1.23792e-32	8.27551e-30	DOWN	TRUE	TRUE	TRUE
V735_00293	Rv0281	MT0293 MT0917 MT3895 MT3874 MT0154 MT1770 MT3507 MT0153 MT0751 MT0851 MT1937	0.0 4.58497e-137 2.72195e-32 1.08401e-24 6.84085e-21 1.01527e-18 3.54365e-18 5.25924e-16 1.83566e-15 6.00079e-09 1.08497e-05	s-adenosylmethionine-dependent methyltransferase	lipid-metabolism	3943.82	-1.4063	0.530389	0.00801469	0.0374236	DOWN	-2.47028	0.530634	3.23434e-06	7.81502e-05	DOWN	TRUE	TRUE	TRUE
V735_00294	Rv0282	MT0295 MT3981	0.0 1.35188e-33	ESX-3 secretion system protein EccA3	cell-wall-and-cell-processes	13687.1	-1.7965	0.55995	0.00133511	0.00842	DOWN	-2.74858	0.559997	9.19093e-07	2.59611e-05	DOWN	TRUE	TRUE	TRUE
V735_00295	Rv0283	MT0296 MT3556	0.0 6.80483e-05	ESX-3 secretion system protein EccB3	cell-wall-and-cell-processes	4580.15	-2.17185	0.501848	1.50668e-05	0.000177744	DOWN	-2.41066	0.501864	1.55984e-06	4.06269e-05	DOWN	TRUE	TRUE	TRUE
V735_00296	Rv0284	MT0297	0	ESX-3 secretion system protein EccC3	cell-wall-and-cell-processes	10523.2	-1.94135	0.43313	7.39025e-06	9.38047e-05	DOWN	-2.61544	0.433179	1.56234e-09	9.79146e-08	DOWN	TRUE	TRUE	TRUE
V735_00298	Rv0286	MT0299 MT3106 MT3101 MT0292 MT0469 MT0269 MT0105 MT1431	0.0 3.13207e-91 3.13207e-91 2.74745e-79 7.87854e-61 6.05701e-56 1.33532e-32 1.9818e-30	PPE family protein PPE4	PE-PPE-families	6750.94	-2.01496	0.457003	1.03814e-05	0.0001258	DOWN	-2.66746	0.457106	5.3615e-09	3.02887e-07	DOWN	TRUE	TRUE	TRUE
V735_00299	Rv0287	MT0300 MT3105	1.07959e-151 1.3187e-93	ESAT-6 like protein EsxG	cell-wall-and-cell-processes	1519.98	-4.42328	1.05275	2.64983e-05	0.000282672	DOWN	-2.88418	1.05026	0.00602985	0.0423568	DOWN	TRUE	TRUE	TRUE
V735_00300	Rv0288	MT0301 MT3104	4.53972e-150 1.93546e-91	antigen 7 EsxH	cell-wall-and-cell-processes	6851.48	-3.09901	0.558154	2.8202e-08	6.61511e-07	DOWN	-3.69954	0.558319	3.44424e-11	3.02295e-09	DOWN	TRUE	TRUE	TRUE
V735_00301	Rv0289	MT0302	0	ESX-3 secretion-associated protein EspG3	cell-wall-and-cell-processes	4444.97	-3.64106	0.69451	1.583e-07	3.06735e-06	DOWN	-2.84625	0.694133	4.12359e-05	0.000706826	DOWN	TRUE	TRUE	TRUE
V735_00302	Rv0290	MT0303	0	ESX-3 secretion system protein EccD3	cell-wall-and-cell-processes	846.768	-4.07298	0.621703	5.70255e-11	2.48619e-09	DOWN	-2.66102	0.617317	1.62794e-05	0.000333147	DOWN	TRUE	TRUE	TRUE
V735_00304	Rv0292	MT0305	0	ESX-3 secretion system protein EccE3	cell-wall-and-cell-processes	3446.07	-3.42114	0.459798	1.00289e-13	6.70432e-12	DOWN	-3.34306	0.459648	3.51386e-13	5.63763e-11	DOWN	TRUE	TRUE	TRUE
V735_00426	Rv0411c	MT0424 MT0423	0.0 5.00498e-23	glutamine-binding lipoprotein GlnH	cell-wall-and-cell-processes	12031.6	-2.26398	0.742542	0.00229638	0.0133297	DOWN	-2.44414	0.742552	0.000996403	0.00984377	DOWN	TRUE	TRUE	TRUE
V735_00433	Rv0418	MT0432	0	lipoprotein aminopeptidase LpqL	cell-wall-and-cell-processes	1025.34	-1.47775	0.430737	0.000601918	0.0042959	DOWN	-1.75097	0.430883	4.83044e-05	0.00082097	DOWN	TRUE	TRUE	TRUE
V735_00465	Rv0450c	MT0466 MT0705 MT2402 MT0528 MT1608 MT0412	0.0 0.0 0.0 0.0 7.70706e-134 2.06992e-109	transmembrane transporter MmpL4	cell-wall-and-cell-processes	2472.01	-1.47482	0.388244	0.000145462	0.00125743	DOWN	-1.41054	0.388171	0.000279273	0.00351148	DOWN	TRUE	TRUE	TRUE
V735_00500	Rv0482	MT0500	0	UDP-N-acetylenolpyruvoylglucosamine reductase MurB	cell-wall-and-cell-processes	630.944	-1.26289	0.37125	0.000669633	0.0047121	DOWN	-1.83937	0.371947	7.60451e-07	2.21027e-05	DOWN	TRUE	TRUE	TRUE
V735_00526	Rv0505c	MT0526	0	phosphoserine phosphatase SerB1	intermediary-metabolism-and-respiration	4935.01	-1.91293	0.293905	7.58246e-11	3.2014e-09	DOWN	-1.06966	0.293243	0.000264596	0.00337742	DOWN	TRUE	TRUE	TRUE
V735_00549	Rv0528	MT0550	0	cytochrome C biogenesis protein	cell-wall-and-cell-processes	620.438	-3.24123	0.838312	0.000110463	0.000988988	DOWN	-2.71794	0.837571	0.00117442	0.0113102	DOWN	TRUE	TRUE	TRUE
V735_00686	Rv0655	MT0684	0	ribonucleotide-transport ABC transporter ATP-binding protein Mkl	cell-wall-and-cell-processes	12428.4	-4.08792	0.347558	6.13884e-32	4.92457e-29	DOWN	-1.44054	0.346915	3.28988e-05	0.000599806	DOWN	TRUE	TRUE	TRUE
V735_00728	Rv0696	MT0723	0	mycofactocin system glycosyltransferase	intermediary-metabolism-and-respiration	2024.85	-3.00585	0.314027	1.049e-21	3.50629e-19	DOWN	-2.04403	0.313299	6.83577e-11	5.48365e-09	DOWN	TRUE	TRUE	TRUE
V735_00765	Rv0732	MT0756.1	0	preprotein translocase subunit SecY	cell-wall-and-cell-processes	2856.5	-1.46298	0.43396	0.000748345	0.0052021	DOWN	-1.74416	0.433997	5.84872e-05	0.000953627	DOWN	TRUE	TRUE	TRUE
V735_00798	Rv0761c	MT0786	0	NAD-dependent zinc-type alcohol dehydrogenase AdhB	intermediary-metabolism-and-respiration	4351.04	-1.75657	0.432895	4.9554e-05	0.000497394	DOWN	-1.44628	0.432795	0.000832599	0.00858498	DOWN	TRUE	TRUE	TRUE
V735_00836	Rv0803	MT0823	0	phosphoribosylformylglycinamidine synthase II PurL	intermediary-metabolism-and-respiration	638.961	-1.69117	0.366923	4.04508e-06	5.57554e-05	DOWN	-1.42274	0.366288	0.000102664	0.0015539	DOWN	TRUE	TRUE	TRUE
V735_00859	Rv0826	MT0848 MT1683	0.0 9.05926e-71	hypothetical protein	conserved-hypothetical	900.03	-1.45109	0.310911	3.05333e-06	4.38957e-05	DOWN	-1.12712	0.310345	0.000281423	0.00352746	DOWN	TRUE	TRUE	TRUE
V735_00920	Rv0883c	MT0906	0	hypothetical protein	conserved-hypothetical	3507.45	-2.66045	0.372755	9.52061e-13	5.37847e-11	DOWN	-1.94175	0.37226	1.82709e-07	6.39788e-06	DOWN	TRUE	TRUE	TRUE
V735_00951	Rv0914c	MT0939	0	acetyl-CoA acetyltransferase	lipid-metabolism	2927.76	-1.32102	0.387609	0.000654135	0.00462023	DOWN	-1.24484	0.387507	0.00131616	0.0124214	DOWN	TRUE	TRUE	TRUE
V735_00963	Rv0925c	MT0952	0	manganese transporter	conserved-hypothetical	779.228	-2.03554	0.617939	0.000987438	0.00659004	DOWN	-2.04301	0.617787	0.000943078	0.00938632	DOWN	TRUE	TRUE	TRUE
V735_00969	Rv0931c	MT0958 MT1304 MT1785 MT3624	0.0 1.41714e-128 4.3389e-116 3.81955e-28	transmembrane serine/threonine-protein kinase D PknD	regulatory-proteins	9238.67	-2.59181	0.504587	2.79905e-07	5.12648e-06	DOWN	-2.67728	0.50458	1.12089e-07	4.26352e-06	DOWN	TRUE	TRUE	TRUE
V735_00976	Rv0938	MT0965	0	ATP dependent DNA ligase LigD	information-pathways	3172.2	-1.55142	0.612879	0.011362	0.0481237	DOWN	-1.84922	0.612932	0.00255282	0.021602	DOWN	TRUE	TRUE	TRUE
V735_01057	Rv1017c	MT1045	0	ribose-phosphate pyrophosphokinase PrsA	intermediary-metabolism-and-respiration	1447.64	-1.33745	0.314299	2.08724e-05	0.000229997	DOWN	-1.05805	0.314029	0.000753671	0.00793432	DOWN	TRUE	TRUE	TRUE
V735_01113	Rv1070c	MT1100	0	enoyl-CoA hydratase EchA8	lipid-metabolism	744.716	-2.08994	0.427114	9.92238e-07	1.61783e-05	DOWN	-2.06091	0.426857	1.3783e-06	3.6133e-05	DOWN	TRUE	TRUE	TRUE
V735_01114	Rv1071c	MT1101	0	enoyl-CoA hydratase EchA9	lipid-metabolism	360.871	-1.94447	0.550639	0.00041353	0.00311195	DOWN	-1.47215	0.549367	0.0073682	0.0495832	DOWN	TRUE	TRUE	TRUE
V735_01117	Rv1074c	MT1104 MT1365	0.0 2.82037e-08	beta-ketoacyl CoA thiolase FadA3	lipid-metabolism	2126.94	-1.79775	0.535645	0.000790096	0.00544682	DOWN	-1.52113	0.535386	0.00449461	0.0336341	DOWN	TRUE	TRUE	TRUE
V735_01142	Rv1097c	MT1129	0	glycine and proline rich membrane protein	cell-wall-and-cell-processes	2837.5	-2.19106	0.598056	0.000248664	0.00199912	DOWN	-2.46186	0.598088	3.85141e-05	0.000680528	DOWN	TRUE	TRUE	TRUE
V735_01143	Rv1098c	MT1130	0	fumarase Fum	intermediary-metabolism-and-respiration	1490.33	-1.99276	0.492608	5.22524e-05	0.000520061	DOWN	-1.87054	0.492443	0.000145582	0.00204888	DOWN	TRUE	TRUE	TRUE
V735_01153	Rv1108c	MT1139	0	exodeoxyribonuclease VII large subunit XseA	information-pathways	1376.96	-2.94017	0.46372	2.29179e-10	8.59099e-09	DOWN	-2.29462	0.462969	7.18377e-07	2.10322e-05	DOWN	TRUE	TRUE	TRUE
V735_01156	Rv1111c	MT1142	0	hypothetical protein	conserved-hypothetical	1487.99	-1.12735	0.33241	0.000695273	0.00487542	DOWN	-1.38554	0.332483	3.08296e-05	0.000567997	DOWN	TRUE	TRUE	TRUE
V735_01282	Rv1235	MT1273	0	sugar-binding lipoprotein LpqY	cell-wall-and-cell-processes	2142.01	-1.08082	0.348328	0.00191639	0.0114384	DOWN	-1.19877	0.348304	0.000578007	0.00642212	DOWN	TRUE	TRUE	TRUE
V735_01325	Rv1278	MT1315	0	hypothetical protein	conserved-hypothetical	1976.17	-2.27468	0.426342	9.53685e-08	1.91262e-06	DOWN	-1.43624	0.425619	0.000739579	0.00784106	DOWN	TRUE	TRUE	TRUE
V735_01353	Rv1304	MT1344	0	ATP synthase A chain AtpB	intermediary-metabolism-and-respiration	2398.17	-1.59511	0.397943	6.11331e-05	0.000592282	DOWN	-2.10976	0.398296	1.17743e-07	4.41373e-06	DOWN	TRUE	TRUE	TRUE
V735_01354	Rv1305	MT1345	1.01453e-125	ATP synthase C chain AtpE	intermediary-metabolism-and-respiration	454.259	-2.39657	0.632079	0.000149703	0.00128578	DOWN	-2.01112	0.630084	0.00141375	0.013096	DOWN	TRUE	TRUE	TRUE
V735_01356	Rv1307	MT1347	0	ATP synthase delta chain AtpH	intermediary-metabolism-and-respiration	1165.32	-2.0762	0.614964	0.000735137	0.00511916	DOWN	-1.81764	0.614584	0.00310137	0.0250785	DOWN	TRUE	TRUE	TRUE
V735_01431	Rv1378c	MT1422 MT3159	0.0 0.0	hypothetical protein	conserved-hypothetical	1141.07	-2.44492	0.498756	9.48432e-07	1.55908e-05	DOWN	-1.50197	0.497715	0.00254669	0.0215957	DOWN	TRUE	TRUE	TRUE
V735_01440	Rv1387	MT1431 MT0469 MT0292 MT0269 MT0299 MT3106 MT3101 MT0105	0.0 1.5977e-82 5.95935e-69 2.22477e-36 2.0837e-30 8.8601e-29 8.8601e-29 4.90471e-13	PPE family protein PPE20	PE-PPE-families	1587.14	-3.23132	0.585806	3.46746e-08	7.94743e-07	DOWN	-2.91489	0.58556	6.4259e-07	1.89517e-05	DOWN	TRUE	TRUE	TRUE
V735_01478	Rv1425	MT1468 MT1469	0.0 1.65499e-62	diacylglycerol acyltransferase	lipid-metabolism	1875.53	-2.28354	0.396427	8.39547e-09	2.23008e-07	DOWN	-1.11272	0.394861	0.00483227	0.0354337	DOWN	TRUE	TRUE	TRUE
V735_01480	Rv1427c	MT1470 MT0283	0.0 4.55109e-45	long-chain-fatty-acid-CoA ligase FadD12	lipid-metabolism	750.941	-1.96864	0.502967	9.07641e-05	0.000833077	DOWN	-1.396	0.502282	0.00544734	0.0390166	DOWN	TRUE	TRUE	TRUE
V735_01490	Rv1437	MT1481	0	phosphoglycerate kinase Pgk	intermediary-metabolism-and-respiration	509.345	-2.19288	0.404637	5.98041e-08	1.28965e-06	DOWN	-1.74981	0.40344	1.44293e-05	0.000296799	DOWN	TRUE	TRUE	TRUE
V735_01491	Rv1438	MT1482	0	triosephosphate isomerase Tpi	intermediary-metabolism-and-respiration	419.27	-2.03178	0.436347	3.21872e-06	4.57811e-05	DOWN	-1.55683	0.43514	0.000346537	0.004212	DOWN	TRUE	TRUE	TRUE
V735_01499	Rv1446c	MT1493	0	OXPP cycle protein OpcA	intermediary-metabolism-and-respiration	856.467	-1.55656	0.475702	0.00106742	0.00697303	DOWN	-1.32635	0.47534	0.00526548	0.0379171	DOWN	TRUE	TRUE	TRUE
V735_01500	Rv1447c	MT1494	0	glucose-6-phosphate 1-dehydrogenase Zwf2	intermediary-metabolism-and-respiration	1427.02	-1.80312	0.459744	8.78161e-05	0.000811591	DOWN	-1.69038	0.459587	0.000235032	0.00304101	DOWN	TRUE	TRUE	TRUE
V735_01501	Rv1448c	MT1495 MT1539	0.0 0.000571238	transaldolase Tal	intermediary-metabolism-and-respiration	887.597	-1.75796	0.42431	3.42626e-05	0.000356029	DOWN	-1.41748	0.423676	0.000820864	0.00848579	DOWN	TRUE	TRUE	TRUE
V735_01601	Rv1544	MT1596	0	ketoacyl reductase	lipid-metabolism	2702.83	-1.58007	0.51561	0.00218054	0.0126756	DOWN	-1.71958	0.515608	0.000852803	0.0086817	DOWN	TRUE	TRUE	TRUE
V735_01637	Rv1595	MT1631	0	l-aspartate oxidase NadB	intermediary-metabolism-and-respiration	2581.77	-2.4445	0.504646	1.27266e-06	2.0097e-05	DOWN	-1.84808	0.504397	0.000248367	0.00319294	DOWN	TRUE	TRUE	TRUE
V735_01638	Rv1596	MT1632	0	nicotinate-nucleotide pyrophosphatase NadC	intermediary-metabolism-and-respiration	2234.6	-2.21228	0.671692	0.000989161	0.00659057	DOWN	-2.33617	0.671685	0.000505037	0.00577346	DOWN	TRUE	TRUE	TRUE
V735_01662	Rv1620c	MT1656 MT1655	0.0 1.1545e-27	thiol reductant ABC exporter subunit CydC	intermediary-metabolism-and-respiration	7057.12	-1.3924	0.463796	0.0026805	0.0152072	DOWN	-2.06131	0.464175	8.96212e-06	0.000194308	DOWN	TRUE	TRUE	TRUE
V735_01663	Rv1621c	MT1657	0	thiol reductant ABC exporter subunit CydD	intermediary-metabolism-and-respiration	2152.5	-1.96667	0.509554	0.000113581	0.00101238	DOWN	-1.46801	0.508208	0.0038697	0.0299063	DOWN	TRUE	TRUE	TRUE
V735_01664	Rv1622c	MT1658	0	integral membrane cytochrome D ubiquinol oxidase CydB	intermediary-metabolism-and-respiration	8468.9	-1.87706	0.369737	3.83947e-07	6.8142e-06	DOWN	-1.51658	0.369269	4.0084e-05	0.000693686	DOWN	TRUE	TRUE	TRUE
V735_01697	Rv1653	MT1691	0	glutamate N-acetyltransferase ArgJ	intermediary-metabolism-and-respiration	6691.85	-2.17798	0.512144	2.11234e-05	0.000231492	DOWN	-2.67252	0.512471	1.83843e-07	6.39788e-06	DOWN	TRUE	TRUE	TRUE
V735_01698	Rv1654	MT1692	0	acetylglutamate kinase ArgB	intermediary-metabolism-and-respiration	999.288	-2.8689	0.648026	9.54923e-06	0.000117526	DOWN	-2.6588	0.646641	3.92724e-05	0.000688117	DOWN	TRUE	TRUE	TRUE
V735_01703	Rv1659	MT1697	0	argininosuccinate lyase ArgH	intermediary-metabolism-and-respiration	269.513	-2.27326	0.645331	0.000427309	0.00320498	DOWN	-2.24081	0.644763	0.000510087	0.00581238	DOWN	TRUE	TRUE	TRUE
V735_01723	Rv1679	MT1719	0	acyl-CoA dehydrogenase FadE16	lipid-metabolism	570.383	-1.86156	0.46426	6.07866e-05	0.000590352	DOWN	-1.33906	0.463453	0.00386097	0.0298964	DOWN	TRUE	TRUE	TRUE
V735_01800	Rv1753c	MT1796 MT1969 MT1968 MT0370 MT3637 MT3248 MT0318 MT3247 MT2425 MT2423 MT3663 MT1599 MT2683 MT3643 MT0779 MT1168 MT0458 MT2422 MT2419 MT3209	0.0 0.0 5.21055e-124 7.73314e-122 8.83131e-96 1.07682e-75 1.07682e-75 3.75849e-75 1.00854e-69 1.82349e-66 4.0165e-62 1.40189e-61 6.80151e-53 1.8251e-47 1.8251e-47 2.70869e-45 5.96628e-41 3.09061e-38 3.09061e-38 3.30277e-25	PPE family protein PPE24	PE-PPE-families	1687.62	-1.71746	0.403526	2.07992e-05	0.000229822	DOWN	-1.2077	0.403052	0.00273203	0.0229731	DOWN	TRUE	TRUE	TRUE
V735_01801	Rv1754c	MT1797	0	hypothetical protein	conserved-hypothetical	1039	-2.76172	0.47141	4.67289e-09	1.31993e-07	DOWN	-2.24735	0.47085	1.81541e-06	4.60861e-05	DOWN	TRUE	TRUE	TRUE
V735_01821	Rv1770	MT1820.1	0	hypothetical protein	conserved-hypothetical	649.613	-1.69207	0.364492	3.44602e-06	4.84982e-05	DOWN	-1.05165	0.363162	0.00378175	0.0294677	DOWN	TRUE	TRUE	TRUE
V735_01895	Rv1844c	MT1892 MT1154	0.0 2.7692e-09	6-phosphogluconate dehydrogenase Gnd1	intermediary-metabolism-and-respiration	2581.45	-1.52388	0.447575	0.000662258	0.00466839	DOWN	-1.52585	0.44752	0.00065066	0.00709185	DOWN	TRUE	TRUE	TRUE
V735_01932	Rv1881c	MT1930	0	lipoprotein LppE	cell-wall-and-cell-processes	2414.02	-1.21795	0.405392	0.00266131	0.0151411	DOWN	-1.85523	0.405646	4.79612e-06	0.000109302	DOWN	TRUE	TRUE	TRUE
V735_01933	Rv1882c	MT1931	0	short-chain dehydrogenase/reductase	intermediary-metabolism-and-respiration	828.783	-1.44087	0.482496	0.00282395	0.0157756	DOWN	-2.12787	0.483141	1.06151e-05	0.000227685	DOWN	TRUE	TRUE	TRUE
V735_01937	Rv1886c	MT1934 MT3911 MT0137 MT3910	0.0 0.0 7.80833e-160 1.84936e-09	secreted antigen 85-B FbpB	lipid-metabolism	13419.7	-3.07135	0.715556	1.76871e-05	0.000202694	DOWN	-2.12434	0.715484	0.00298674	0.0244486	DOWN	TRUE	TRUE	TRUE
V735_02137	Rv2074	MT2134	0	pyridoxamine 5'-phosphate oxidase	intermediary-metabolism-and-respiration	579.983	-1.89177	0.497616	0.000143726	0.0012451	DOWN	-1.95606	0.497472	8.42442e-05	0.0013097	DOWN	TRUE	TRUE	TRUE
V735_02175	Rv2112c	MT2172 MT2158	0.0 3.99222e-33	deamidase	intermediary-metabolism-and-respiration	2098.12	-1.40135	0.455893	0.00211312	0.0123553	DOWN	-1.29456	0.455811	0.00450973	0.0336844	DOWN	TRUE	TRUE	TRUE
V735_02182	Rv2119	MT2179	0	exonuclease RecB	conserved-hypothetical	496.168	-2.07953	0.43782	2.03689e-06	3.05991e-05	DOWN	-1.79407	0.436839	4.00957e-05	0.000693686	DOWN	TRUE	TRUE	TRUE
V735_02212	Rv2147c	MT2206	0	cell division protein sepF	conserved-hypothetical	2918.15	-1.72829	0.319913	6.57683e-08	1.3884e-06	DOWN	-1.75128	0.319845	4.36545e-08	1.90324e-06	DOWN	TRUE	TRUE	TRUE
V735_02258	Rv2194	MT2250	0	ubiquinol-cytochrome C reductase QcrC	intermediary-metabolism-and-respiration	7126.64	-2.31482	0.41326	2.12665e-08	5.13854e-07	DOWN	-2.39661	0.413242	6.65015e-09	3.5565e-07	DOWN	TRUE	TRUE	TRUE
V735_02259	Rv2195	MT2251 MT3376 MT0577 MT3795	0.0 5.40233e-24 1.18994e-19 4.73892e-12	Rieske iron-sulfur protein QcrA	intermediary-metabolism-and-respiration	4101.72	-2.47991	0.339502	2.78188e-13	1.77113e-11	DOWN	-1.84183	0.339048	5.56132e-08	2.29963e-06	DOWN	TRUE	TRUE	TRUE
V735_02260	Rv2196	MT2252	0	ubiquinol-cytochrome C reductase QcrB	intermediary-metabolism-and-respiration	3631.31	-1.32111	0.373715	0.000407644	0.00308502	DOWN	-1.48642	0.37372	6.96833e-05	0.00111354	DOWN	TRUE	TRUE	TRUE
V735_02278	Rv2214c	MT2270	0	short-chain dehydrogenase EphD	virulence-detoxification-and-adaptation	799.817	-1.83477	0.408268	6.98917e-06	8.92789e-05	DOWN	-1.68097	0.407864	3.76593e-05	0.000674337	DOWN	TRUE	TRUE	TRUE
V735_02279	Rv2215	MT2272	0	2-oxoglutarate dehydrogenase; E2 component; dihydrolipoamide succinyltransferase DlaT	intermediary-metabolism-and-respiration	6906.01	-1.71936	0.306716	2.07412e-08	5.04199e-07	DOWN	-1.71945	0.306647	2.05563e-08	9.58736e-07	DOWN	TRUE	TRUE	TRUE
V735_02280	Rv2216	MT2273	0	cell division inhibitor Cdi	conserved-hypothetical	1421.63	-1.55926	0.435995	0.000348441	0.00268769	DOWN	-1.90042	0.436241	1.32244e-05	0.000273457	DOWN	TRUE	TRUE	TRUE
V735_02311	Rv2243	MT2303	0	malonyl CoA-acyl carrier protein transacylase FabD	lipid-metabolism	6149.47	-1.82088	0.616882	0.00315991	0.0173384	DOWN	-3.13383	0.61733	3.84591e-07	1.22428e-05	DOWN	TRUE	TRUE	TRUE
V735_02312	Rv2244	MT2304	0	meromycolate extension acyl carrier protein AcpM	lipid-metabolism	4374.67	-1.81104	0.429836	2.51642e-05	0.000270599	DOWN	-3.63141	0.430933	3.55053e-17	8.90074e-15	DOWN	TRUE	TRUE	TRUE
V735_02313	Rv2245	MT2305 MT2306	0.0 4.00045e-152	3-oxoacyl-[acyl-carrier-protein] synthase 1 KasA	lipid-metabolism	4079.66	-2.16749	0.420038	2.46665e-07	4.58044e-06	DOWN	-2.96828	0.420405	1.65866e-12	2.1461e-10	DOWN	TRUE	TRUE	TRUE
V735_02314	Rv2246	MT2306 MT2305	0.0 4.21581e-152	3-oxoacyl-[acyl-carrier-protein] synthase 2 KasB	lipid-metabolism	3745.15	-2.612	0.45131	7.14002e-09	1.92205e-07	DOWN	-3.07854	0.451427	9.13129e-12	9.63831e-10	DOWN	TRUE	TRUE	TRUE
V735_02315	Rv2247	MT2307 MT3906	0.0 2.22531e-10	propionyl-CoA carboxylase beta chain 6 AccD6	lipid-metabolism	1991.54	-2.24336	0.593135	0.000155443	0.00133079	DOWN	-2.35477	0.59312	7.18299e-05	0.00114329	DOWN	TRUE	TRUE	TRUE
V735_02390	Rv2315c	MT2378	0	protein TldD	conserved-hypothetical	479.078	-1.36575	0.417023	0.00105666	0.0069183	DOWN	-1.1906	0.416307	0.00423755	0.0321301	DOWN	TRUE	TRUE	TRUE
V735_02401	Rv2326c	MT2388	0	cobalt/nickel transporter ATP-binding protein	cell-wall-and-cell-processes	3326.94	-1.85192	0.509285	0.000276561	0.0021966	DOWN	-1.50005	0.509185	0.00321922	0.0257374	DOWN	TRUE	TRUE	TRUE
V735_02410	Rv2334	MT2397 MT1108 MT1377	0.0 4.15295e-11 1.11439e-05	cysteine synthase A CysK1	intermediary-metabolism-and-respiration	5945.96	-1.47309	0.579603	0.0110363	0.0470671	DOWN	-2.93355	0.579763	4.19434e-07	1.31407e-05	DOWN	TRUE	TRUE	TRUE
V735_02427	Rv2350c	MT2415 MT2416 MT1799 MT2414	0.0 0.0 0.0 0.0	phospholipase C2 PlcB	intermediary-metabolism-and-respiration	1934.57	-2.89971	0.62766	3.8398e-06	5.36635e-05	DOWN	-2.95394	0.627614	2.51863e-06	6.23593e-05	DOWN	TRUE	TRUE	TRUE
V735_02508	Rv2426c	MT2499	0	hypothetical protein	conserved-hypothetical	514.148	-1.24613	0.416757	0.00278921	0.015625	DOWN	-1.22695	0.416509	0.00322118	0.0257374	DOWN	TRUE	TRUE	TRUE
V735_02563	Rv2476c	MT2551	0	NAD-dependent glutamate dehydrogenase Gdh	intermediary-metabolism-and-respiration	7173	-1.03782	0.289819	0.0003424	0.00264618	DOWN	-1.36649	0.289882	2.4297e-06	6.05313e-05	DOWN	TRUE	TRUE	TRUE
V735_02568	Rv2483c	MT2556	0	HAD hydrolase; family IB	lipid-metabolism	2275.31	-1.69477	0.346115	9.75344e-07	1.59678e-05	DOWN	-1.10544	0.345606	0.00138113	0.012883	DOWN	TRUE	TRUE	TRUE
V735_02613	Rv2524c	MT2600	0	fatty acid synthase Fas	lipid-metabolism	21482.1	-2.83905	0.441127	1.22741e-10	4.97287e-09	DOWN	-3.20325	0.44115	3.83839e-13	5.92145e-11	DOWN	TRUE	TRUE	TRUE
V735_02658	Rv2567	MT2643	0	alanine and leucine rich protein	conserved-hypothetical	713.251	-1.45873	0.495153	0.00321903	0.0175907	DOWN	-1.41773	0.494976	0.00417999	0.0318744	DOWN	TRUE	TRUE	TRUE
V735_02673	Rv2582	MT2659	0	peptidyl-prolyl cis-trans isomerase B PpiB	information-pathways	1241.54	-1.47473	0.543692	0.00667915	0.0324335	DOWN	-1.65183	0.543708	0.00238082	0.020474	DOWN	TRUE	TRUE	TRUE
V735_02774	Rv2678c	MT2752	0	uroporphyrinogen decarboxylase HemE	intermediary-metabolism-and-respiration	2597.32	-2.588	0.561433	4.03401e-06	5.57554e-05	DOWN	-1.9324	0.56081	0.000569538	0.00636328	DOWN	TRUE	TRUE	TRUE
V735_02868	Rv2771c	MT2841	0	hypothetical protein	conserved-hypothetical	888.375	-1.20527	0.473411	0.0108989	0.0467545	DOWN	-1.64794	0.473824	0.000505232	0.00577346	DOWN	TRUE	TRUE	TRUE
V735_02896	Rv2799	MT2867.1	0	membrane protein	cell-wall-and-cell-processes	2239.18	-1.78305	0.335739	1.09133e-07	2.17777e-06	DOWN	-1.16104	0.335145	0.00053165	0.00602387	DOWN	TRUE	TRUE	TRUE
V735_02945	Rv2846c	MT2912	0	integral membrane efflux protein EfpA	cell-wall-and-cell-processes	3821.3	-2.79333	0.99155	0.00484543	0.024758	DOWN	-3.05079	0.991571	0.00209292	0.0183014	DOWN	TRUE	TRUE	TRUE
V735_03071	Rv2967c	MT3045 MT2576 MT1001 MT3384	0.0 7.92309e-27 8.467e-14 3.37196e-06	pyruvate carboxylase Pca	intermediary-metabolism-and-respiration	1655.82	-1.42788	0.373901	0.000134055	0.00117401	DOWN	-1.12445	0.373637	0.00261706	0.022099	DOWN	TRUE	TRUE	TRUE
V735_03084	Rv2978c	MT3056 MT2861 MT2953 MT3935 MT0635 MT0850 MT0035	0.0 0.0 0.0 0.0 5.04034e-164 3.88529e-102 1.89168e-17	transposase	insertion-seqs-and-phages	817.713	-2.18699	0.516099	2.25975e-05	0.000244969	DOWN	-1.93659	0.515594	0.00017263	0.00233138	DOWN	TRUE	TRUE	TRUE
V735_03111	Rv3002c	MT3082	0	acetolactate synthase small subunit IlvN	intermediary-metabolism-and-respiration	434.285	-2.32583	0.593729	8.95349e-05	0.000825574	DOWN	-1.8634	0.592936	0.00167421	0.0152619	DOWN	TRUE	TRUE	TRUE
V735_03142	Rv3030	MT3114	0	3-demethylubiquinone-9 3-methyltransferase	conserved-hypothetical	719.777	-3.25617	0.449664	4.4427e-13	2.65965e-11	DOWN	-1.90861	0.446649	1.92706e-05	0.000382646	DOWN	TRUE	TRUE	TRUE
V735_03188	Rv3074	MT3159 MT1422 MT0470	0.0 0.0 3.60008e-07	hypothetical protein	conserved-hypothetical	1331.01	-3.40276	0.534046	1.87006e-10	7.14363e-09	DOWN	-2.0473	0.532784	0.000121718	0.00176887	DOWN	TRUE	TRUE	TRUE
V735_03257	Rv3140	MT3227	0	acyl-CoA dehydrogenase FadE23	lipid-metabolism	3140.64	-1.59248	0.597061	0.00764867	0.0361343	DOWN	-3.14742	0.597695	1.39488e-07	5.08622e-06	DOWN	TRUE	TRUE	TRUE
V735_03264	Rv3147	MT3235	0	NADH dehydrogenase subunit C NuoC	intermediary-metabolism-and-respiration	738.319	-4.60021	0.56573	4.24135e-16	5.86623e-14	DOWN	-2.4998	0.559334	7.85006e-06	0.000173003	DOWN	TRUE	TRUE	TRUE
V735_03265	Rv3148	MT3236	0	NADH dehydrogenase subunit D NuoD	intermediary-metabolism-and-respiration	1254.87	-5.12437	0.611786	5.47166e-17	9.14452e-15	DOWN	-3.07706	0.608297	4.22625e-07	1.31407e-05	DOWN	TRUE	TRUE	TRUE
V735_03266	Rv3149	MT3237	0	NADH dehydrogenase subunit E NuoE	intermediary-metabolism-and-respiration	700.344	-6.31269	0.675982	9.76615e-21	2.798e-18	DOWN	-3.04787	0.656252	3.41121e-06	8.14425e-05	DOWN	TRUE	TRUE	TRUE
V735_03267	Rv3150	MT3238	0	NADH dehydrogenase subunit F NuoF	intermediary-metabolism-and-respiration	604.097	-2.84379	0.661025	1.6919e-05	0.000195007	DOWN	-2.72147	0.660655	3.79946e-05	0.000674407	DOWN	TRUE	TRUE	TRUE
V735_03268	Rv3151	MT3239	0	NADH dehydrogenase subunit G NuoG	intermediary-metabolism-and-respiration	2070.12	-3.58824	0.471777	2.83139e-14	2.2268e-12	DOWN	-3.33262	0.471453	1.56239e-12	2.13005e-10	DOWN	TRUE	TRUE	TRUE
V735_03269	Rv3152	MT3240	0	NADH dehydrogenase subunit H NuoH	intermediary-metabolism-and-respiration	985.606	-1.40602	0.542509	0.00955059	0.0427062	DOWN	-2.13818	0.543205	8.27684e-05	0.00129177	DOWN	TRUE	TRUE	TRUE
V735_03273	Rv3156	MT3244	0	NADH dehydrogenase subunit L NuoL	intermediary-metabolism-and-respiration	571.25	-3.07849	0.690394	8.23297e-06	0.000103519	DOWN	-2.61909	0.689438	0.000145349	0.00204888	DOWN	TRUE	TRUE	TRUE
V735_03274	Rv3157	MT3245 MT0546	0.0 3.87003e-08	NADH dehydrogenase subunit M NuoK	intermediary-metabolism-and-respiration	2605.69	-2.39014	0.535118	7.94864e-06	0.000100258	DOWN	-2.60462	0.535142	1.13212e-06	3.13167e-05	DOWN	TRUE	TRUE	TRUE
V735_03305	Rv3190A	MT3279	2.99113e-106	hypothetical protein	conserved-hypothetical	2380.67	-1.36262	0.453708	0.00267068	0.015173	DOWN	-2.29806	0.454074	4.17097e-07	1.31407e-05	DOWN	TRUE	TRUE	TRUE
V735_03334	Rv3213c	MT3309 MT1749	0.0 1.50945e-09	chromosome partitioning protein	cell-wall-and-cell-processes	2169.89	-1.1749	0.301742	9.87149e-05	0.000895805	DOWN	-1.84132	0.302137	1.09915e-09	7.22735e-08	DOWN	TRUE	TRUE	TRUE
V735_03352	Rv3228	MT3325	0	ribosome small subunit-dependent GTPase A	conserved-hypothetical	636.673	-1.51395	0.35024	1.54194e-05	0.00018084	DOWN	-1.04606	0.349098	0.0027314	0.0229731	DOWN	TRUE	TRUE	TRUE
V735_03353	Rv3229c	MT3326	0	stearoyl-CoA 9-desaturase	lipid-metabolism	21462	-2.78238	0.424443	5.55036e-11	2.44643e-09	DOWN	-4.52624	0.42465	1.58707e-26	7.07304e-24	DOWN	TRUE	TRUE	TRUE
V735_03368	Rv3244c	MT3342	0	lipoprotein LpqB	cell-wall-and-cell-processes	1142.21	-1.90033	0.401603	2.22471e-06	3.31722e-05	DOWN	-1.26168	0.400507	0.00163159	0.0149414	DOWN	TRUE	TRUE	TRUE
V735_03381	Rv3257c	MT3355	0	phosphomannomutase PmmA	intermediary-metabolism-and-respiration	2533.36	-1.43321	0.350604	4.35437e-05	0.000442162	DOWN	-1.53073	0.350577	1.26361e-05	0.000263976	DOWN	TRUE	TRUE	TRUE
V735_03386	Rv3262	MT3361	0	F420 biosynthesis protein FbiB	intermediary-metabolism-and-respiration	2052.92	-1.43062	0.423094	0.000721332	0.00504053	DOWN	-1.22077	0.422967	0.0038992	0.0300763	DOWN	TRUE	TRUE	TRUE
V735_03405	Rv3281	MT3380	0	acetyl-/propionyl-coenzyme A carboxylase AccE5	lipid-metabolism	4722.63	-1.99246	0.36834	6.32716e-08	1.34991e-06	DOWN	-1.40195	0.368157	0.000140081	0.00199242	DOWN	TRUE	TRUE	TRUE
V735_03409	Rv3285	MT3384 MT2576 MT1001 MT3045	0.0 8.10725e-30 1.90833e-12 1.78732e-06	acetyl-/propionyl-coenzyme A carboxylase AccA3	lipid-metabolism	7255.96	-1.08741	0.27369	7.09296e-05	0.000670987	DOWN	-2.32909	0.274051	1.91648e-17	5.12466e-15	DOWN	TRUE	TRUE	TRUE
V735_03538	Rv3411c	MT3519	0	inosine-5'-monophosphate dehydrogenase GuaB2	intermediary-metabolism-and-respiration	5748.74	-2.04249	0.40989	6.25983e-07	1.08225e-05	DOWN	-1.30818	0.409651	0.00140609	0.013073	DOWN	TRUE	TRUE	TRUE
V735_03696	Rv3562	MT3667 MT3665 MT3647	0.0 1.45007e-11 6.16585e-10	acyl-CoA dehydrogenase FadE31	lipid-metabolism	493.346	-3.30647	0.524196	2.83206e-10	1.03267e-08	DOWN	-1.65798	0.519253	0.00140801	0.013073	DOWN	TRUE	TRUE	TRUE
V735_03716	Rv3581c	MT3687	0	2-C-methyl-D-erythritol 2;4-cyclodiphosphate synthase IspF	intermediary-metabolism-and-respiration	1210.61	-2.05309	0.478509	1.78184e-05	0.000203617	DOWN	-1.83217	0.478197	0.000127406	0.00183823	DOWN	TRUE	TRUE	TRUE
V735_03717	Rv3582c	MT3688	0	4-diphosphocytidyl-2-C-methyl-D-erythritol synthase IspD	intermediary-metabolism-and-respiration	2463.83	-2.47167	0.493896	5.60265e-07	9.72825e-06	DOWN	-1.75425	0.493496	0.000378358	0.00454369	DOWN	TRUE	TRUE	TRUE
V735_03739	Rv3604c	MT3709	0	alanine and arginine and proline rich transmembrane protein	cell-wall-and-cell-processes	1253.59	-2.12868	0.419662	3.92918e-07	6.9427e-06	DOWN	-1.16187	0.418644	0.00551477	0.0393589	DOWN	TRUE	TRUE	TRUE
V735_03758	Rv3623	MT3725	0	lipoprotein LpqG	cell-wall-and-cell-processes	1210.05	-2.39335	0.43494	3.7397e-08	8.51996e-07	DOWN	-1.33654	0.431886	0.00197047	0.0174087	DOWN	TRUE	TRUE	TRUE
V735_03849	Rv3708c	MT3811	0	aspartate-semialdehyde dehydrogenase Asd	intermediary-metabolism-and-respiration	563.896	-1.15404	0.443047	0.0091935	0.041714	DOWN	-1.31801	0.443072	0.00293265	0.0241537	DOWN	TRUE	TRUE	TRUE
V735_03872	Rv3729	MT3833	0	transferase	intermediary-metabolism-and-respiration	1462.96	-1.44539	0.385197	0.000175184	0.00148241	DOWN	-1.15085	0.384858	0.00278681	0.0233359	DOWN	TRUE	TRUE	TRUE
V735_03949	Rv3799c	MT3906 MT3379.1 MT2307	0.0 8.02585e-42 2.45947e-10	propionyl-CoA carboxylase beta chain 4 AccD4	lipid-metabolism	3422.48	-3.33416	0.41837	1.59435e-15	1.93786e-13	DOWN	-1.9213	0.417719	4.23466e-06	9.87513e-05	DOWN	TRUE	TRUE	TRUE
V735_03950	Rv3800c	MT3907 MT3000 MT3002 MT1704 MT2108 MT1701 MT3004 MT1702 MT3021.1	0.0 2.35251e-48 1.39169e-19 5.54236e-12 8.22559e-10 3.49761e-08 1.48722e-06 5.19091e-06 1.81181e-05	polyketide synthase Pks13	lipid-metabolism	15601	-2.85264	0.375247	2.91472e-14	2.24826e-12	DOWN	-1.83721	0.375149	9.71688e-07	2.72548e-05	DOWN	TRUE	TRUE	TRUE
V735_03951	Rv3801c	MT3908 MT1976 MT1222	0.0 4.17891e-21 1.55871e-07	fatty-acid-AMP ligase FadD32	lipid-metabolism	9067.19	-2.29603	0.346686	3.5248e-11	1.64395e-09	DOWN	-1.58783	0.346563	4.61319e-06	0.000105734	DOWN	TRUE	TRUE	TRUE
V735_04020	Rv3869	MT3982	0	ESX-1 secretion system protein EccB1	cell-wall-and-cell-processes	17333.5	-1.36476	0.431702	0.0015704	0.00967568	DOWN	-1.67363	0.431718	0.000105895	0.00159678	DOWN	TRUE	TRUE	TRUE
V735_04039	Rv3888c	MT4003	0	membrane protein	cell-wall-and-cell-processes	819.71	-2.21087	0.509594	1.43465e-05	0.000169746	DOWN	-1.65937	0.508786	0.00110856	0.0108449	DOWN	TRUE	TRUE	TRUE
V735_00096	Rv0090	MT0099	0	membrane protein	cell-wall-and-cell-processes	161.908	2.1954	0.710732	0.00200884	0.0118318	UP	2.27878	0.710422	0.0013383	0.0126008	UP	TRUE	TRUE	TRUE
V735_00105	Rv0099	MT0108	0	fatty-acid-CoA ligase FadD10	lipid-metabolism	2382.21	3.36923	0.438483	1.54393e-14	1.3176e-12	UP	1.50347	0.438753	0.000611002	0.00673278	UP	TRUE	TRUE	TRUE
V735_00106	Rv0100	MT0109 MT0110	7.48489e-121 1.55095e-15	hypothetical protein	conserved-hypothetical	778.325	5.92931	1.18372	5.46953e-07	9.53838e-06	UP	4.41553	1.18393	0.000191831	0.00257335	UP	TRUE	TRUE	TRUE
V735_00122	Rv0116c	MT0125 MT1477 MT0202	0.0 2.25337e-13 2.25337e-13	l;d-transpeptidase LdtA	cell-wall-and-cell-processes	3198.19	1.62362	0.447041	0.000281317	0.00222997	UP	1.38256	0.447077	0.0019852	0.0175003	UP	TRUE	TRUE	TRUE
V735_00146	Rv0140	MT0148	0	hypothetical protein	conserved-hypothetical	2515.8	3.40684	0.522503	7.02006e-11	2.99547e-09	UP	2.1782	0.522762	3.09021e-05	0.000567997	UP	TRUE	TRUE	TRUE
V735_00187	Rv0180c	MT0189	0	YhgE/Pip domain-containing protein	cell-wall-and-cell-processes	3318.2	4.24152	0.553355	1.78691e-14	1.49319e-12	UP	1.91548	0.553681	0.000541093	0.00608738	UP	TRUE	TRUE	TRUE
V735_00193	Rv0186	MT0195	0	beta-glucosidase BglS	intermediary-metabolism-and-respiration	1869.8	1.25978	0.460447	0.00621926	0.030533	UP	2.20682	0.460277	1.63039e-06	4.21395e-05	UP	TRUE	TRUE	TRUE
V735_00194	Rv0186Ac	MT0196	2.54375e-80	metallothionein MymT	NA	6465.64	6.76636	0.311251	8.73713e-105	3.50446e-101	UP	5.96347	0.311301	8.52893e-82	3.42096e-78	UP	TRUE	TRUE	TRUE
V735_00196	Rv0188	MT0198	0	transmembrane protein	cell-wall-and-cell-processes	10129	3.874	0.573684	1.44969e-11	7.00569e-10	UP	2.21685	0.573857	0.00011197	0.00165724	UP	TRUE	TRUE	TRUE
V735_00198	Rv0190	MT0200	4.53972e-150	hypothetical protein	conserved-hypothetical	893.292	2.80939	0.359357	5.37372e-15	5.64425e-13	UP	1.2877	0.360129	0.000349331	0.00423313	UP	TRUE	TRUE	TRUE
V735_00205	Rv0196	MT0206	0	transcriptional regulator	regulatory-proteins	73.5191	3.81455	1.21362	0.00167162	0.0102208	UP	4.67047	1.21229	0.00011687	0.0017234	UP	TRUE	TRUE	TRUE
V735_00206	Rv0197	MT0207	0	oxidoreductase	intermediary-metabolism-and-respiration	1037.42	2.16004	0.478258	6.28753e-06	8.1091e-05	UP	3.00677	0.477944	3.15334e-10	2.25858e-08	UP	TRUE	TRUE	TRUE
V735_00222	Rv0213c	MT0223	0	methyltransferase	intermediary-metabolism-and-respiration	953.413	3.06807	0.590042	1.99557e-07	3.77558e-06	UP	1.89717	0.590341	0.00131045	0.0123967	UP	TRUE	TRUE	TRUE
V735_00262	Rv0251c	MT0265	0	heat shock protein Hsp	virulence-detoxification-and-adaptation	17288.6	4.53112	0.604876	6.8362e-14	4.64746e-12	UP	3.55622	0.604914	4.13039e-09	2.40101e-07	UP	TRUE	TRUE	TRUE
V735_00263	Rv0252	MT0266	0	nitrite reductase [NAD(P)H] large subunit NirB	intermediary-metabolism-and-respiration	3379.2	2.46492	0.457651	7.20348e-08	1.4817e-06	UP	5.31594	0.4564	2.36151e-31	1.35315e-28	UP	TRUE	TRUE	TRUE
V735_00270	Rv0259c	MT0272	0	hypothetical protein	conserved-hypothetical	6264.48	2.77062	0.490552	1.62346e-08	3.99491e-07	UP	3.58129	0.489469	2.54158e-13	4.24762e-11	UP	TRUE	TRUE	TRUE
V735_00271	Rv0260c	MT0273	0	transcriptional regulator	regulatory-proteins	577.629	4.40992	1.4129	0.0018013	0.0108483	UP	5.06296	1.41218	0.00033682	0.00410633	UP	TRUE	TRUE	TRUE
V735_00272	Rv0261c	MT0274 MT2391 MT0280	0.0 4.22896e-165 6.74879e-17	integral membrane nitrite extrusion protein NarK3	cell-wall-and-cell-processes	612.008	3.91447	1.09488	0.000349902	0.00269377	UP	4.9486	1.09452	6.1481e-06	0.00013854	UP	TRUE	TRUE	TRUE
V735_00320	Rv0308	MT0321	0	integral membrane protein	cell-wall-and-cell-processes	685.531	2.95038	0.703034	2.70898e-05	0.000288215	UP	1.99994	0.703316	0.00446082	0.0335121	UP	TRUE	TRUE	TRUE
V735_00335	Rv0322	MT0337	0	UDP-glucose 6-dehydrogenase UdgA	intermediary-metabolism-and-respiration	11879.3	1.90929	0.503461	0.00014924	0.00128455	UP	2.16114	0.503301	1.75531e-05	0.000355069	UP	TRUE	TRUE	TRUE
V735_00336	Rv0323c	MT0338	0	hypothetical protein	conserved-hypothetical	1312.66	1.14202	0.391932	0.00357029	0.0192738	UP	1.51537	0.391079	0.000106689	0.00160273	UP	TRUE	TRUE	TRUE
V735_00340	Rv0327c	MT0342 MT0594	0.0 1.42212e-12	cytochrome P450 135A1 Cyp135A1	intermediary-metabolism-and-respiration	1434.92	6.00977	0.949833	2.49667e-10	9.27237e-09	UP	5.45195	0.949869	9.48487e-09	4.81567e-07	UP	TRUE	TRUE	TRUE
V735_00343	Rv0330c	MT0345	0	hypothetical protein	conserved-hypothetical	232.025	3.23225	0.623093	2.1322e-07	4.01514e-06	UP	2.24496	0.623928	0.000320532	0.00393167	UP	TRUE	TRUE	TRUE
V735_00360	Rv0347	MT0362	0	membrane protein	cell-wall-and-cell-processes	3486.37	3.22821	0.531064	1.21111e-09	3.98177e-08	UP	2.19256	0.531176	3.66346e-05	0.000658929	UP	TRUE	TRUE	TRUE
V735_00363	Rv0350	MT0365	0	chaperone DnaK	virulence-detoxification-and-adaptation	6436.54	1.38885	0.52429	0.00807282	0.0376075	UP	3.09281	0.524078	3.60358e-09	2.12558e-07	UP	TRUE	TRUE	TRUE
V735_00397	Rv0384c	MT0397 MT3703	0.0 1.9325e-153	endopeptidase ATP binding protein chain B ClpB	virulence-detoxification-and-adaptation	16273	1.74018	0.620222	0.00502006	0.0255202	UP	3.95323	0.620128	1.83123e-10	1.41252e-08	UP	TRUE	TRUE	TRUE
V735_00416	Rv0796	MT3100 MT1803 MT0413 MT2881	0.0 0.0 0.0 0.0	transposase	insertion-seqs-and-phages	435.451	2.49505	0.45674	4.68873e-08	1.03332e-06	UP	3.03778	0.455859	2.66742e-11	2.43159e-09	UP	TRUE	TRUE	TRUE
V735_00474	Rv0457c	MT0473	0	prolyl oligopeptidase	intermediary-metabolism-and-respiration	2513.36	3.71993	0.516603	5.98864e-13	3.43149e-11	UP	2.50725	0.516749	1.22241e-06	3.33544e-05	UP	TRUE	TRUE	TRUE
V735_00477	Rv0460	MT0476 MT0477	1.78495e-122 1.91593e-14	hydrophobic protein	conserved-hypothetical	535.931	1.22988	0.360551	0.000646992	0.00458495	UP	1.34956	0.360345	0.000180265	0.00242632	UP	TRUE	TRUE	TRUE
V735_00482	Rv0465c	MT0481	0	transcriptional regulator	regulatory-proteins	1334.18	2.89787	0.33604	6.48831e-18	1.52145e-15	UP	2.25439	0.336202	2.00769e-11	1.87276e-09	UP	TRUE	TRUE	TRUE
V735_00484	Rv0467	MT0483 MT1966	0.0 1.04042e-26	isocitrate lyase Icl	intermediary-metabolism-and-respiration	6133.28	2.30077	0.31024	1.20635e-13	7.93223e-12	UP	4.16065	0.309973	4.45776e-41	5.96002e-38	UP	TRUE	TRUE	TRUE
V735_00502	Rv0484c	MT0502	0	oxidoreductase	intermediary-metabolism-and-respiration	807.859	2.15741	0.380884	1.47702e-08	3.70271e-07	UP	1.26987	0.381333	0.00086823	0.00879412	UP	TRUE	TRUE	TRUE
V735_00636	Rv0611c	MT0641	0	hypothetical protein	conserved-hypothetical	7961.15	2.26522	0.387884	5.2223e-09	1.4648e-07	UP	1.42941	0.387929	0.000228945	0.0029912	UP	TRUE	TRUE	TRUE
V735_00646	Rv0620	MT0648	0	galactokinase GalK	intermediary-metabolism-and-respiration	67.3664	4.18245	1.34062	0.00180984	0.0108835	UP	5.69783	1.33829	2.06693e-05	0.000406396	UP	TRUE	TRUE	TRUE
V735_00648	Rv0622	MT0650	0	membrane protein	cell-wall-and-cell-processes	413.92	3.16011	0.910734	0.000520758	0.00378398	UP	3.69569	0.910467	4.92591e-05	0.00083016	UP	TRUE	TRUE	TRUE
V735_00718	Rv0687	MT0715 MT2820	0.0 2.64258e-19	SDR family oxidoreductase	intermediary-metabolism-and-respiration	1202.17	1.21494	0.315586	0.000118215	0.00104903	UP	2.22587	0.315006	1.59316e-12	2.13005e-10	UP	TRUE	TRUE	TRUE
V735_00789	Rv0754	MT0778 MT2564 MT3696 MT2561 MT3495 MT1123 MT1888 MT1097 MT1096.1 MT3701 MT1514.1 MT3752 MT2712 MT3476 MT2159 MT0894 MT2467.1 MT0854 MT2036 MT0607 MT0160 MT2919 MT1684 MT0118 MT2690 MT0291 MT3612 MT0311	0.0 1.33463e-39 8.42246e-36 6.47518e-31 2.75332e-29 9.61001e-29 3.35422e-28 1.42625e-26 1.42625e-26 6.06458e-25 2.11675e-24 3.82717e-21 3.82717e-21 1.62735e-19 1.98252e-18 1.98252e-18 8.4299e-17 2.94232e-16 1.02697e-15 1.02697e-15 1.52416e-13 5.31985e-13 6.4809e-12 2.75575e-10 4.98251e-07 6.06994e-06 7.3947e-05 0.000900859	PE-PGRS family protein PE_PGRS11	PE-PPE-families	582.891	1.66831	0.350626	1.95447e-06	2.94714e-05	UP	2.41633	0.349777	4.90779e-12	5.4681e-10	UP	TRUE	TRUE	TRUE
V735_00804	Rv0767c	MT0791	0	hypothetical protein	conserved-hypothetical	757.191	1.54652	0.515207	0.00268429	0.0152072	UP	4.94684	0.511736	4.17306e-22	1.52165e-19	UP	TRUE	TRUE	TRUE
V735_00805	Rv0768	MT0792 MT0233 MT0474	0.0 6.59467e-11 2.80413e-09	aldehyde dehydrogenase (NAD+)	intermediary-metabolism-and-respiration	1964.89	2.20114	0.31948	5.58917e-12	2.83774e-10	UP	4.0264	0.318928	1.54129e-36	1.54553e-33	UP	TRUE	TRUE	TRUE
V735_00818	Rv0782	MT0805 MT0806	0.0 2.78484e-30	protease II PtrB	intermediary-metabolism-and-respiration	4762.66	1.75705	0.410745	1.88822e-05	0.000213343	UP	1.26089	0.41077	0.00214355	0.0186503	UP	TRUE	TRUE	TRUE
V735_00835	Rv0802c	MT0822	0	succinyltransferase	intermediary-metabolism-and-respiration	317.221	2.12776	0.327182	7.85703e-11	3.28277e-09	UP	1.35878	0.328264	3.48386e-05	0.000629449	UP	TRUE	TRUE	TRUE
V735_00882	Rv0845	MT0867	0	NarL family two-component system sensor histidine kinase	regulatory-proteins	1170.77	4.08265	0.502828	4.68558e-16	6.26463e-14	UP	2.62974	0.503228	1.73452e-07	6.15676e-06	UP	TRUE	TRUE	TRUE
V735_00883	Rv0846c	MT0869	0	oxidoreductase	intermediary-metabolism-and-respiration	3441.66	4.06575	0.508677	1.31904e-15	1.65333e-13	UP	1.74179	0.508922	0.000620445	0.00681809	UP	TRUE	TRUE	TRUE
V735_00884	Rv0847	MT0870	0	lipoprotein LpqS	cell-wall-and-cell-processes	680.638	6.26745	1.38212	5.76979e-06	7.58775e-05	UP	5.32009	1.38223	0.000118644	0.00173563	UP	TRUE	TRUE	TRUE
V735_00885	Rv0848	None	NA	cysteine synthase A CysK2	intermediary-metabolism-and-respiration	713.176	5.40378	1.11897	1.37041e-06	2.1305e-05	UP	4.08526	1.11918	0.000262001	0.00335746	UP	TRUE	TRUE	TRUE
V735_00886	Rv0849	None	NA	integral membrane transporter	cell-wall-and-cell-processes	1046.27	4.99092	0.75113	3.04144e-11	1.4352e-09	UP	3.97335	0.75129	1.23191e-07	4.57518e-06	UP	TRUE	TRUE	TRUE
V735_00954	Rv0917	MT0942	0	glycine betaine transport integral membrane protein BetP	cell-wall-and-cell-processes	983.508	3.01853	0.663471	5.37447e-06	7.13808e-05	UP	3.51909	0.663354	1.12673e-07	4.26352e-06	UP	TRUE	TRUE	TRUE
V735_00959	Rv0921	MT0948 MT2862 MT3936 MT3057 MT2954	0.0 1.40875e-33 2.54709e-30 9.50049e-17 3.78355e-09	resolvase	insertion-seqs-and-phages	883.549	3.04157	0.517476	4.16001e-09	1.1872e-07	UP	2.59064	0.517572	5.57522e-07	1.68137e-05	UP	TRUE	TRUE	TRUE
V735_00967	Rv0929	MT0956	0	phosphate-transport ABC transporter integral membrane protein PstC2	cell-wall-and-cell-processes	1195.21	2.84984	0.612614	3.2883e-06	4.66055e-05	UP	2.59299	0.612642	2.31134e-05	0.000439373	UP	TRUE	TRUE	TRUE
V735_01007	Rv0969	MT0997 MT0101 MT2048 MT0112 MT3370	0.0 2.29246e-44 1.65068e-33 1.04169e-29 4.14852e-22	metal cation transporter P-type ATPase CtpV	cell-wall-and-cell-processes	1269.83	1.60379	0.354621	6.11031e-06	7.95729e-05	UP	1.23719	0.354733	0.000487239	0.00564831	UP	TRUE	TRUE	TRUE
V735_01029	Rv0990c	MT1019	0	hypothetical protein	conserved-hypothetical	782.881	2.65145	0.450606	4.00018e-09	1.1543e-07	UP	3.68678	0.449928	2.52353e-16	5.62326e-14	UP	TRUE	TRUE	TRUE
V735_01030	Rv0991c	MT1020	8.31372e-173	serine rich protein	conserved-hypothetical	6492.03	2.32399	0.581771	6.47829e-05	0.000623128	UP	3.939	0.581584	1.26243e-11	1.26591e-09	UP	TRUE	TRUE	TRUE
V735_01070	Rv1028A	MT1057.1	3.75875e-43	potassium-transporting membrane protein KdpF	cell-wall-and-cell-processes	34.7253	4.67107	0.996653	2.7756e-06	4.03367e-05	UP	2.83088	1.00447	0.00482814	0.0354337	UP	TRUE	TRUE	TRUE
V735_01071	Rv1029	MT1058	0	potassium-transporting P-type ATPase A chain KdpA	cell-wall-and-cell-processes	1152.72	2.65623	0.372467	9.93239e-13	5.53317e-11	UP	1.80626	0.37271	1.25792e-06	3.38626e-05	UP	TRUE	TRUE	TRUE
V735_01083	Rv1041c	None	NA	transposase	insertion-seqs-and-phages	1067.26	4.54337	0.847306	8.22463e-08	1.67457e-06	UP	4.53031	0.847292	8.95142e-08	3.48584e-06	UP	TRUE	TRUE	TRUE
V735_01100	Rv1057	MT1087	0	hypothetical protein	conserved-hypothetical	2334.56	6.25187	0.449393	5.37057e-44	1.07707e-40	UP	2.59505	0.450262	8.24279e-09	4.25664e-07	UP	TRUE	TRUE	TRUE
V735_01194	Rv1146	None	NA	transmembrane transporter MmpL13b	cell-wall-and-cell-processes	696.172	3.52425	0.641026	3.84504e-08	8.61589e-07	UP	3.34119	0.641034	1.86625e-07	6.39788e-06	UP	TRUE	TRUE	TRUE
V735_01216	Rv1168c	MT1205 MT1839	0.0 8.38354e-08	PPE family protein PPE17	PE-PPE-families	2362.6	2.77792	0.478714	6.51825e-09	1.77855e-07	UP	2.77909	0.478682	6.40898e-09	3.47384e-07	UP	TRUE	TRUE	TRUE
V735_01217	Rv1169c	MT1206	1.45089e-156	PE family protein lipase LipX	PE-PPE-families	1428.58	3.7685	0.902101	2.94769e-05	0.000311136	UP	5.11354	0.901827	1.42636e-08	7.15142e-07	UP	TRUE	TRUE	TRUE
V735_01252	Rv1205	MT1243	0	hypothetical protein	conserved-hypothetical	643.564	1.41397	0.42559	0.000892569	0.00605769	UP	1.41477	0.42548	0.000883865	0.00892993	UP	TRUE	TRUE	TRUE
V735_01268	Rv1221	MT1259 MT1260	0.0 2.81266e-12	RNA polymerase sigma factor SigE	information-pathways	24074.2	3.64921	0.626482	5.71373e-09	1.59151e-07	UP	3.494	0.626482	2.4445e-08	1.10167e-06	UP	TRUE	TRUE	TRUE
V735_01297	Rv1250	MT1289 MT1290	0.0 1.72095e-44	drug:H+ antiporter-2 (14 Spanner) (DHA2) family drug resistance MFS transporter	cell-wall-and-cell-processes	13983.9	5.412	0.466222	3.74385e-31	2.50276e-28	UP	3.7691	0.46626	6.2835e-16	1.26016e-13	UP	TRUE	TRUE	TRUE
V735_01333	Rv1286	MT1324	0	bifunctional enzyme CysN/CysC	intermediary-metabolism-and-respiration	3895.16	2.73958	0.997785	0.00603882	0.029793	UP	3.09937	0.997749	0.00189405	0.0168076	UP	TRUE	TRUE	TRUE
V735_01409	Rv1355c	MT1398	0	molybdopterin biosynthesis protein MoeY	intermediary-metabolism-and-respiration	1619.28	3.93851	0.970677	4.9603e-05	0.000497394	UP	4.68961	0.970612	1.35437e-06	3.57658e-05	UP	TRUE	TRUE	TRUE
V735_01425	Rv1372	MT1417	0	hypothetical protein	conserved-hypothetical	989.291	2.9862	0.377416	2.5282e-15	2.89732e-13	UP	2.2453	0.37766	2.75973e-09	1.65213e-07	UP	TRUE	TRUE	TRUE
V735_01448	Rv1395	MT1440	0	transcriptional regulator	regulatory-proteins	2225.64	2.47542	0.812123	0.00230303	0.0133489	UP	5.74624	0.811602	1.44022e-12	2.06312e-10	UP	TRUE	TRUE	TRUE
V735_01524	Rv1471	MT1517	0	thioredoxin TrxB1	intermediary-metabolism-and-respiration	15964.7	5.62892	0.434812	2.48704e-38	2.49388e-35	UP	3.25117	0.434908	7.68841e-14	1.40174e-11	UP	TRUE	TRUE	TRUE
V735_01589	Rv1532c	MT1583	0	hypothetical protein	conserved-hypothetical	1557.87	1.71806	0.526955	0.00111276	0.00718723	UP	2.31725	0.526841	1.09061e-05	0.000232683	UP	TRUE	TRUE	TRUE
V735_01599	Rv1542c	MT1594	0	hemoglobin GlbN	intermediary-metabolism-and-respiration	177.429	2.57471	0.957116	0.00714378	0.0342338	UP	3.16951	0.956038	0.000915582	0.00913533	UP	TRUE	TRUE	TRUE
V735_01684	Rv1640c	MT1678	0	lysyl-tRNA synthetase 2 LysX	information-pathways	1781.07	1.72002	0.325295	1.23954e-07	2.44916e-06	UP	1.14795	0.325406	0.000419107	0.00495882	UP	TRUE	TRUE	TRUE
V735_01707	Rv1663	MT1703 MT1701 MT3018 MT2108 MT1704	0.0 0.0 3.73264e-90 1.00161e-84 0.000221399	polyketide synthase Pks17	lipid-metabolism	2661.79	4.72125	0.796315	3.05008e-09	9.26809e-08	UP	3.33357	0.796398	2.84151e-05	0.000530106	UP	TRUE	TRUE	TRUE
V735_01713	Rv1669	MT1707.1	4.74429e-75	hypothetical protein	conserved-hypothetical	1326.54	3.72518	0.817407	5.18125e-06	6.92733e-05	UP	2.23589	0.817604	0.00624398	0.0436317	UP	TRUE	TRUE	TRUE
V735_01718	Rv1674c	MT1712 MT0339	0.0 8.28569e-12	transcriptional regulator	regulatory-proteins	104.342	3.24152	1.0892	0.0029198	0.0161758	UP	4.28246	1.08784	8.2621e-05	0.00129177	UP	TRUE	TRUE	TRUE
V735_01725	Rv1681	MT1721	0	molybdopterin biosynthesis protein MoeX	intermediary-metabolism-and-respiration	914.15	1.68347	0.479219	0.000443178	0.00330466	UP	1.76331	0.479141	0.000233091	0.00303548	UP	TRUE	TRUE	TRUE
V735_01749	Rv1705c	MT1745 MT1838 MT1856 MT2959 MT1851 MT1068 MT1839 MT1857 MT1836 MT2838 MT1746 MT0400 MT1856.1 MT1850 MT3582 MT1406 MT3723 MT1234 MT2840 MT3221 MT0370 MT1969 MT3643 MT0901 MT3231	0.0 6.27153e-105 5.15253e-87 6.70798e-73 4.2332e-69 8.73298e-59 1.06389e-57 3.71336e-57 3.71336e-57 8.17921e-53 8.17921e-53 9.96432e-52 6.28817e-48 6.28817e-48 1.68735e-42 1.68735e-42 8.74069e-40 3.71664e-38 4.24068e-31 2.67616e-27 2.67616e-27 4.53179e-18 2.85987e-14 1.80478e-10 4.84289e-05	PPE family protein PPE22	PE-PPE-families	569.633	2.03645	0.380467	8.67523e-08	1.75739e-06	UP	1.83841	0.380509	1.35537e-06	3.57658e-05	UP	TRUE	TRUE	TRUE
V735_01770	Rv1724c	MT1765	0	hypothetical protein	conserved-hypothetical	696.499	2.88908	0.565315	3.21199e-07	5.80329e-06	UP	1.88717	0.565788	0.000851552	0.0086817	UP	TRUE	TRUE	TRUE
V735_01803	NA	MT1800	0	GDP-mannose-dependent alpha-(1-6)-phosphatidylinositol dimannoside mannosyltransferase	NA	1620.39	2.88923	0.652303	9.45503e-06	0.00011705	UP	3.37153	0.651763	2.30445e-07	7.70263e-06	UP	TRUE	TRUE	TRUE
V735_01807	Rv1756c	MT3100 MT1803 MT0413 MT2881	0.0 0.0 0.0 0.0	transposase	insertion-seqs-and-phages	447.267	2.37631	0.505793	2.62488e-06	3.87073e-05	UP	3.0037	0.504925	2.70099e-09	1.64146e-07	UP	TRUE	TRUE	TRUE
V735_01808	Rv1757c	MT3099 MT2882 MT1804 MT0414 MT0415	1.47406e-169 1.47406e-169 1.47406e-169 1.47406e-169 6.31232e-16	transposase	insertion-seqs-and-phages	82.7672	1.81961	0.715278	0.0109618	0.0469241	UP	2.03043	0.714212	0.00447051	0.0335163	UP	TRUE	TRUE	TRUE
V735_01851	Rv1800	MT1849 MT0901 MT0318 MT2425 MT1599 MT2423 MT2683 MT2422 MT2419 MT0161 MT3637 MT0779 MT3231 MT0160 MT3209 MT1969 MT3643 MT1168 MT0458 MT1968 MT3663 MT0940 MT1849.1 MT2959 MT0168 MT1856 MT1839 MT1836	0.0 1.31256e-65 2.37317e-62 8.28317e-62 1.0091e-60 1.49763e-58 9.45109e-55 5.96429e-51 5.96429e-51 5.96429e-51 1.07837e-47 1.07837e-47 4.58534e-46 4.58534e-46 1.60044e-45 6.80525e-44 1.49896e-39 2.71017e-36 4.90011e-33 1.71031e-32 7.27241e-31 6.81126e-25 2.22661e-18 2.71257e-17 4.02581e-15 5.97483e-13 2.08542e-12 2.08542e-12	PPE family protein PPE28	PE-PPE-families	3196.9	3.14157	0.635373	7.63603e-07	1.2869e-05	UP	1.7928	0.635465	0.00478389	0.0353374	UP	TRUE	TRUE	TRUE
V735_01852	Rv1801	MT1850 MT1851 MT1856 MT3723 MT1856.1 MT1839 MT1836 MT2959 MT3582 MT1406 MT1234 MT1746 MT1745 MT1838 MT0400 MT3221 MT1068 MT0940 MT2838 MT2422 MT2419 MT1969 MT2840 MT0318 MT2167	0.0 1.42524e-75 3.82445e-70 3.58194e-64 1.52308e-62 1.52308e-62 5.31606e-62 9.61167e-59 4.97897e-56 4.97897e-56 2.57917e-53 1.62763e-49 6.92087e-48 8.43135e-47 1.85713e-42 6.07098e-36 6.07098e-36 1.98462e-29 8.4388e-28 3.58827e-26 3.58827e-26 1.09863e-13 3.83459e-13 4.67149e-12 1.02896e-07	PPE family protein PPE29	PE-PPE-families	1793.42	6.21469	0.607947	1.57368e-24	9.01717e-22	UP	5.21967	0.608101	9.19797e-18	2.63522e-15	UP	TRUE	TRUE	TRUE
V735_01855	Rv1804c	MT1854	1.47406e-169	hypothetical protein	conserved-hypothetical	341.626	4.25356	0.963904	1.0202e-05	0.000124378	UP	3.65144	0.964093	0.000152214	0.00213472	UP	TRUE	TRUE	TRUE
V735_01862	Rv1811	MT1859	0	Mg2+ transport P-type ATPase C MgtC	cell-wall-and-cell-processes	2360.1	2.06912	0.741895	0.00528754	0.0265436	UP	1.99721	0.741879	0.00710041	0.0484349	UP	TRUE	TRUE	TRUE
V735_01863	Rv1812c	MT1860	0	NADH dehydrogenase-like protein	intermediary-metabolism-and-respiration	406.699	1.54731	0.533348	0.00371823	0.0198059	UP	1.429	0.533323	0.00737466	0.0495832	UP	TRUE	TRUE	TRUE
V735_01904	Rv1853	MT1901	0	urease accessory protein UreD	intermediary-metabolism-and-respiration	399.916	2.80334	0.946449	0.0030569	0.0168192	UP	3.13957	0.946188	0.000906249	0.00908741	UP	TRUE	TRUE	TRUE
V735_01905	Rv1854c	MT1902 MT0403	0.0 2.63641e-142	NADH dehydrogenase Ndh	intermediary-metabolism-and-respiration	19483.1	4.16889	0.485724	9.25619e-18	1.85633e-15	UP	2.42096	0.485795	6.24463e-07	1.85535e-05	UP	TRUE	TRUE	TRUE
V735_01925	Rv1874	MT1923	0	hypothetical protein	conserved-hypothetical	1804.61	2.75283	0.510364	6.896e-08	1.43315e-06	UP	1.70323	0.51055	0.000849706	0.0086817	UP	TRUE	TRUE	TRUE
V735_01942	Rv1890c	MT1940	0	hypothetical protein	conserved-hypothetical	264.487	2.97585	0.462741	1.26839e-10	5.0875e-09	UP	2.02757	0.463908	1.23894e-05	0.000260177	UP	TRUE	TRUE	TRUE
V735_01974	Rv1922	MT1973	0	beta-lactamase	cell-wall-and-cell-processes	3197.54	2.59279	0.316473	2.55295e-16	3.6571e-14	UP	1.07727	0.317046	0.000679199	0.00734304	UP	TRUE	TRUE	TRUE
V735_01980	Rv1928c	None	NA	oxidoreductase	intermediary-metabolism-and-respiration	439.159	3.74586	0.604555	5.78931e-10	1.95134e-08	UP	3.2646	0.604775	6.73762e-08	2.72976e-06	UP	TRUE	TRUE	TRUE
V735_01997	Rv1945	MT1995 MT1183 MT0103 MT1622.1 MT1160 MT3572.1 MT1741 MT1623 MT3572	0.0 0.0 7.40425e-143 1.03012e-115 9.64796e-110 1.74439e-106 3.84228e-102 6.09929e-68 2.59348e-66	hypothetical protein	insertion-seqs-and-phages	4956.14	1.57021	0.421177	0.00019289	0.00160849	UP	1.84437	0.421121	1.18866e-05	0.000250931	UP	TRUE	TRUE	TRUE
V735_02001	Rv1949c	MT1999 MT2137 MT0644	0.0 1.21756e-30 5.90717e-22	hypothetical protein	conserved-hypothetical	334.946	3.30756	0.635427	1.9373e-07	3.68271e-06	UP	2.04746	0.636198	0.00128961	0.0122574	UP	TRUE	TRUE	TRUE
V735_02008	Rv1955	MT2004	0	toxin	virulence-detoxification-and-adaptation	627.082	2.9729	0.623093	1.83128e-06	2.80353e-05	UP	3.51946	0.622316	1.55472e-08	7.6366e-07	UP	TRUE	TRUE	TRUE
V735_02013	Rv1960c	MT2009	5.76216e-129	antitoxin ParD1	virulence-detoxification-and-adaptation	90.3731	1.93067	0.512227	0.000163791	0.00139483	UP	2.86365	0.508514	1.78748e-08	8.61884e-07	UP	TRUE	TRUE	TRUE
V735_02028	Rv1974	MT2025	0	membrane protein	cell-wall-and-cell-processes	364.154	1.84418	0.533333	0.000544518	0.00394948	UP	1.63502	0.533465	0.0021774	0.0189038	UP	TRUE	TRUE	TRUE
V735_02033	Rv1979c	MT2031 MT2030	0.0 5.32333e-12	permease	cell-wall-and-cell-processes	2810.91	2.67255	0.285009	6.78356e-21	2.09299e-18	UP	2.00299	0.285101	2.13248e-12	2.67293e-10	UP	TRUE	TRUE	TRUE
V735_02045	Rv1989c	MT2043	0	hypothetical protein	conserved-hypothetical	8623.19	3.8559	0.638138	1.51818e-09	4.91083e-08	UP	3.0591	0.638176	1.63894e-06	4.21395e-05	UP	TRUE	TRUE	TRUE
V735_02052	Rv1994c	MT2050	0	ArsR family transcriptional regulator CmtR	regulatory-proteins	1153.94	1.70165	0.533949	0.00143797	0.00892834	UP	2.85514	0.532813	8.38603e-08	3.29768e-06	UP	TRUE	TRUE	TRUE
V735_02057	Rv1999c	MT2055	0	APA family basic amino acid/polyamine antiporter	cell-wall-and-cell-processes	556.373	5.58284	0.935804	2.43405e-09	7.62733e-08	UP	5.24762	0.935846	2.05441e-08	9.58736e-07	UP	TRUE	TRUE	TRUE
V735_02069	Rv2011c	MT2066	0	hypothetical protein	regulatory-proteins	293.484	4.01657	1.15135	0.000485599	0.00355427	UP	5.36233	1.15071	3.16209e-06	7.68676e-05	UP	TRUE	TRUE	TRUE
V735_02070	Rv2012	MT2067	0	hypothetical protein	conserved-hypothetical	747.606	2.23929	0.887063	0.0115901	0.0488831	UP	4.31614	0.886579	1.12554e-06	3.13167e-05	UP	TRUE	TRUE	TRUE
V735_02074	Rv2016	MT2072	0	hypothetical protein	conserved-hypothetical	2121.83	2.40993	0.716238	0.000766261	0.00531742	UP	3.67668	0.716088	2.8305e-07	9.23019e-06	UP	TRUE	TRUE	TRUE
V735_02099	Rv2037c	MT2097	0	transmembrane protein	cell-wall-and-cell-processes	863.193	2.95939	0.609412	1.19694e-06	1.91272e-05	UP	3.51082	0.609231	8.27769e-09	4.25664e-07	UP	TRUE	TRUE	TRUE
V735_02100	Rv2038c	MT2098 MT2898 MT1276 MT3764	0.0 1.89818e-98 8.63294e-65 3.02119e-07	cellobiose transporter ATP-binding protein	cell-wall-and-cell-processes	344.538	4.15784	0.654793	2.15521e-10	8.15522e-09	UP	3.97262	0.654807	1.30447e-09	8.30509e-08	UP	TRUE	TRUE	TRUE
V735_02101	Rv2039c	MT2099	0	sugar-transport ABC transporter permease	cell-wall-and-cell-processes	758.118	6.23921	0.945924	4.22721e-11	1.92674e-09	UP	5.1413	0.946044	5.49426e-08	2.29963e-06	UP	TRUE	TRUE	TRUE
V735_02112	Rv2050	MT2110	1.97412e-174	hypothetical protein	conserved-hypothetical	7725.59	1.81331	0.336153	6.8791e-08	1.43315e-06	UP	1.49839	0.33617	8.30267e-06	0.000181978	UP	TRUE	TRUE	TRUE
V735_02113	Rv2051c	MT2111	0	polyprenol-monophosphomannose synthase Ppm1	cell-wall-and-cell-processes	2986.77	1.02973	0.346099	0.00292763	0.0161969	UP	1.15984	0.346046	0.000803173	0.0083641	UP	TRUE	TRUE	TRUE
V735_02150	Rv2085	MT2147	3.44873e-158	transposase	insertion-seqs-and-phages	61.4601	3.45851	1.19237	0.0037252	0.0198167	UP	3.90032	1.19093	0.00105658	0.0103617	UP	TRUE	TRUE	TRUE
V735_02151	Rv2086	None	NA	transposase	insertion-seqs-and-phages	180.51	4.05102	1.39816	0.00376278	0.0199636	UP	5.63081	1.39677	5.54673e-05	0.000911801	UP	TRUE	TRUE	TRUE
V735_02152	Rv2087	None	NA	transposase	insertion-seqs-and-phages	115.526	4.02344	1.06959	0.000168789	0.00143435	UP	5.54592	1.06725	2.03145e-07	6.84718e-06	UP	TRUE	TRUE	TRUE
V735_02154	Rv2089c	MT2150	0	dipeptidase PepE	intermediary-metabolism-and-respiration	570.534	4.92328	0.592842	1.0021e-16	1.54594e-14	UP	4.1436	0.59316	2.83583e-12	3.44683e-10	UP	TRUE	TRUE	TRUE
V735_02211	Rv2146c	MT2205	4.53972e-150	YggT family protein	cell-wall-and-cell-processes	590.137	2.55009	0.387063	4.44908e-11	1.98281e-09	UP	1.4405	0.387943	0.000204669	0.00272734	UP	TRUE	TRUE	TRUE
V735_02269	Rv2205c	MT2261	0	glycerate kinase	conserved-hypothetical	517.223	1.50648	0.558615	0.00700055	0.0336681	UP	2.03149	0.558134	0.000272865	0.00344693	UP	TRUE	TRUE	TRUE
V735_02298	Rv2231B	MT2292	7.08421e-50	antitoxin VapB16	virulence-detoxification-and-adaptation	15.1501	8.14118	2.09675	0.000103276	0.000932215	UP	7.7844	2.09747	0.000206174	0.00272925	UP	TRUE	TRUE	TRUE
V735_02338	Rv2269c	MT2330.1	2.23878e-91	hypothetical protein	conserved-hypothetical	251.578	2.87735	0.858553	0.000804044	0.00553177	UP	2.90621	0.85841	0.000710302	0.00759739	UP	TRUE	TRUE	TRUE
V735_02339	Rv2270	MT2331	0	lipoprotein LppN	cell-wall-and-cell-processes	549.865	1.03857	0.399488	0.00932939	0.0421398	UP	1.43775	0.398962	0.000313686	0.00387856	UP	TRUE	TRUE	TRUE
V735_02343	Rv2274c	MT2334.1	8.49196e-65	toxin MazF8	virulence-detoxification-and-adaptation	89.491	2.52268	0.759685	0.00089797	0.00608405	UP	2.0522	0.760324	0.00695246	0.0477506	UP	TRUE	TRUE	TRUE
V735_02349	Rv2281	MT2339	0	phosphate-transport permease PitB	cell-wall-and-cell-processes	1419.22	4.21473	0.540605	6.3737e-15	6.08688e-13	UP	3.63669	0.540708	1.74644e-11	1.66785e-09	UP	TRUE	TRUE	TRUE
V735_02362	Rv2294	MT2351	0	cystathionine beta-lyase	intermediary-metabolism-and-respiration	287.783	1.22292	0.402036	0.00235149	0.0136101	UP	1.12405	0.401962	0.00516755	0.037346	UP	TRUE	TRUE	TRUE
V735_02383	Rv2309Xc	MT2370	1.4672e-83	hypothetical protein	NA	19.0805	5.39883	1.33959	5.57267e-05	0.000551901	UP	4.35107	1.34363	0.00120249	0.0115388	UP	TRUE	TRUE	TRUE
V735_02387	Rv2312	MT2374	1.05153e-138	hypothetical protein	conserved-hypothetical	523.142	2.02503	0.481481	2.60123e-05	0.000278971	UP	1.56507	0.481697	0.00115778	0.0112171	UP	TRUE	TRUE	TRUE
V735_02398	Rv2323c	MT2385	0	hypothetical protein	conserved-hypothetical	956.145	1.63386	0.472742	0.000547985	0.00396745	UP	2.73985	0.471767	6.33615e-09	3.47384e-07	UP	TRUE	TRUE	TRUE
V735_02403	Rv2328	MT2390	0	PE family protein PE23	PE-PPE-families	365.317	2.96954	0.535114	2.86736e-08	6.68661e-07	UP	1.97722	0.535842	0.000224314	0.00294027	UP	TRUE	TRUE	TRUE
V735_02404	Rv2329c	MT2391 MT0274 MT0280	0.0 4.65033e-165 8.46762e-10	nitrite extrusion protein 1 NarK1	cell-wall-and-cell-processes	916.676	3.6465	0.876166	3.15625e-05	0.000332276	UP	2.42138	0.876407	0.00572992	0.0404626	UP	TRUE	TRUE	TRUE
V735_02408	Rv2332	MT2394 MT2395	0.0 7.90364e-17	malate dehydrogenase Mez	intermediary-metabolism-and-respiration	900.301	4.03885	0.928781	1.37043e-05	0.00016311	UP	3.27521	0.928896	0.000422019	0.00497858	UP	TRUE	TRUE	TRUE
V735_02409	Rv2333c	MT2395 MT2394	0.0 7.74284e-17	integral membrane drug efflux protein Stp	cell-wall-and-cell-processes	909.19	1.81597	0.300507	1.51254e-09	4.91083e-08	UP	1.29011	0.300782	1.79339e-05	0.000359665	UP	TRUE	TRUE	TRUE
V735_02511	Rv2428	MT2503	0	alkyl hydroperoxide reductase AhpC	virulence-detoxification-and-adaptation	1459.67	3.59652	0.372579	4.77212e-22	2.12677e-19	UP	2.44697	0.372967	5.35182e-11	4.56727e-09	UP	TRUE	TRUE	TRUE
V735_02515	Rv2432c	None	NA	hypothetical protein	conserved-hypothetical	612.199	3.55411	0.468004	3.09731e-14	2.34402e-12	UP	1.89111	0.468788	5.48268e-05	0.000904981	UP	TRUE	TRUE	TRUE
V735_02536	Rv2452c	MT2527.1	3.15702e-72	hypothetical protein	conserved-hypothetical	82.8056	6.02311	0.708568	1.88944e-17	3.44478e-15	UP	4.51595	0.711582	2.20487e-10	1.66863e-08	UP	TRUE	TRUE	TRUE
V735_02552	Rv2466c	MT2541	0	hypothetical protein	conserved-hypothetical	7101.83	6.4814	0.753738	8.04133e-18	1.69757e-15	UP	5.14385	0.753782	8.85066e-12	9.59459e-10	UP	TRUE	TRUE	TRUE
V735_02587	Rv2501c	MT2576 MT1001 MT3384 MT3045	0.0 1.40174e-33 8.84593e-30 4.5823e-27	acetyl-/propionyl-coenzyme A carboxylase alpha chain alpha subunit AccA1	lipid-metabolism	2590.17	3.3461	0.4573	2.53449e-13	1.63965e-11	UP	2.28974	0.45744	5.57042e-07	1.68137e-05	UP	TRUE	TRUE	TRUE
V735_02588	Rv2502c	MT2577 MT1002	0.0 2.48852e-48	acetyl-/propionyl-CoA carboxylase beta subunit AccD1	lipid-metabolism	2458.8	4.26916	0.475342	2.67725e-19	7.15896e-17	UP	2.67705	0.47552	1.80499e-08	8.61884e-07	UP	TRUE	TRUE	TRUE
V735_02668	Rv2577	MT2654	0	hypothetical protein	conserved-hypothetical	679.24	2.65607	0.624007	2.07677e-05	0.000229822	UP	2.08318	0.624625	0.000852704	0.0086817	UP	TRUE	TRUE	TRUE
V735_02734	Rv2641	MT2719	0	cadmium-induced protein CadI	conserved-hypothetical	1015.47	1.82474	0.423429	1.63666e-05	0.000189183	UP	1.89226	0.423316	7.81885e-06	0.000173003	UP	TRUE	TRUE	TRUE
V735_02751	Rv2655c	MT2732	0	prophage PhiRv2 protein	insertion-seqs-and-phages	1047.42	1.75489	0.381725	4.28051e-06	5.78085e-05	UP	1.82529	0.381635	1.7286e-06	4.41619e-05	UP	TRUE	TRUE	TRUE
V735_02756	Rv2660c	MT2736 MT2723	5.51237e-116 4.85685e-09	hypothetical protein	conserved-hypothetical	8422.9	3.94243	0.514662	1.85583e-14	1.51913e-12	UP	7.06833	0.514459	5.90051e-43	1.18335e-39	UP	TRUE	TRUE	TRUE
V735_02757	Rv2661c	MT2736.1	2.83237e-78	hypothetical protein	conserved-hypothetical	2683.47	4.70129	0.62224	4.17494e-14	3.04467e-12	UP	7.78461	0.621766	5.79214e-36	4.64646e-33	UP	TRUE	TRUE	TRUE
V735_02758	Rv2662	None	NA	hypothetical protein	conserved-hypothetical	340.73	4.37111	0.685756	1.83979e-10	7.137e-09	UP	6.33377	0.684448	2.16579e-20	7.23917e-18	UP	TRUE	TRUE	TRUE
V735_02783	Rv2687c	MT2761	0	antibiotic-transport ABC transporter	cell-wall-and-cell-processes	103.938	5.14079	0.909756	1.59767e-08	3.98027e-07	UP	3.59789	0.911943	7.97001e-05	0.00125857	UP	TRUE	TRUE	TRUE
V735_02784	Rv2688c	MT2762 MT1789	0.0 0.000339359	antibiotic-transport ABC transporter	cell-wall-and-cell-processes	220.871	4.73299	1.09487	1.54014e-05	0.00018084	UP	4.3641	1.095	6.7344e-05	0.00108481	UP	TRUE	TRUE	TRUE
V735_02795	Rv2699c	MT2773	1.45089e-156	hypothetical protein	conserved-hypothetical	572.108	3.15212	0.436273	5.0074e-13	2.95363e-11	UP	2.97297	0.436298	9.4867e-12	9.75671e-10	UP	TRUE	TRUE	TRUE
V735_02802	Rv2706c	MT2779	1.93814e-65	hypothetical protein	conserved-hypothetical	8224.29	3.29696	0.624451	1.29341e-07	2.54307e-06	UP	2.62141	0.624497	2.69721e-05	0.000505538	UP	TRUE	TRUE	TRUE
V735_02806	Rv2710	MT2783 MT2777	0.0 7.28644e-97	RNA polymerase sigma factor SigB	information-pathways	34500.8	2.86548	0.515524	2.72291e-08	6.42447e-07	UP	2.29168	0.51554	8.78064e-06	0.000191408	UP	TRUE	TRUE	TRUE
V735_02808	Rv2712c	MT2785	0	hypothetical protein	conserved-hypothetical	1044.98	2.93737	0.515802	1.23549e-08	3.15641e-07	UP	2.38192	0.515937	3.89895e-06	9.14542e-05	UP	TRUE	TRUE	TRUE
V735_02884	Rv2787	MT2857	0	alanine rich protein	conserved-hypothetical	549.288	1.49986	0.481759	0.00185005	0.011092	UP	1.6233	0.481586	0.000749676	0.00791303	UP	TRUE	TRUE	TRUE
V735_02912	Rv2814c	MT2881 MT3100 MT1803 MT0413	0.0 0.0 0.0 0.0	transposase	insertion-seqs-and-phages	433.275	2.6797	0.470417	1.22339e-08	3.14554e-07	UP	3.24482	0.469546	4.82769e-12	5.4681e-10	UP	TRUE	TRUE	TRUE
V735_02913	Rv2815c	MT3099 MT2882 MT1804 MT0414 MT0415	1.47406e-169 1.47406e-169 1.47406e-169 1.47406e-169 6.31232e-16	transposase	insertion-seqs-and-phages	82.8521	1.80981	0.715882	0.0114685	0.0485235	UP	1.99952	0.714878	0.00515774	0.0373424	UP	TRUE	TRUE	TRUE
V735_02967	Rv2865	MT2934	3.37292e-145	antitoxin RelF	virulence-detoxification-and-adaptation	2611.41	1.08663	0.346487	0.00171194	0.0104356	UP	2.47339	0.346089	8.88982e-13	1.32063e-10	UP	TRUE	TRUE	TRUE
V735_02977	Rv2874	MT2942 MT0655	0.0 1.00368e-16	integral membrane C-type cytochrome biogenesis protein DipZ	intermediary-metabolism-and-respiration	3807.48	3.18137	0.51216	5.24236e-10	1.79719e-08	UP	2.10308	0.512224	4.02964e-05	0.000693686	UP	TRUE	TRUE	TRUE
V735_03064	Rv2961	MT3037 MT1063	0.0 1.56792e-62	transposase	insertion-seqs-and-phages	272.259	3.00756	1.17632	0.0105658	0.0460144	UP	4.84226	1.1755	3.79995e-05	0.000674407	UP	TRUE	TRUE	TRUE
V735_03126	Rv3017c	MT3097 MT3104	0.0 3.89779e-57	ESAT-6 like protein EsxQ	cell-wall-and-cell-processes	478.031	5.78445	1.12364	2.63351e-07	4.84542e-06	UP	6.1038	1.1235	5.54576e-08	2.29963e-06	UP	TRUE	TRUE	TRUE
V735_03127	Rv1370c	MT3099 MT2882 MT1804 MT0414 MT0415	1.47406e-169 1.47406e-169 1.47406e-169 1.47406e-169 6.31232e-16	transposase	insertion-seqs-and-phages	84.0175	1.86978	0.712791	0.00871134	0.0398872	UP	2.07764	0.711761	0.00351137	0.0277007	UP	TRUE	TRUE	TRUE
V735_03128	Rv1369c	MT3100 MT1803 MT0413 MT2881	0.0 0.0 0.0 0.0	transposase	insertion-seqs-and-phages	441.034	2.53526	0.496916	3.3611e-07	5.99173e-06	UP	3.06595	0.49614	6.4267e-10	4.36907e-08	UP	TRUE	TRUE	TRUE
V735_03130	Rv3018Bc	MT3106.1 MT0298	3.93134e-36 4.79358e-16	PE family protein PE27A	NA	31.9159	10.3374	1.7506	3.52504e-09	1.04013e-07	UP	10.0905	1.75077	8.24042e-09	4.25664e-07	UP	TRUE	TRUE	TRUE
V735_03132	Rv3020c	MT3105 MT0300	1.07959e-151 1.3187e-93	ESAT-6 like protein EsxS	cell-wall-and-cell-processes	115.179	3.11574	0.85065	0.000249497	0.00200147	UP	4.69729	0.847834	3.01888e-08	1.34541e-06	UP	TRUE	TRUE	TRUE
V735_03133	Rv3021c	MT3106 MT3101 MT3098 MT0299 MT0292 MT0469 MT0269 MT1431 MT0105 MT3987	0.0 0.0 0.0 2.64894e-91 1.28518e-82 1.46638e-75 1.12736e-70 7.12696e-29 8.13186e-22 1.79116e-17	PPE family protein	PE-PPE-families	552.23	2.68274	0.797573	0.000769237	0.00531967	UP	3.49596	0.79724	1.15945e-05	0.000246061	UP	TRUE	TRUE	TRUE
V735_03134	Rv3022A	MT3106.1 MT0298	1.09971e-164 5.01919e-55	PE family protein PE29	PE-PPE-families	32.3719	4.33693	1.30421	0.000883091	0.00602299	UP	6.58151	1.29253	3.54421e-07	1.13726e-05	UP	TRUE	TRUE	TRUE
V735_03138	Rv3026c	MT3110 MT1916	0.0 8.96635e-07	1-acylglycerol-3-phosphate O-acyltransferase	conserved-hypothetical	3772.32	1.79283	0.599001	0.00276215	0.0154951	UP	2.04138	0.59842	0.000646564	0.0070664	UP	TRUE	TRUE	TRUE
V735_03167	Rv3054c	MT3140 MT3141	0.0 1.17389e-59	hypothetical protein	conserved-hypothetical	423.391	6.20609	1.07225	7.12772e-09	1.92205e-07	UP	3.60232	1.07346	0.000791345	0.00826584	UP	TRUE	TRUE	TRUE
V735_03176	Rv3063	MT3149	0	carbon starvation protein A CstA	virulence-detoxification-and-adaptation	849.75	1.14178	0.415978	0.00605437	0.029833	UP	1.17246	0.415874	0.00481327	0.0354337	UP	TRUE	TRUE	TRUE
V735_03177	Rv3064c	MT3150	0	SMR family small multidrug resistance protein	cell-wall-and-cell-processes	259.124	3.1784	0.848385	0.000179383	0.0015021	UP	2.28345	0.848804	0.00714091	0.0485461	UP	TRUE	TRUE	TRUE
V735_03211	Rv3097c	MT3181 MT0855 MT1866 MT0854 MT0132 MT0772.1 MT3449 MT3752 MT2561 MT2404 MT3756 MT3615.3 MT3612.1 MT2159	0.0 3.25077e-33 7.16029e-29 1.57716e-24 6.70625e-23 1.47715e-18 1.79954e-17 7.65183e-16 2.67075e-15 1.68543e-11 5.88272e-11 5.88272e-11 5.88272e-11 8.73073e-09	PE-PGRS family protein; triacylglycerol lipase LipY	PE-PPE-families	265.446	2.22563	0.845461	0.00847728	0.0391732	UP	2.70517	0.845096	0.00136944	0.0128131	UP	TRUE	TRUE	TRUE
V735_03212	Rv3098c	MT3182	0	hypothetical protein	conserved-hypothetical	45.0576	5.81619	1.20324	1.33984e-06	2.09926e-05	UP	6.20534	1.20213	2.44361e-07	8.03385e-06	UP	TRUE	TRUE	TRUE
V735_03214	Rv3098A	MT3182	2.61256e-166	antitoxin	virulence-detoxification-and-adaptation	406.847	3.61252	0.905967	6.67798e-05	0.000636232	UP	3.07752	0.906104	0.000682717	0.00736124	UP	TRUE	TRUE	TRUE
V735_03326	Rv3206c	MT3301 MT3198	0.0 6.83835e-54	molybdenum cofactor biosynthesis protein MoeB1	intermediary-metabolism-and-respiration	3406.05	1.53508	0.473671	0.00119185	0.00764883	UP	1.40299	0.473669	0.0030568	0.0248698	UP	TRUE	TRUE	TRUE
V735_03377	Rv3253c	MT3351	0	cationic amino acid transport integral membrane protein	cell-wall-and-cell-processes	1050.8	2.32948	0.443159	1.46802e-07	2.87231e-06	UP	2.30969	0.443118	1.86455e-07	6.39788e-06	UP	TRUE	TRUE	TRUE
V735_03393	Rv3269	MT3369 MT2049	3.37292e-145 2.97445e-19	hypothetical protein	virulence-detoxification-and-adaptation	22552.1	1.96246	0.353007	2.70915e-08	6.42447e-07	UP	3.82041	0.352803	2.5166e-27	1.26176e-24	UP	TRUE	TRUE	TRUE
V735_03414	Rv3290c	MT3389	0	l-lysine-epsilon aminotransferase Lat	intermediary-metabolism-and-respiration	22130.2	3.25386	0.804218	5.21023e-05	0.000519857	UP	3.9546	0.804198	8.76825e-07	2.5121e-05	UP	TRUE	TRUE	TRUE
V735_03461	Rv3334	MT3438	0	transcriptional regulator MerR-family	regulatory-proteins	12899	2.59926	0.508757	3.23789e-07	5.82384e-06	UP	3.43382	0.508704	1.47704e-11	1.44497e-09	UP	TRUE	TRUE	TRUE
V735_03462	Rv3335c	MT3439	0	integral membrane protein	cell-wall-and-cell-processes	3904.61	2.40261	0.759849	0.00156714	0.00967045	UP	3.80609	0.759752	5.4528e-07	1.66956e-05	UP	TRUE	TRUE	TRUE
V735_03498	Rv3371	MT3481	0	diacylglycerol acyltransferase	lipid-metabolism	8406.58	1.56053	0.324916	1.5641e-06	2.40368e-05	UP	3.37	0.324414	2.81283e-25	1.12823e-22	UP	TRUE	TRUE	TRUE
V735_03533	Rv3406	MT3514	0	taurine dioxygenase	intermediary-metabolism-and-respiration	1015.94	2.88195	0.504266	1.0962e-08	2.85511e-07	UP	2.79111	0.504241	3.10731e-08	1.36961e-06	UP	TRUE	TRUE	TRUE
V735_03543	Rv3416	MT3525	8.19661e-160	transcriptional regulator WhiB-like WhiB3	regulatory-proteins	942.18	2.19923	0.3733	3.83121e-09	1.11355e-07	UP	2.80375	0.372643	5.31474e-14	1.01511e-11	UP	TRUE	TRUE	TRUE
V735_03552	Rv3429	MT3533 MT3534	0.0 2.19319e-24	PPE family protein PPE59	PE-PPE-families	1492.34	2.40564	0.506992	2.08586e-06	3.12178e-05	UP	2.07608	0.507025	4.22853e-05	0.000721728	UP	TRUE	TRUE	TRUE
V735_03586	Rv3463	MT3569	0	hypothetical protein	conserved-hypothetical	2172.12	5.2994	0.911023	5.99236e-09	1.64626e-07	UP	3.85211	0.91117	2.36137e-05	0.000446766	UP	TRUE	TRUE	TRUE
V735_03594	Rv1583c	MT3573.2 MT2733	0.0 2.37776e-117	prophage PhiRv1 protein	insertion-seqs-and-phages	76.0203	2.60281	0.608128	1.86866e-05	0.000211729	UP	3.15746	0.606088	1.89277e-07	6.4338e-06	UP	TRUE	TRUE	TRUE
V735_03602	Rv1574	MT3573.14 MT3573.13 MT2725	7.35636e-166 3.58168e-81 1.85536e-78	prophage PhiRv1 protein	insertion-seqs-and-phages	771.625	4.76063	1.07087	8.76522e-06	0.000109184	UP	3.96635	1.07096	0.000212597	0.00280503	UP	TRUE	TRUE	TRUE
V735_03603	Rv1573	MT3573.15	0	prophage PhiRv1 protein	insertion-seqs-and-phages	328.739	2.10774	0.588281	0.000339839	0.00263146	UP	5.23773	0.584412	3.17721e-19	9.80292e-17	UP	TRUE	TRUE	TRUE
V735_03604	Rv3468c	MT3574	0	dTDP-glucose 4;6-dehydratase	intermediary-metabolism-and-respiration	259.251	3.47865	1.19071	0.00348355	0.0188818	UP	4.4995	1.19018	0.000156494	0.00217196	UP	TRUE	TRUE	TRUE
V735_03605	Rv3469c	MT3575	0	4-hydroxy-2-oxovalerate aldolase MhpE	intermediary-metabolism-and-respiration	202.102	4.26596	0.967221	1.03115e-05	0.000125331	UP	5.20625	0.966377	7.14895e-08	2.83905e-06	UP	TRUE	TRUE	TRUE
V735_03673	Rv3539	MT3643 MT2425 MT2423 MT3248 MT0901 MT1796 MT0318 MT3247 MT0370 MT0779 MT2683 MT2422 MT2419 MT1849 MT1599 MT1851 MT3231 MT3209 MT1838 MT1745 MT0458 MT1068	0.0 5.64975e-56 1.0215e-52 1.51604e-50 5.2915e-50 7.85328e-48 7.85328e-48 2.74106e-47 2.74106e-47 3.3393e-46 1.16553e-45 1.16553e-45 1.16553e-45 1.09162e-39 1.09162e-39 1.0224e-33 7.86021e-29 1.16656e-26 8.9685e-22 3.57169e-14 6.45776e-11 2.74591e-09	PPE family protein PPE63	PE-PPE-families	555.765	1.03599	0.343942	0.00259451	0.0148242	UP	1.51876	0.343109	9.57889e-06	0.000206564	UP	TRUE	TRUE	TRUE
V735_03774	Rv3639c	MT3741 MT3041.1 MT3014	0.0 3.01158e-86 6.65105e-25	hypothetical protein	conserved-hypothetical	329.239	2.4992	0.882802	0.00464048	0.0239858	UP	2.58322	0.882687	0.00342758	0.0271164	UP	TRUE	TRUE	TRUE
V735_03835	Rv3696c	MT3798	0	glycerol kinase GlpK	intermediary-metabolism-and-respiration	750.826	2.56708	0.434819	3.55267e-09	1.04013e-07	UP	1.39476	0.435315	0.00135524	0.0127304	UP	TRUE	TRUE	TRUE
V735_03983	Rv3833	MT3941 MT2983 MT3293 MT2927 MT2916 MT3813 MT0986	0.0 1.00528e-11 3.50876e-11 5.20747e-09 1.81758e-08 2.69753e-06 2.69753e-06	transcriptional regulator	regulatory-proteins	891.927	3.28691	0.507112	9.07378e-11	3.75205e-09	UP	3.31193	0.50705	6.50037e-11	5.43188e-09	UP	TRUE	TRUE	TRUE
V735_04067	Rv3916c	MT4035	0	hypothetical protein	conserved-hypothetical	1799.81	1.97361	0.498646	7.55976e-05	0.000706811	UP	2.00385	0.498614	5.84861e-05	0.000953627	UP	TRUE	TRUE	TRUE
V735_00001	Rv0001	MT0001	0	chromosomal replication initiator protein DnaA	information-pathways	7058.1	0.0627477	0.51773	0.903534	0.953732	UP	-0.640188	0.517758	0.216287	0.512858	DOWN	FALSE	FALSE	FALSE
V735_00004	Rv0004	MT0004	0	hypothetical protein	conserved-hypothetical	203.467	-1.55447	1.18335	0.188976	0.371196	DOWN	-1.37933	1.18288	0.243585	0.548272	DOWN	FALSE	TRUE	FALSE
V735_00005	Rv0005	MT0005	0	DNA gyrase subunit B GyrB	information-pathways	9205.21	-0.398869	0.412868	0.333998	0.538597	DOWN	-1.95819	0.412993	2.12187e-06	5.31927e-05	DOWN	FALSE	FALSE	FALSE
V735_00007	Rv0007	MT0007	0	membrane protein	cell-wall-and-cell-processes	407.123	-1.83509	0.933476	0.0493139	0.147501	DOWN	-1.15886	0.932883	0.214149	0.510976	DOWN	FALSE	TRUE	FALSE
V735_00011	Rv0009	MT0011	0	iron-regulated peptidyl-prolyl cis-trans isomerase A PpiA	information-pathways	4099.7	-0.551229	0.437995	0.208201	0.397475	DOWN	-1.25915	0.43812	0.00405326	0.0310853	DOWN	FALSE	FALSE	FALSE
V735_00012	Rv0010c	MT0013 MT0012	0.0 8.36797e-16	membrane protein	cell-wall-and-cell-processes	381.257	0.131796	0.875399	0.880326	0.940093	UP	-0.915996	0.875945	0.295689	0.610086	DOWN	FALSE	FALSE	FALSE
V735_00013	Rv0011c	MT0014	3.37292e-145	cell division protein; PG complex	cell-wall-and-cell-processes	2008.09	0.443	0.425768	0.298121	0.50221	UP	-0.328163	0.425966	0.441065	0.740804	DOWN	FALSE	FALSE	FALSE
V735_00014	Rv0012	MT0015	0	membrane protein	cell-wall-and-cell-processes	860.417	-1.07085	0.600581	0.074583	0.199685	DOWN	-0.423691	0.599706	0.479879	0.766123	DOWN	FALSE	FALSE	FALSE
V735_00015	Rv0013	MT0016	0	anthranilate synthase component II TrpG	intermediary-metabolism-and-respiration	328.503	-0.204693	0.455529	0.653178	0.800316	DOWN	-0.49057	0.455758	0.281757	0.593554	DOWN	FALSE	FALSE	FALSE
V735_00018	Rv0016c	MT0019	0	penicillin-binding protein PbpA	cell-wall-and-cell-processes	2819.88	-0.161655	0.448541	0.718547	0.849674	DOWN	-1.2409	0.448789	0.00569238	0.0403109	DOWN	FALSE	FALSE	FALSE
V735_00021	Rv0019c	MT0022	0	FHA domain-containing protein FhaB	regulatory-proteins	201.779	-1.02278	1.50292	0.496169	0.683289	DOWN	-0.586063	1.50218	0.696433	0.881617	DOWN	FALSE	FALSE	FALSE
V735_00022	Rv0020c	MT0023	0	FHA domain-containing protein FhaA	regulatory-proteins	19508.4	-1.84606	0.641045	0.00397964	0.0210031	DOWN	-1.1717	0.641008	0.0675634	0.248849	DOWN	FALSE	TRUE	FALSE
V735_00025	Rv0022c	MT0025	2.19837e-143	transcriptional regulator WhiB-like WhiB5	regulatory-proteins	75.5181	-1.77743	1.51921	0.242014	0.435494	DOWN	-0.939924	1.51434	0.534809	0.802723	DOWN	FALSE	FALSE	FALSE
V735_00026	Rv0023	MT0026	0	transcriptional regulator	regulatory-proteins	136.689	-3.22654	0.876282	0.000231336	0.00188213	DOWN	-1.55435	0.865938	0.0726548	0.262539	DOWN	FALSE	TRUE	FALSE
V735_00028	Rv0025	MT0028	2.50299e-140	hypothetical protein	conserved-hypothetical	318.344	-0.760805	0.57328	0.184472	0.365212	DOWN	-0.560699	0.572594	0.327468	0.645625	DOWN	FALSE	FALSE	FALSE
V735_00031	Rv0028	MT0030.1	7.60976e-116	hypothetical protein	conserved-hypothetical	468.806	1.70831	1.067	0.109368	0.260116	UP	-0.0607167	1.06809	0.954668	0.984808	DOWN	FALSE	FALSE	FALSE
V735_00035	Rv0032	MT0037	0	8-amino-7-oxononanoate synthase BioF2	intermediary-metabolism-and-respiration	427.16	-0.0346396	0.521629	0.947054	0.974009	DOWN	-0.0130172	0.521468	0.980085	0.993737	DOWN	FALSE	FALSE	FALSE
V735_00036	Rv0033	MT0038	1.85502e-135	acyl carrier protein AcpA	lipid-metabolism	43.7276	-2.31831	1.70496	0.173911	0.351769	DOWN	-0.801312	1.69754	0.636897	0.854664	DOWN	FALSE	FALSE	FALSE
V735_00037	Rv0034	MT0039	0	hypothetical protein	conserved-hypothetical	22.2343	0.550572	1.86581	0.767929	0.877611	UP	-0.229689	1.86794	0.902136	0.966041	DOWN	FALSE	FALSE	FALSE
V735_00038	Rv0035	MT0040	0	fatty-acid-CoA ligase FadD34	lipid-metabolism	529.49	-0.540857	1.1114	0.626512	0.781629	DOWN	-0.796953	1.11146	0.473354	0.762499	DOWN	FALSE	FALSE	FALSE
V735_00039	Rv0036c	MT0041	0	hypothetical protein	conserved-hypothetical	570.283	-1.87066	0.961902	0.0518044	0.153236	DOWN	-0.499945	0.96083	0.602836	0.831248	DOWN	FALSE	FALSE	FALSE
V735_00040	Rv0037c	MT0042	0	integral membrane protein	cell-wall-and-cell-processes	856.261	-0.719451	0.394605	0.0682701	0.187684	DOWN	-0.241614	0.394035	0.539759	0.803033	DOWN	FALSE	FALSE	FALSE
V735_00043	Rv0040c	MT0046	0	secreted proline rich protein Mtc28	cell-wall-and-cell-processes	1013.87	-3.89208	0.534357	3.24856e-13	2.00461e-11	DOWN	-0.871993	0.531317	0.100757	0.323423	DOWN	FALSE	FALSE	FALSE
V735_00045	Rv0042c	MT0048	0	transcriptional regulator MarR-family	regulatory-proteins	293.032	0.788059	1.33511	0.555017	0.726795	UP	-0.320208	1.33562	0.810528	0.933936	DOWN	FALSE	FALSE	FALSE
V735_00046	Rv0043c	MT0049	0	transcriptional regulator GntR-family	regulatory-proteins	418.679	0.224187	0.587812	0.702913	0.836364	UP	-0.588796	0.588484	0.317054	0.63395	DOWN	FALSE	FALSE	FALSE
V735_00048	Rv0045c	MT0051	0	hydrolase	lipid-metabolism	398.672	-0.647713	1.06201	0.541933	0.71739	DOWN	-0.894577	1.06207	0.399621	0.711442	DOWN	FALSE	FALSE	FALSE
V735_00049	Rv0046c	MT0052	0	myo-inositol-1-phosphate synthase Ino1	intermediary-metabolism-and-respiration	3841.16	-1.26239	0.523495	0.0158884	0.06316	DOWN	-0.727565	0.52339	0.164498	0.436377	DOWN	FALSE	FALSE	FALSE
V735_00050	Rv0047c	MT0053	0	hypothetical protein	conserved-hypothetical	18313.7	-1.69655	0.543412	0.00179612	0.0108335	DOWN	-1.12944	0.543385	0.0376617	0.163545	DOWN	FALSE	TRUE	FALSE
V735_00052	Rv0049	MT0055	0	hypothetical protein	conserved-hypothetical	1021.43	0.0103356	0.672082	0.98773	0.997221	UP	-0.267334	0.672141	0.690826	0.879107	DOWN	FALSE	FALSE	FALSE
V735_00053	Rv0050	MT0056	0	bifunctional penicillin-binding protein 1A/1B PonA1	cell-wall-and-cell-processes	799.914	-1.1667	0.620395	0.06003	0.169713	DOWN	-1.02293	0.620234	0.099094	0.320917	DOWN	FALSE	TRUE	FALSE
V735_00054	Rv0051	MT0057 MT0058	0.0 3.4353e-15	transmembrane protein	cell-wall-and-cell-processes	351.139	-0.645282	0.76796	0.400765	0.605464	DOWN	-0.630331	0.767798	0.41167	0.721051	DOWN	FALSE	FALSE	FALSE
V735_00055	Rv0052	MT0058	0	hypothetical protein	conserved-hypothetical	508.415	1.18362	0.963144	0.219106	0.409903	UP	-0.561742	0.963813	0.560006	0.811189	DOWN	FALSE	FALSE	FALSE
V735_00056	Rv0053	MT0059	4.53972e-150	30S ribosomal protein S6 RpsF	information-pathways	685.811	1.4429	0.660162	0.0288397	0.0972884	UP	-0.23956	0.660718	0.716922	0.89074	DOWN	FALSE	FALSE	FALSE
V735_00057	Rv0054	MT0060	0	single-strand DNA-binding protein Ssb	information-pathways	289.659	-0.473077	0.968064	0.625065	0.780553	DOWN	-0.880365	0.968317	0.36326	0.681524	DOWN	FALSE	FALSE	FALSE
V735_00059	Rv0056	MT0062	0	50S ribosomal protein L9 RplI	information-pathways	198.779	-0.112675	0.850405	0.894592	0.947114	DOWN	-0.0158542	0.849954	0.985118	0.995185	DOWN	FALSE	FALSE	FALSE
V735_00060	Rv0057	MT0063	0	hypothetical protein	conserved-hypothetical	52.5379	0.420726	0.905834	0.642316	0.791743	UP	-0.795377	0.910069	0.382132	0.697704	DOWN	FALSE	FALSE	FALSE
V735_00062	Rv0059	MT0065	0	hypothetical protein	conserved-hypothetical	486.069	-1.04909	0.921774	0.255071	0.452895	DOWN	-1.98979	0.92233	0.0309784	0.14315	DOWN	FALSE	TRUE	FALSE
V735_00063	Rv0060	MT0066	0	hypothetical protein	conserved-hypothetical	13184.7	0.557707	0.571929	0.329494	0.534196	UP	-0.630684	0.572018	0.270218	0.583026	DOWN	FALSE	FALSE	FALSE
V735_00065	Rv0062	MT0067 MT0066.2	0.0 1.36793e-24	cellulase CelA1	intermediary-metabolism-and-respiration	493.303	-1.58793	0.540188	0.00328648	0.0179104	DOWN	-0.904881	0.539162	0.0932863	0.310806	DOWN	FALSE	FALSE	FALSE
V735_00070	Rv0066c	MT0072	0	isocitrate dehydrogenase Icd2	intermediary-metabolism-and-respiration	2534.54	0.038839	0.406174	0.923821	0.966171	UP	-0.50297	0.40631	0.215754	0.512368	DOWN	FALSE	FALSE	FALSE
V735_00074	Rv0070c	MT0076 MT1125	0.0 6.91742e-162	serine hydroxymethyltransferase GlyA2	intermediary-metabolism-and-respiration	707.12	-1.81953	0.565149	0.00128391	0.00814833	DOWN	-0.0213038	0.563686	0.969852	0.991518	DOWN	FALSE	FALSE	FALSE
V735_00087	Rv0081	MT0088	2.64163e-179	ArsR family transcriptional regulator	regulatory-proteins	73.6845	0.848877	1.07111	0.428055	0.627631	UP	-1.96445	1.08634	0.0705582	0.25775	DOWN	FALSE	FALSE	FALSE
V735_00088	Rv0082	MT0089	0	oxidoreductase	intermediary-metabolism-and-respiration	100.279	-0.366365	1.14405	0.74879	0.864868	DOWN	-1.20741	1.14615	0.292137	0.604937	DOWN	FALSE	FALSE	FALSE
V735_00089	Rv0083	MT0090 MT0093	0.0 3.6832e-09	oxidoreductase	intermediary-metabolism-and-respiration	690.74	-1.22185	0.446889	0.00625452	0.0306311	DOWN	-0.27705	0.445656	0.53416	0.80244	DOWN	FALSE	FALSE	FALSE
V735_00090	Rv0084	MT0091	0	formate hydrogenlyase HycD	intermediary-metabolism-and-respiration	195.529	-0.868434	1.02703	0.397789	0.60391	DOWN	-0.718669	1.02669	0.483935	0.767879	DOWN	FALSE	FALSE	FALSE
V735_00092	Rv0086	MT0093 MT0090	0.0 2.7983e-09	hydrogenase HycQ	intermediary-metabolism-and-respiration	524.226	-0.595742	1.04465	0.568488	0.737215	DOWN	-0.121347	1.04442	0.907505	0.968349	DOWN	FALSE	FALSE	FALSE
V735_00097	Rv0091	MT0100	0	bifunctional MTA/SAH nucleosidase Mtn	intermediary-metabolism-and-respiration	2641.67	0.811337	0.507355	0.109787	0.260874	UP	-0.388186	0.507717	0.444527	0.743549	DOWN	FALSE	FALSE	FALSE
V735_00102	Rv0096	MT0105 MT0269 MT0292 MT0469 MT0299 MT3106 MT3101 MT3987 MT1431	0.0 1.05366e-58 7.10578e-42 2.82986e-34 1.20329e-32 8.66427e-22 8.66427e-22 6.66108e-17 4.2036e-13	PPE family protein PPE1	PE-PPE-families	837.759	-0.293167	0.698557	0.674722	0.816137	DOWN	-0.574066	0.698761	0.411334	0.721008	DOWN	FALSE	FALSE	FALSE
V735_00103	Rv0097	MT0106	0	oxidoreductase	intermediary-metabolism-and-respiration	2337.46	0.403489	0.622623	0.516954	0.698149	UP	-0.0479441	0.622699	0.938628	0.982405	DOWN	FALSE	FALSE	FALSE
V735_00104	Rv0098	MT0107	0	fatty-acyl-CoA thioesterase type III FcoT	lipid-metabolism	109.591	1.58811	0.863457	0.0658781	0.182484	UP	-0.0567811	0.868769	0.947889	0.983695	DOWN	FALSE	FALSE	FALSE
V735_00109	Rv0103c	MT0112 MT0101 MT0997 MT3370	0.0 0.0 1.0171e-29 1.51084e-08	cation-transporter P-type ATPase CtpB	cell-wall-and-cell-processes	3258.78	1.7523	0.563223	0.00186327	0.0111546	UP	-0.607964	0.563606	0.280719	0.592511	DOWN	FALSE	FALSE	FALSE
V735_00110	Rv0104	MT0113	0	hypothetical protein	conserved-hypothetical	1782.95	0.191772	0.415551	0.644448	0.792909	UP	-1.18898	0.416003	0.00426173	0.0322524	DOWN	FALSE	FALSE	FALSE
V735_00112	Rv0106	MT0115	0	hypothetical protein	conserved-hypothetical	578.786	-0.869522	0.72972	0.233425	0.425899	DOWN	-1.02142	0.729724	0.161593	0.43393	DOWN	FALSE	FALSE	FALSE
V735_00113	Rv0107c	MT0116 MT0440 MT2053	0.0 1.58787e-37 1.81336e-11	cation-transporter P-type ATPase CtpI	cell-wall-and-cell-processes	1677.62	-2.27999	0.469893	1.2213e-06	1.9439e-05	DOWN	-0.479953	0.468979	0.30612	0.620967	DOWN	FALSE	FALSE	FALSE
V735_00117	Rv0111	MT0120	0	transmembrane acyltransferase	intermediary-metabolism-and-respiration	690.301	-0.315834	0.394545	0.42342	0.622751	DOWN	-0.343464	0.394454	0.3839	0.697852	DOWN	FALSE	FALSE	FALSE
V735_00132	Rv0126	MT0134 MT2463	0.0 1.20632e-08	trehalose synthase TreS	virulence-detoxification-and-adaptation	1515.4	0.617876	0.429208	0.149989	0.319493	UP	-0.400824	0.429658	0.350876	0.669217	DOWN	FALSE	FALSE	FALSE
V735_00135	Rv0129c	MT0137 MT1934 MT3911	0.0 8.17703e-160 2.05507e-148	6-O-acylglucoside esterase/glucoside 6-O-acyltransferase FbpC	lipid-metabolism	28989.3	-3.17906	0.577824	3.75974e-08	8.51996e-07	DOWN	-0.344301	0.577665	0.55116	0.808006	DOWN	FALSE	FALSE	FALSE
V735_00137	Rv0131c	MT0139	0	acyl-CoA dehydrogenase FadE1	lipid-metabolism	1358.18	0.385588	0.417382	0.355577	0.55996	UP	-0.0930208	0.41759	0.823725	0.936307	DOWN	FALSE	FALSE	FALSE
V735_00144	Rv0138	MT0146	0	hypothetical protein	conserved-hypothetical	307.179	-0.537555	1.24755	0.666549	0.811143	DOWN	-0.700087	1.24756	0.574684	0.817686	DOWN	FALSE	FALSE	FALSE
V735_00145	Rv0139	MT0147	0	oxidoreductase	intermediary-metabolism-and-respiration	361.268	-0.641091	0.700159	0.359858	0.564706	DOWN	-0.604097	0.699997	0.388137	0.70047	DOWN	FALSE	FALSE	FALSE
V735_00149	Rv0143c	MT0151	0	CIC family chloride channel protein	cell-wall-and-cell-processes	1088.51	-0.305893	0.92824	0.741747	0.862122	DOWN	-0.924268	0.928367	0.319452	0.638108	DOWN	FALSE	FALSE	FALSE
V735_00150	Rv0144	MT0152	0	transcriptional regulator TetR-family	regulatory-proteins	1965.26	-1.18151	0.536407	0.02762	0.0939641	DOWN	-0.366722	0.536151	0.493981	0.773941	DOWN	FALSE	FALSE	FALSE
V735_00153	Rv0147	MT0155	0	aldehyde dehydrogenase (NAD+)	intermediary-metabolism-and-respiration	1566.21	-0.106365	0.310127	0.73162	0.856296	DOWN	-0.238343	0.310115	0.442152	0.742032	DOWN	FALSE	FALSE	FALSE
V735_00154	Rv0148	MT0156	0	oxidoreductase	intermediary-metabolism-and-respiration	536.397	-1.20782	0.740596	0.102915	0.249241	DOWN	-0.876875	0.740106	0.236098	0.540519	DOWN	FALSE	FALSE	FALSE
V735_00157	Rv0151c	MT0160 MT0161 MT1849 MT3495 MT0854 MT1474 MT0772.5 MT1866 MT3920 MT0778 MT0556 MT1888 MT0768	0.0 3.59662e-91 4.11099e-46 5.01264e-26 4.69479e-20 1.63864e-19 2.43196e-17 1.0341e-15 3.60935e-15 1.53473e-13 1.53473e-13 5.35675e-13 2.77486e-10	PE family protein PE1	PE-PPE-families	1047.43	0.366138	0.572039	0.522135	0.700673	UP	-0.329431	0.572342	0.564897	0.812115	DOWN	FALSE	FALSE	FALSE
V735_00159	Rv0153c	MT0162 MT0161	0.0 1.05633e-11	phosphotyrosine protein phosphatase PtpB	regulatory-proteins	867.675	-0.989997	0.517059	0.0555346	0.161647	DOWN	-0.649501	0.516689	0.208737	0.505583	DOWN	FALSE	FALSE	FALSE
V735_00160	Rv0154c	MT0163	0	acyl-CoA dehydrogenase FadE2	lipid-metabolism	1232.36	-0.0485119	0.288872	0.866634	0.935181	DOWN	-0.216086	0.288888	0.454464	0.751383	DOWN	FALSE	FALSE	FALSE
V735_00161	Rv0155	None	NA	NAD(P) transhydrogenase subunit alpha PntAa	intermediary-metabolism-and-respiration	258.439	-1.27141	0.782182	0.104063	0.251042	DOWN	-0.615764	0.781293	0.430618	0.734046	DOWN	FALSE	FALSE	FALSE
V735_00171	Rv0164	MT0173	0	hypothetical protein	conserved-hypothetical	876.724	-0.468875	0.694233	0.499431	0.685798	DOWN	-0.41262	0.694143	0.552224	0.808025	DOWN	FALSE	FALSE	FALSE
V735_00172	Rv0165c	None	NA	transcriptional regulator Mce1R	regulatory-proteins	690.783	-0.121267	0.774551	0.875588	0.938414	DOWN	-0.389801	0.774595	0.614801	0.840965	DOWN	FALSE	FALSE	FALSE
V735_00173	Rv0166	MT0175 MT2242	0.0 2.0084e-05	fatty-acid-CoA ligase FadD5	lipid-metabolism	1804.71	-2.46231	0.45061	4.64481e-08	1.0293e-06	DOWN	-0.789493	0.449912	0.0792983	0.282196	DOWN	FALSE	FALSE	FALSE
V735_00174	Rv0167	MT0176 MT0616 MT3605 MT2016 MT0177	0.0 0.0 2.08269e-77 1.23316e-29 8.87934e-19	ABC transporter permease YrbE1A	virulence-detoxification-and-adaptation	1191.95	-3.50317	0.705559	6.86635e-07	1.16964e-05	DOWN	-0.410326	0.703704	0.55983	0.811189	DOWN	FALSE	FALSE	FALSE
V735_00175	Rv0168	MT0177 MT0617 MT0178 MT3604 MT2017 MT0118	0.0 0.0 2.59282e-108 1.43786e-54 4.40232e-42 0.000126352	ABC transporter permease YrbE1B	virulence-detoxification-and-adaptation	540.322	-1.10025	0.727133	0.130245	0.292465	DOWN	-0.630892	0.726748	0.385338	0.69827	DOWN	FALSE	FALSE	FALSE
V735_00182	Rv0175	MT0184	0	MCE-associated membrane protein	cell-wall-and-cell-processes	727.074	-0.0691874	0.893415	0.938272	0.971453	DOWN	-0.47087	0.893519	0.598205	0.829059	DOWN	FALSE	FALSE	FALSE
V735_00183	Rv0176	MT0185	0	MCE-associated membrane protein	cell-wall-and-cell-processes	992.174	-1.33229	0.680396	0.0502173	0.149386	DOWN	-1.15725	0.680259	0.0889061	0.300978	DOWN	FALSE	TRUE	FALSE
V735_00184	Rv0177	MT0186	0	MCE-associated membrane protein	conserved-hypothetical	809.201	-0.626802	0.91356	0.492644	0.6823	DOWN	-0.703531	0.913541	0.441232	0.740804	DOWN	FALSE	FALSE	FALSE
V735_00186	Rv0179c	MT0188	0	lipoprotein LprO	cell-wall-and-cell-processes	6358.2	0.518291	0.62946	0.410287	0.611542	UP	-0.46299	0.629505	0.462046	0.756133	DOWN	FALSE	FALSE	FALSE
V735_00188	Rv0181c	MT0190	0	hypothetical protein	conserved-hypothetical	869.511	-0.101153	0.582238	0.862077	0.932122	DOWN	-1.81663	0.583167	0.00183878	0.0164261	DOWN	FALSE	FALSE	FALSE
V735_00189	Rv0182c	MT0191 MT0192	0.0 6.43587e-92	alternative RNA polymerase sigma factor SigG	information-pathways	844.422	-0.306617	1.09399	0.779267	0.884276	DOWN	-0.638704	1.09404	0.559354	0.811179	DOWN	FALSE	FALSE	FALSE
V735_00200	Rv0192	MT0202 MT2594 MT0125	0.0 7.28159e-28 3.30876e-13	hypothetical protein	conserved-hypothetical	371.169	0.111018	0.613965	0.856508	0.929862	UP	-0.165303	0.614108	0.787794	0.923	DOWN	FALSE	FALSE	FALSE
V735_00207	Rv0198c	MT0208	0	zinc metalloprotease Zmp1	intermediary-metabolism-and-respiration	1975.74	0.495393	0.306759	0.106326	0.255374	UP	-0.0594728	0.306914	0.846351	0.947035	DOWN	FALSE	FALSE	FALSE
V735_00212	Rv0203	MT0213	0	exported protein	cell-wall-and-cell-processes	223.33	-3.3534	0.782007	1.80128e-05	0.000205254	DOWN	-0.205241	0.77121	0.79014	0.924147	DOWN	FALSE	FALSE	FALSE
V735_00213	Rv0204c	MT0214	0	transmembrane protein	cell-wall-and-cell-processes	306.028	-1.44686	0.956874	0.130517	0.292623	DOWN	-0.359465	0.955911	0.706884	0.886003	DOWN	FALSE	FALSE	FALSE
V735_00214	Rv0205	MT0215	0	membrane protein	cell-wall-and-cell-processes	856.345	-0.498039	0.572931	0.384693	0.590059	DOWN	-0.789199	0.572985	0.168405	0.442665	DOWN	FALSE	FALSE	FALSE
V735_00215	Rv0206c	MT0216	0	transmembrane transporter MmpL3	cell-wall-and-cell-processes	5251.59	-1.33687	0.426663	0.00172845	0.0105043	DOWN	-0.707215	0.426588	0.0973497	0.317986	DOWN	FALSE	FALSE	FALSE
V735_00216	Rv0207c	MT0217	0	hypothetical protein	conserved-hypothetical	2344.17	0.634628	0.350046	0.0698343	0.190548	UP	-0.0220434	0.350177	0.949807	0.984412	DOWN	FALSE	FALSE	FALSE
V735_00224	Rv0215c	MT0225	0	acyl-CoA dehydrogenase FadE3	lipid-metabolism	242.191	-0.716897	1.05217	0.49565	0.683289	DOWN	-0.699396	1.05199	0.506157	0.781445	DOWN	FALSE	FALSE	FALSE
V735_00225	Rv0216	MT0226	0	double hotdog hydratase	intermediary-metabolism-and-respiration	169.434	-0.158839	1.03623	0.878173	0.9394	DOWN	-0.810037	1.03698	0.434716	0.738207	DOWN	FALSE	FALSE	FALSE
V735_00226	Rv0217c	MT0227 MT1444	0.0 0.000132176	esterase LipW	intermediary-metabolism-and-respiration	230.043	0.0162014	0.597577	0.978371	0.993228	UP	-0.379119	0.598174	0.526215	0.795571	DOWN	FALSE	FALSE	FALSE
V735_00231	Rv0222	MT0232	0	enoyl-CoA hydratase EchA1	lipid-metabolism	96.6312	-1.67363	1.1057	0.130119	0.292465	DOWN	-0.214138	1.10147	0.845854	0.946894	DOWN	FALSE	FALSE	FALSE
V735_00234	Rv0225	MT0235	0	glycosyltransferase	cell-wall-and-cell-processes	448.035	-0.738165	0.607265	0.224153	0.415663	DOWN	-1.80321	0.608431	0.00303955	0.0247972	DOWN	FALSE	FALSE	FALSE
V735_00238	Rv0229c	MT0239	0	toxin	cell-wall-and-cell-processes	1822.85	-0.794474	0.814619	0.329426	0.534196	DOWN	-1.93333	0.814883	0.0176673	0.0934913	DOWN	FALSE	FALSE	FALSE
V735_00239	Rv0229Ac	MT0239	3.826e-98	antitoxin	NA	765.932	-1.0098	0.585975	0.0848376	0.219255	DOWN	-1.18162	0.585993	0.0437545	0.182622	DOWN	FALSE	TRUE	FALSE
V735_00241	Rv0231	MT0241	0	acyl-CoA dehydrogenase FadE4	lipid-metabolism	3325.99	-1.7144	0.412112	3.18194e-05	0.000334104	DOWN	-0.681618	0.411673	0.0977776	0.318098	DOWN	FALSE	FALSE	FALSE
V735_00243	Rv0233	MT0244	0	ribonucleoside-diphosphate reductase NrdB	information-pathways	2991.77	-1.00051	0.420529	0.0173514	0.0675695	DOWN	-0.117187	0.4197	0.780079	0.921277	DOWN	FALSE	FALSE	FALSE
V735_00244	Rv0234c	MT0245	0	succinate-semialdehyde dehydrogenase [NADP] dependent GabD1	intermediary-metabolism-and-respiration	881.003	0.506605	0.346119	0.143283	0.309984	UP	-0.179558	0.346845	0.604676	0.831248	DOWN	FALSE	FALSE	FALSE
V735_00246	Rv0236c	MT0247	0	arabinofuranosyltransferase AftD	cell-wall-and-cell-processes	1061.52	-1.9629	0.418258	2.69185e-06	3.95495e-05	DOWN	-0.598073	0.417329	0.15183	0.420574	DOWN	FALSE	FALSE	FALSE
V735_00248	Rv0237	MT0251 MT0250	0.0 3.72965e-133	lipoprotein LpqI	cell-wall-and-cell-processes	97.5179	-1.53112	0.974985	0.116321	0.271101	DOWN	-0.593676	0.972332	0.541485	0.803033	DOWN	FALSE	FALSE	FALSE
V735_00251	Rv0240	MT0254	0	toxin VapC24	virulence-detoxification-and-adaptation	592.3	1.28331	0.41863	0.00217308	0.0126505	UP	-0.319756	0.419732	0.446174	0.744594	DOWN	FALSE	FALSE	FALSE
V735_00258	Rv0247c	MT0261	0	succinate dehydrogenase [iron-sulfur subunit]	intermediary-metabolism-and-respiration	544.086	-0.316399	1.07566	0.768648	0.877611	DOWN	-0.893616	1.07585	0.40619	0.716657	DOWN	FALSE	FALSE	FALSE
V735_00259	Rv0248c	MT0262	0	succinate dehydrogenase [iron-sulfur subunit] SdhA_1	intermediary-metabolism-and-respiration	2925.05	-0.118906	0.352029	0.735534	0.858622	DOWN	-0.613545	0.352105	0.0814198	0.286721	DOWN	FALSE	FALSE	FALSE
V735_00260	Rv0249c	MT0263	0	succinate dehydrogenase [membrane anchor subunit]	intermediary-metabolism-and-respiration	539.57	0.37233	0.977298	0.703219	0.83648	UP	-0.289546	0.9775	0.767069	0.915788	DOWN	FALSE	FALSE	FALSE
V735_00261	Rv0250c	MT0264	4.03037e-119	hypothetical protein	conserved-hypothetical	3359.05	-0.831718	0.310127	0.00732142	0.0349182	DOWN	-0.433129	0.309905	0.162228	0.43393	DOWN	FALSE	FALSE	FALSE
V735_00267	Rv0256c	MT0269 MT0292 MT3106 MT3101 MT0469 MT0105 MT0299 MT1431 MT3987	0.0 4.13281e-128 1.44632e-70 1.44632e-70 2.14653e-68 1.26871e-58 6.57208e-56 2.29591e-36 6.5837e-18	PPE family protein PPE2	PE-PPE-families	1264.07	-2.11448	0.636075	0.000886555	0.00602707	DOWN	-0.516541	0.635178	0.416091	0.723425	DOWN	FALSE	FALSE	FALSE
V735_00268	Rv0257	MT0270.1 MT3715 MT2423.1 MT1560.1 MT1650.1 MT0270.2	0.0 7.2961e-54 3.77947e-51 2.38511e-47 5.25355e-43 7.309e-16	hypothetical protein	conserved-hypothetical	1780.62	-2.60355	0.680046	0.000128931	0.0011316	DOWN	-1.4004	0.67904	0.0391768	0.168184	DOWN	FALSE	TRUE	FALSE
V735_00276	Rv0265c	MT0278	0	iron complex transporter substrate-binding protein	cell-wall-and-cell-processes	501.179	-0.405111	0.384674	0.292283	0.496547	DOWN	-0.719636	0.385008	0.0616029	0.231357	DOWN	FALSE	FALSE	FALSE
V735_00281	Rv0270	MT0283 MT1470	0.0 4.76672e-45	fatty-acid-CoA ligase FadD2	lipid-metabolism	1934.93	-2.4483	0.591133	3.4472e-05	0.00035728	DOWN	-0.83505	0.590272	0.15716	0.429751	DOWN	FALSE	FALSE	FALSE
V735_00282	Rv0271c	MT0284 MT3678 MT3147 MT3665 MT3669	0.0 1.67227e-39 4.4913e-15 2.32655e-12 9.26544e-05	acyl-CoA dehydrogenase FadE6	lipid-metabolism	1538.78	-1.25807	0.892691	0.158746	0.332303	DOWN	-0.00345563	0.892432	0.99691	0.998404	DOWN	FALSE	FALSE	FALSE
V735_00283	Rv0272c	MT0285	0	hypothetical protein	conserved-hypothetical	5512.94	0.0729052	0.333874	0.827147	0.913712	UP	-0.642033	0.333947	0.0545354	0.211191	DOWN	FALSE	FALSE	FALSE
V735_00289	Rv0277Ac	MT0290 MT0772.6	8.44835e-87 1.17538e-59	antitoxin	NA	434.859	1.34015	0.391241	0.000613917	0.00436599	UP	-0.320346	0.393261	0.415308	0.722689	DOWN	FALSE	FALSE	FALSE
V735_00297	Rv0285	MT0298 MT3106.1	8.19661e-160 4.86606e-55	PE family protein PE5	PE-PPE-families	164.2	-4.49037	1.44858	0.00193619	0.0115295	DOWN	-2.7726	1.43579	0.0534749	0.210282	DOWN	FALSE	TRUE	FALSE
V735_00303	Rv0291	MT0304 MT1845 MT3555	0.0 6.21131e-11 2.64112e-09	membrane-anchored mycosin MycP3	intermediary-metabolism-and-respiration	1131.08	-3.95054	1.00431	8.36903e-05	0.000777041	DOWN	-2.6256	1.00295	0.00884763	0.0563518	DOWN	FALSE	TRUE	FALSE
V735_00305	Rv0293c	MT0306	0	hypothetical protein	conserved-hypothetical	3465.77	0.302914	0.522668	0.562216	0.732521	UP	-0.428848	0.522891	0.412133	0.721352	DOWN	FALSE	FALSE	FALSE
V735_00307	Rv0295c	MT0308	0	trehalose sulfotransferase	conserved-hypothetical	366.003	0.0839545	1.02394	0.934653	0.96999	UP	-0.189874	1.02399	0.852896	0.94895	DOWN	FALSE	FALSE	FALSE
V735_00308	Rv0296c	MT0310	0	sulfatase	intermediary-metabolism-and-respiration	2065.9	-0.326765	0.430639	0.447978	0.646112	DOWN	-0.139018	0.430562	0.746789	0.906522	DOWN	FALSE	FALSE	FALSE
V735_00310	Rv0298	MT0312	5.51237e-116	antitoxin	conserved-hypothetical	50.6594	0.255479	1.04804	0.80741	0.902737	UP	-0.647245	1.05172	0.538279	0.803033	DOWN	FALSE	FALSE	FALSE
V735_00311	Rv0299	MT0313	1.66132e-73	toxin	conserved-hypothetical	141.769	0.549447	1.19555	0.645819	0.793749	UP	-1.31197	1.1981	0.273499	0.58632	DOWN	FALSE	FALSE	FALSE
V735_00312	Rv0300	None	NA	antitoxin VapB2	virulence-detoxification-and-adaptation	197.826	0.66707	1.04516	0.523313	0.701305	UP	-0.709811	1.04638	0.497551	0.775622	DOWN	FALSE	FALSE	FALSE
V735_00313	Rv0301	MT0314	0	toxin VapC2	virulence-detoxification-and-adaptation	595.222	1.43877	0.87488	0.100066	0.244437	UP	-0.571288	0.875674	0.514144	0.787413	DOWN	FALSE	FALSE	FALSE
V735_00316	Rv0304c	MT0318 MT0370 MT1968 MT1796 MT2423 MT3663 MT1599 MT1168 MT3637 MT1969 MT0779 MT2425 MT0458 MT0369 MT3247 MT0901 MT3248 MT2683	0.0 0.0 2.61319e-150 2.15263e-75 3.89205e-72 4.74149e-71 2.99221e-67 2.99221e-67 3.64525e-66 3.4141e-60 1.45171e-58 4.74568e-52 4.74568e-52 2.45832e-49 5.41482e-45 2.0197e-31 1.89163e-25 6.60242e-25	PPE family protein PPE5	PE-PPE-families	2426.38	-0.533871	0.384781	0.165299	0.340182	DOWN	-0.407472	0.384707	0.289521	0.603846	DOWN	FALSE	FALSE	FALSE
V735_00322	Rv0310c	MT0323	0	hypothetical protein	conserved-hypothetical	123.952	-0.126562	0.944385	0.893391	0.946235	DOWN	-1.30569	0.947405	0.168149	0.442573	DOWN	FALSE	FALSE	FALSE
V735_00324	Rv0312	MT0326	0	proline and threonine rich protein	conserved-hypothetical	856.285	-2.39643	0.474935	4.51587e-07	7.94437e-06	DOWN	-0.767284	0.473545	0.105168	0.332149	DOWN	FALSE	FALSE	FALSE
V735_00327	Rv0315	MT0329	0	beta-1;3-glucanase	intermediary-metabolism-and-respiration	637.457	-1.96701	0.998661	0.0488787	0.146417	DOWN	-0.553671	0.997985	0.579039	0.821261	DOWN	FALSE	FALSE	FALSE
V735_00329	Rv0317c	MT0332	0	glycerophosphoryl diester phosphodiesterase GlpQ2	intermediary-metabolism-and-respiration	147.427	-0.36378	1.06313	0.732216	0.856487	DOWN	-0.462141	1.06305	0.663757	0.870043	DOWN	FALSE	FALSE	FALSE
V735_00333	Rv0320	MT0335 MT1769	0.0 4.62612e-15	exported protein NLP/P60 family member	cell-wall-and-cell-processes	94.6633	-0.893271	1.40442	0.524747	0.702524	DOWN	-0.766838	1.40401	0.584944	0.823147	DOWN	FALSE	FALSE	FALSE
V735_00334	Rv0321	MT0336	0	deoxycytidine triphosphate deaminase Dcd	intermediary-metabolism-and-respiration	475.386	-1.15981	0.827296	0.160937	0.334291	DOWN	-0.608103	0.826801	0.462041	0.756133	DOWN	FALSE	FALSE	FALSE
V735_00346	Rv0333	MT0347	5.57959e-163	hypothetical protein	conserved-hypothetical	92.8426	-0.0580531	0.889733	0.947977	0.974708	DOWN	-0.508326	0.890864	0.568272	0.81434	DOWN	FALSE	FALSE	FALSE
V735_00350	Rv0337c	MT0351	0	aspartate aminotransferase AspC	intermediary-metabolism-and-respiration	1733.74	-0.703983	0.33205	0.0339967	0.110862	DOWN	-0.343052	0.331794	0.30117	0.615481	DOWN	FALSE	FALSE	FALSE
V735_00351	Rv0338c	MT0352	0	oxidoreductase	intermediary-metabolism-and-respiration	8238.04	-0.629647	0.370235	0.0890053	0.226667	DOWN	-0.55951	0.370217	0.130712	0.380744	DOWN	FALSE	FALSE	FALSE
V735_00353	Rv0340	MT0355	0	hypothetical protein	conserved-hypothetical	318.472	-0.0633811	0.528332	0.904511	0.953732	DOWN	-0.322097	0.528621	0.542316	0.803033	DOWN	FALSE	FALSE	FALSE
V735_00355	Rv0342	MT0357	0	isoniazid inducible protein IniA	cell-wall-and-cell-processes	1086.23	-0.389829	0.432294	0.36718	0.570836	DOWN	-0.194613	0.43206	0.6524	0.862905	DOWN	FALSE	FALSE	FALSE
V735_00356	Rv0343	MT0357.1	0	isoniazid inducible protein IniC	cell-wall-and-cell-processes	597.301	-1.83295	0.952956	0.0544254	0.159231	DOWN	-0.92115	0.952253	0.333375	0.649741	DOWN	FALSE	FALSE	FALSE
V735_00357	Rv0344c	MT0359	0	lipoprotein LpqJ	cell-wall-and-cell-processes	96.4424	-1.31689	0.832269	0.113582	0.267358	DOWN	-0.633139	0.829422	0.445255	0.744132	DOWN	FALSE	FALSE	FALSE
V735_00358	Rv0345	MT0360	0	hypothetical protein	conserved-hypothetical	1211.57	1.23725	0.832098	0.137041	0.301189	UP	-0.0450851	0.832341	0.956802	0.984808	DOWN	FALSE	FALSE	FALSE
V735_00359	Rv0346c	MT0361 MT2186	0.0 0.0	l-asparagine permease AnsP2	cell-wall-and-cell-processes	6548.75	-1.61915	0.345435	2.76881e-06	4.03367e-05	DOWN	-0.852475	0.345294	0.0135553	0.077672	DOWN	FALSE	FALSE	FALSE
V735_00362	Rv0349	MT0364	0	hypothetical protein	conserved-hypothetical	1897.08	1.36531	0.342476	6.70325e-05	0.000637126	UP	-0.373748	0.343437	0.276481	0.589429	DOWN	FALSE	FALSE	FALSE
V735_00367	Rv0354c	MT0369 MT0318 MT0370 MT1968 MT1796	0.0 4.64857e-52 1.85292e-25 2.74997e-23 1.33419e-14	PPE family protein PPE7	PE-PPE-families	302.779	0.220787	0.571359	0.699182	0.833699	UP	-0.512684	0.57212	0.370193	0.687427	DOWN	FALSE	FALSE	FALSE
V735_00368	Rv0355c	MT0370 MT0318 MT1968 MT1796 MT2683 MT1969 MT1599 MT3637 MT3663 MT2423 MT0901 MT3248 MT1168 MT3247 MT2422 MT2419 MT3231 MT2425 MT0458 MT0779 MT3209 MT1839 MT1836 MT1851 MT3643 MT1856 MT1234 MT3582 MT1406 MT3723 MT1745 MT0369 MT3221 MT2840 MT3612 MT0469	0.0 0.0 1.04289e-125 2.29712e-121 6.16949e-97 6.16949e-97 2.99322e-88 3.64649e-87 3.41526e-81 1.19204e-80 4.16064e-80 8.5833e-70 1.27387e-67 5.41665e-66 6.59883e-65 6.59883e-65 2.30322e-64 1.1931e-61 4.16432e-61 1.77071e-59 2.46133e-51 2.99851e-50 2.99851e-50 1.55327e-47 1.89227e-46 1.89227e-46 3.20435e-37 1.6599e-34 2.02217e-33 3.65617e-30 2.30729e-26 3.42432e-24 2.16098e-20 6.61634e-08 3.42735e…	PPE family protein PPE8	PE-PPE-families	5170.65	-1.38357	0.532825	0.00941351	0.0424072	DOWN	-0.674642	0.532698	0.205347	0.49918	DOWN	FALSE	FALSE	FALSE
V735_00369	Rv0356c	MT0372	0	hypothetical protein	conserved-hypothetical	182.214	-0.273065	1.0404	0.792966	0.894428	DOWN	-0.500328	1.04053	0.63063	0.850237	DOWN	FALSE	FALSE	FALSE
V735_00370	Rv0357c	MT0373	0	adenylosuccinate synthetase PurA	intermediary-metabolism-and-respiration	667.853	-0.163993	0.427356	0.701172	0.835036	DOWN	-0.360211	0.427406	0.39935	0.711442	DOWN	FALSE	FALSE	FALSE
V735_00371	Rv0358	MT0374	0	hypothetical protein	conserved-hypothetical	43.9137	-0.731676	1.67565	0.662363	0.807773	DOWN	-0.48671	1.67371	0.771206	0.918108	DOWN	FALSE	FALSE	FALSE
V735_00372	Rv0359	MT0375 MT2819	0.0 0.000394094	integral membrane protein	cell-wall-and-cell-processes	242.094	-1.50899	0.533319	0.00466291	0.0240397	DOWN	-1.21097	0.531671	0.0227462	0.11366	DOWN	FALSE	TRUE	FALSE
V735_00373	Rv0360c	MT0376	0	hypothetical protein	conserved-hypothetical	213.135	-0.917299	0.65244	0.159738	0.333176	DOWN	-0.786808	0.651829	0.227403	0.529219	DOWN	FALSE	FALSE	FALSE
V735_00374	Rv0361	MT0377	0	membrane protein	cell-wall-and-cell-processes	2122.61	0.891586	0.379546	0.0188197	0.0715506	UP	-0.151498	0.379965	0.690103	0.879107	DOWN	FALSE	FALSE	FALSE
V735_00375	Rv0362	MT0378	0	Mg2+ transport transmembrane protein MgtE	cell-wall-and-cell-processes	682.536	-0.149302	0.669629	0.823565	0.912066	DOWN	-0.895276	0.670017	0.181485	0.464837	DOWN	FALSE	FALSE	FALSE
V735_00376	Rv0363c	MT0379	0	fructose-bisphosphate aldolase Fba	intermediary-metabolism-and-respiration	651.419	-0.0293553	0.50204	0.953373	0.977585	DOWN	-0.690479	0.502458	0.169379	0.44361	DOWN	FALSE	FALSE	FALSE
V735_00377	Rv0364	MT0380	0	membrane-associated protein	cell-wall-and-cell-processes	332.069	1.20272	0.635921	0.058584	0.167468	UP	-0.0127826	0.63699	0.98399	0.995167	DOWN	FALSE	FALSE	FALSE
V735_00378	Rv0365c	MT0381	0	hypothetical protein	conserved-hypothetical	449.068	-0.305467	0.641615	0.63401	0.786093	DOWN	-0.205725	0.641336	0.74838	0.906522	DOWN	FALSE	FALSE	FALSE
V735_00380	Rv0367c	MT0383	0	hypothetical protein	conserved-hypothetical	590.183	-1.44852	1.09144	0.184452	0.365212	DOWN	-0.618	1.09086	0.571035	0.815968	DOWN	FALSE	FALSE	FALSE
V735_00390	Rv0377	MT0391	0	transcriptional regulator LysR-family	regulatory-proteins	239.07	-0.12811	1.10797	0.907949	0.955849	DOWN	-0.77228	1.10884	0.48613	0.769179	DOWN	FALSE	FALSE	FALSE
V735_00392	Rv0379	MT0392	1.22266e-79	preprotein translocase subunit SecE2	cell-wall-and-cell-processes	97.4877	-0.873641	1.22366	0.475254	0.668732	DOWN	-0.15412	1.22203	0.899639	0.965868	DOWN	FALSE	FALSE	FALSE
V735_00393	Rv0380c	MT0393	0	methyltransferase	intermediary-metabolism-and-respiration	93.7849	-1.59994	1.41078	0.256761	0.454487	DOWN	-0.0589633	1.40845	0.966607	0.990056	DOWN	FALSE	FALSE	FALSE
V735_00396	Rv0383c	MT0396	0	secreted protein	cell-wall-and-cell-processes	3065.34	0.199162	0.734291	0.786214	0.889445	UP	-0.856802	0.734421	0.243357	0.548067	DOWN	FALSE	FALSE	FALSE
V735_00401	Rv0389	MT0401	0	phosphoribosylglycinamide formyltransferase 2 PurT	intermediary-metabolism-and-respiration	417.536	-1.14848	0.579991	0.0476852	0.144025	DOWN	-0.822067	0.579119	0.155749	0.427884	DOWN	FALSE	FALSE	FALSE
V735_00402	Rv0390	MT0401.1	0	hypothetical protein	conserved-hypothetical	119.184	-1.11671	0.853326	0.190653	0.37373	DOWN	-0.393201	0.849736	0.643556	0.85986	DOWN	FALSE	FALSE	FALSE
V735_00404	Rv0392c	MT0403 MT1902	0.0 2.67691e-142	NADH dehydrogenase NdhA	intermediary-metabolism-and-respiration	1258.23	-0.340093	0.437129	0.43656	0.635126	DOWN	-0.0571943	0.436739	0.895809	0.964678	DOWN	FALSE	FALSE	FALSE
V735_00405	Rv0393	MT0404 MT0350 MT0536 MT0407 MT2160 MT3885	0.0 3.05404e-160 1.58203e-157 3.26369e-147 1.30666e-25 6.76869e-23	13E12 repeat family protein	insertion-seqs-and-phages	172.237	-1.85936	1.56622	0.235165	0.427776	DOWN	-0.841561	1.56458	0.590657	0.825753	DOWN	FALSE	FALSE	FALSE
V735_00406	Rv0394c	MT0404.1	0	secreted protein	cell-wall-and-cell-processes	3242.23	0.524436	0.624759	0.401234	0.605473	UP	-0.454535	0.624882	0.466985	0.75996	DOWN	FALSE	FALSE	FALSE
V735_00412	Rv0399c	MT0409	0	lipoprotein LpqK	cell-wall-and-cell-processes	1200.94	-0.746312	0.38095	0.0501032	0.149194	DOWN	-0.788703	0.380861	0.0383734	0.166036	DOWN	FALSE	FALSE	FALSE
V735_00413	Rv0400c	MT0410	0	acyl-CoA dehydrogenase FadE7	lipid-metabolism	1218.68	-0.636622	1.16733	0.585501	0.749441	DOWN	-0.505685	1.16723	0.664844	0.870478	DOWN	FALSE	FALSE	FALSE
V735_00419	Rv0404	MT0417 MT2999 MT1222 MT3023 MT1580 MT1572	0.0 1.98596e-18 3.5907e-15 2.76053e-10 1.17381e-08 6.08047e-06	fatty-acid-AMP ligase FadD30	lipid-metabolism	808.74	0.8477	0.681803	0.21375	0.40441	UP	-0.211329	0.682117	0.756702	0.911178	DOWN	FALSE	FALSE	FALSE
V735_00421	Rv0406c	MT0419 MT0418	0.0 2.14488e-20	beta-lactamase like protein	conserved-hypothetical	252.447	-0.686578	1.36069	0.613852	0.771156	DOWN	-0.548993	1.36035	0.686532	0.879101	DOWN	FALSE	FALSE	FALSE
V735_00422	Rv0407	MT0420	0	F420-dependent glucose-6-phosphate dehydrogenase Fgd1	intermediary-metabolism-and-respiration	1739.41	0.944585	1.13906	0.406952	0.610446	UP	-0.240071	1.13923	0.833097	0.942449	DOWN	FALSE	FALSE	FALSE
V735_00424	Rv0409	MT0422	0	acetate kinase AckA	intermediary-metabolism-and-respiration	535.061	0.318627	1.00248	0.750608	0.866136	UP	-0.744924	1.00335	0.457822	0.753765	DOWN	FALSE	FALSE	FALSE
V735_00425	Rv0410c	MT0423	0	serine/threonine-protein kinase PknG	regulatory-proteins	15216.4	-1.16606	0.526017	0.0266391	0.0912899	DOWN	-2.16351	0.526191	3.92866e-05	0.000688117	DOWN	FALSE	TRUE	FALSE
V735_00427	Rv0412c	MT0425	0	membrane protein	cell-wall-and-cell-processes	22799.9	-0.558997	0.64248	0.384267	0.589631	DOWN	-1.90005	0.642582	0.00310746	0.0250785	DOWN	FALSE	FALSE	FALSE
V735_00428	Rv0413	MT0426	0	mutator protein MutT3	information-pathways	428.473	-0.670666	0.412016	0.103574	0.250414	DOWN	-0.581271	0.411429	0.157712	0.43	DOWN	FALSE	FALSE	FALSE
V735_00429	Rv0414c	MT0427	0	thiamine-phosphate pyrophosphorylase ThiE	intermediary-metabolism-and-respiration	361.255	-0.515591	0.498919	0.301409	0.506126	DOWN	-1.18169	0.500341	0.0181878	0.0952369	DOWN	FALSE	FALSE	FALSE
V735_00434	Rv0419	MT0433	0	lipoprotein peptidase LpqM	cell-wall-and-cell-processes	1955.57	-0.706072	0.864919	0.414303	0.614266	DOWN	-0.699319	0.864883	0.418762	0.726181	DOWN	FALSE	FALSE	FALSE
V735_00436	Rv0421c	MT0435	0	hypothetical protein	conserved-hypothetical	134.379	-0.322644	1.41269	0.819343	0.910356	DOWN	-1.40663	1.41406	0.319859	0.638604	DOWN	FALSE	FALSE	FALSE
V735_00438	Rv0423c	MT0437	0	thiamine biosynthesis protein ThiC	intermediary-metabolism-and-respiration	4985.85	-0.491969	0.448356	0.272522	0.472176	DOWN	-0.614784	0.448352	0.17031	0.445315	DOWN	FALSE	FALSE	FALSE
V735_00439	Rv0424c	MT0438	5.95711e-142	hypothetical protein	conserved-hypothetical	730.398	-0.261005	0.88672	0.768491	0.877611	DOWN	-0.235799	0.88665	0.790283	0.924147	DOWN	FALSE	FALSE	FALSE
V735_00440	Rv0425c	MT0440 MT0116	0.0 1.50342e-37	HAD ATPase; P-type; family IC CtpH	cell-wall-and-cell-processes	8475.84	-1.05292	0.379859	0.00557336	0.027839	DOWN	-0.537839	0.379671	0.156602	0.429522	DOWN	FALSE	FALSE	FALSE
V735_00442	Rv0427c	MT0442	0	exodeoxyribonuclease III protein XthA	information-pathways	747.834	0.312051	0.446573	0.484696	0.674806	UP	-0.553029	0.447323	0.216344	0.512858	DOWN	FALSE	FALSE	FALSE
V735_00443	Rv0428c	MT0443	0	N-acetyltransferase	intermediary-metabolism-and-respiration	144.577	-1.92907	1.08824	0.0762876	0.203267	DOWN	-1.49718	1.08702	0.168413	0.442665	DOWN	FALSE	TRUE	FALSE
V735_00444	Rv0429c	MT0444 MT0443	0.0 1.75467e-13	polypeptide deformylase Def	information-pathways	157.611	0.0130701	1.04007	0.989974	0.997221	UP	-0.410445	1.0405	0.693236	0.879649	DOWN	FALSE	FALSE	FALSE
V735_00445	Rv0430	MT0445	8.19661e-160	hypothetical protein	conserved-hypothetical	152.845	-2.12272	0.95758	0.0266397	0.0912899	DOWN	-0.393609	0.953803	0.679846	0.876898	DOWN	FALSE	FALSE	FALSE
V735_00446	Rv0431	MT0446	0	hypothetical protein	cell-wall-and-cell-processes	387.049	-1.49749	0.799067	0.0609239	0.171847	DOWN	-0.509468	0.79741	0.522886	0.792329	DOWN	FALSE	FALSE	FALSE
V735_00447	Rv0432	MT0447	0	periplasmic superoxide dismutase [Cu-Zn] SodC	virulence-detoxification-and-adaptation	552.669	-1.75572	1.09107	0.107579	0.257151	DOWN	-0.78782	1.09039	0.469979	0.760262	DOWN	FALSE	FALSE	FALSE
V735_00448	Rv0433	MT0448	0	carboxylate-amine ligase	conserved-hypothetical	541.967	-1.20552	1.07545	0.26231	0.46065	DOWN	-1.15705	1.07535	0.281937	0.593621	DOWN	FALSE	TRUE	FALSE
V735_00450	Rv0435c	MT0451	0	transitional endoplasmic reticulum ATPase	cell-wall-and-cell-processes	395.604	-1.72646	1.25268	0.168136	0.343953	DOWN	-0.794873	1.25206	0.525526	0.795223	DOWN	FALSE	FALSE	FALSE
V735_00451	Rv0436c	MT0452	0	CDP-diacylglycerol-serine O-phosphatidyltransferase PssA	lipid-metabolism	317.449	-0.823074	1.14772	0.47329	0.666796	DOWN	-0.758306	1.14757	0.508746	0.783632	DOWN	FALSE	FALSE	FALSE
V735_00452	Rv0437c	MT0453	0	phosphatidylserine decarboxylase Psd	lipid-metabolism	210.28	-1.95697	0.983778	0.0466745	0.141909	DOWN	-0.413133	0.979487	0.673182	0.874249	DOWN	FALSE	FALSE	FALSE
V735_00454	Rv0439c	MT0455 MT0074 MT2323	0.0 2.14042e-141 4.4391e-17	oxidoreductase	intermediary-metabolism-and-respiration	450.583	-1.46721	0.929924	0.114618	0.268536	DOWN	-0.54622	0.92904	0.556572	0.810025	DOWN	FALSE	FALSE	FALSE
V735_00457	Rv0442c	MT0458 MT3637 MT2423 MT3663 MT0370 MT1599 MT1968 MT0318 MT2425 MT0779 MT1168 MT1969 MT1796 MT3247 MT3209 MT1849 MT2422 MT2419 MT3248 MT1851 MT1838 MT3723 MT0901 MT2959 MT1746 MT3643 MT0400	0.0 3.17498e-78 1.03791e-71 1.75759e-62 6.13458e-62 2.97628e-53 1.03882e-52 1.03882e-52 4.41719e-51 9.72952e-47 1.1853e-45 5.04002e-44 2.61079e-41 4.72042e-38 1.03974e-33 3.62906e-33 5.386e-31 5.386e-31 7.99353e-29 4.14075e-26 2.14496e-23 1.64905e-18 2.00895e-17 8.54227e-16 5.39076e-12 6.56729e-11 2.29221e-10	PPE family protein PPE10	PE-PPE-families	2810.82	-0.863941	0.815573	NA	NA	DOWN	-0.840931	0.815538	NA	NA	DOWN	FALSE	FALSE	FALSE
V735_00458	Rv0443	MT0459	0	hypothetical protein	conserved-hypothetical	988.947	1.01243	0.578666	0.0801891	0.210359	UP	-0.318068	0.579364	0.583009	0.821967	DOWN	FALSE	FALSE	FALSE
V735_00466	Rv0451c	MT0467 MT0706	0.0 3.53166e-14	membrane protein MmpS4	cell-wall-and-cell-processes	364.401	-0.799275	1.13014	0.479421	0.671424	DOWN	-0.982057	1.13017	0.384876	0.69827	DOWN	FALSE	FALSE	FALSE
V735_00470	Rv0455c	MT0471	0	hypothetical protein	conserved-hypothetical	3380.31	-0.349054	0.369664	0.345043	0.547701	DOWN	-0.883116	0.369762	0.0169248	0.0914898	DOWN	FALSE	FALSE	FALSE
V735_00471	Rv0456c	MT0472	0	enoyl-CoA hydratase EchA2	lipid-metabolism	149.956	-0.652833	1.23339	0.596597	0.758223	DOWN	-0.111179	1.2322	0.928106	0.978096	DOWN	FALSE	FALSE	FALSE
V735_00476	Rv0459	MT0475	0	hypothetical protein	conserved-hypothetical	1050.53	1.19841	0.879283	0.172901	0.350491	UP	-0.300341	0.879558	0.732751	0.899224	DOWN	FALSE	FALSE	FALSE
V735_00479	Rv0462	MT0478	0	dihydrolipoamide dehydrogenase LpdC	intermediary-metabolism-and-respiration	2648.22	-0.0906295	0.575222	0.874807	0.938195	DOWN	-0.842613	0.575351	0.143052	0.404071	DOWN	FALSE	FALSE	FALSE
V735_00480	Rv0463	MT0479	1.07959e-151	membrane protein	cell-wall-and-cell-processes	505.745	1.00121	0.887575	0.259306	0.456976	UP	-0.912274	0.888803	0.304699	0.619784	DOWN	FALSE	FALSE	FALSE
V735_00481	Rv0464c	MT0480	0	alkylhydroperoxidase AhpD family core domain-containing protein	conserved-hypothetical	976.977	0.687633	0.726444	0.343856	0.54687	UP	-0.82271	0.726912	0.257724	0.566307	DOWN	FALSE	FALSE	FALSE
V735_00483	Rv0466	MT0482	0	hypothetical protein	conserved-hypothetical	183.802	-0.38175	1.08771	0.725613	0.853249	DOWN	-0.251699	1.0874	0.816951	0.934796	DOWN	FALSE	FALSE	FALSE
V735_00487	Rv0470c	MT0486 MT0672 MT3499 MT0671 MT0670 MT0524 MT0673	0.0 1.02165e-176 3.13077e-145 1.09371e-125 6.05984e-91 1.4264e-73 8.4382e-45	mycolic acid synthase PcaA	lipid-metabolism	5271.1	-0.382168	0.241782	0.113963	0.267784	DOWN	-1.68308	0.242097	3.59876e-12	4.24548e-10	DOWN	FALSE	FALSE	FALSE
V735_00489	Rv0471c	MT0488 MT1701 MT0487	0.0 3.36345e-34 7.4085e-30	hypothetical protein	conserved-hypothetical	902.096	0.422207	1.05119	0.687944	0.826293	UP	-0.162468	1.05127	0.877181	0.958668	DOWN	FALSE	FALSE	FALSE
V735_00490	Rv0472c	MT0489	0	transcriptional regulator TetR-family	regulatory-proteins	760.71	0.145086	0.872119	0.867873	0.935763	UP	-1.13696	0.872576	0.192576	0.481828	DOWN	FALSE	FALSE	FALSE
V735_00491	Rv0473	MT0490	0	transmembrane protein	cell-wall-and-cell-processes	371.109	-0.809372	0.945447	0.391957	0.597317	DOWN	-1.10951	0.945591	0.240657	0.545353	DOWN	FALSE	FALSE	FALSE
V735_00497	Rv0479c	MT0497	0	membrane protein	cell-wall-and-cell-processes	11635.7	0.0455675	0.478513	0.924134	0.966171	UP	-0.218318	0.478521	0.648221	0.861487	DOWN	FALSE	FALSE	FALSE
V735_00499	Rv0481c	MT0499	0	hypothetical protein	conserved-hypothetical	93.0112	-0.989362	1.84962	0.592718	0.755688	DOWN	-0.545121	1.84888	0.768118	0.916668	DOWN	FALSE	FALSE	FALSE
V735_00504	Rv0486	MT0504	0	glycosyltransferase MshA	intermediary-metabolism-and-respiration	5748.52	-0.6065	0.589283	0.303378	0.508079	DOWN	-1.09225	0.589362	0.0638426	0.237324	DOWN	FALSE	FALSE	FALSE
V735_00505	Rv0487	MT0505	0	hypothetical protein	conserved-hypothetical	189.376	-0.593087	0.666368	0.37345	0.577229	DOWN	-0.411451	0.665508	0.53641	0.803033	DOWN	FALSE	FALSE	FALSE
V735_00507	Rv0489	MT0508	0	phosphoglycerate mutase Gpm1	intermediary-metabolism-and-respiration	302.701	-1.86291	0.976546	0.0564366	0.163165	DOWN	-2.14491	0.976782	0.0280992	0.132284	DOWN	FALSE	TRUE	FALSE
V735_00508	Rv0490	MT0509	0	two-component system sensor histidine kinase SenX3	regulatory-proteins	3831.21	-0.401039	0.49237	0.415354	0.614357	DOWN	-0.726932	0.492415	0.139875	0.397699	DOWN	FALSE	FALSE	FALSE
V735_00514	Rv0495c	MT0515	0	hypothetical protein	conserved-hypothetical	1665.78	-0.293066	0.424637	0.490095	0.680668	DOWN	-0.350142	0.424591	0.409565	0.719678	DOWN	FALSE	FALSE	FALSE
V735_00517	Rv0498	MT0518	0	hypothetical protein	conserved-hypothetical	128.616	0.0381287	1.49616	0.979669	0.993916	UP	-0.235854	1.49628	0.874751	0.958201	DOWN	FALSE	FALSE	FALSE
V735_00524	Rv0503c	MT0524 MT0486 MT0672 MT3499 MT0671 MT0670 MT0673 MT0525	0.0 1.50281e-73 1.40752e-67 9.49215e-51 9.49215e-51 3.31309e-50 1.41001e-29 7.80541e-14	cyclopropane mycolic acid synthase 2 CmaA2	lipid-metabolism	9473.69	-0.981283	0.48092	0.0413077	0.128838	DOWN	-1.25366	0.480928	0.00914051	0.0579188	DOWN	FALSE	FALSE	FALSE
V735_00525	Rv0504c	MT0525 MT0666 MT0524	0.0 9.89388e-16 1.78885e-12	hypothetical protein	conserved-hypothetical	369.45	-1.61258	0.487578	0.000941907	0.0063177	DOWN	-0.44075	0.484798	0.363275	0.681524	DOWN	FALSE	FALSE	FALSE
V735_00527	Rv0506	MT0527	0	membrane protein MmpS2	cell-wall-and-cell-processes	285.784	1.09131	1.08196	0.313145	0.517308	UP	-0.0151831	1.08273	0.988812	0.996119	DOWN	FALSE	FALSE	FALSE
V735_00528	Rv0507	MT0528 MT0705 MT1608 MT0466 MT2402 MT0412	0.0 0.0 0.0 0.0 4.87306e-111 3.07795e-88	transmembrane transporter MmpL2	cell-wall-and-cell-processes	445.037	0.177861	0.524796	0.734675	0.857869	UP	-0.180841	0.525002	0.730502	0.898235	DOWN	FALSE	FALSE	FALSE
V735_00530	Rv0509	MT0530	0	glutamyl-tRNA reductase HemA	intermediary-metabolism-and-respiration	1233.92	-2.08872	0.34977	2.3482e-09	7.41623e-08	DOWN	-0.780107	0.348427	0.02516	0.121733	DOWN	FALSE	FALSE	FALSE
V735_00531	Rv0510	MT0531	0	porphobilinogen deaminase HemC	intermediary-metabolism-and-respiration	352.146	-3.33714	1.01885	0.00105517	0.0069183	DOWN	-1.71929	1.01615	0.090654	0.304024	DOWN	FALSE	TRUE	FALSE
V735_00532	Rv0511	MT0532	0	uroporphyrin-III C-methyltransferase HemD	intermediary-metabolism-and-respiration	1910.11	-3.94266	0.97415	5.18171e-05	0.000518301	DOWN	-1.91202	0.97332	0.04948	0.198464	DOWN	FALSE	TRUE	FALSE
V735_00533	Rv0512	MT0533	0	delta-aminolevulinic acid dehydratase HemB	intermediary-metabolism-and-respiration	328.838	-2.91001	0.723328	5.74401e-05	0.000563306	DOWN	-1.75628	0.720778	0.0148242	0.0829285	DOWN	FALSE	TRUE	FALSE
V735_00534	Rv0513	MT0534	0	transmembrane protein	cell-wall-and-cell-processes	320.917	-2.97924	0.93117	0.00137687	0.00861566	DOWN	-1.78811	0.928889	0.0542295	0.210925	DOWN	FALSE	TRUE	FALSE
V735_00535	Rv0514	MT0535	6.10324e-155	transmembrane protein	cell-wall-and-cell-processes	110.157	-4.16848	0.986522	2.38482e-05	0.00025783	DOWN	-1.36331	0.969573	0.159697	0.432508	DOWN	FALSE	TRUE	FALSE
V735_00540	Rv0519c	MT0541 MT0798	0.0 1.14651e-87	mycolyltransferase II	cell-wall-and-cell-processes	154.191	-0.744822	0.764951	0.330213	0.534712	DOWN	-1.22568	0.765655	0.109417	0.340738	DOWN	FALSE	FALSE	FALSE
V735_00544	Rv0523c	MT0545	0	deazaflavin-dependent nitroreductase	conserved-hypothetical	402.97	-1.68922	0.58127	0.00365975	0.019651	DOWN	-0.406838	0.576519	0.480387	0.766123	DOWN	FALSE	FALSE	FALSE
V735_00545	Rv0524	MT0546 MT0986 MT2927 MT3245 MT2916	0.0 6.225e-11 9.23873e-09 3.22463e-08 3.22463e-08	glutamate-1-semialdehyde 2;1-aminomutase HemL	intermediary-metabolism-and-respiration	844.189	-2.05622	0.956783	0.0316265	0.104838	DOWN	-1.7813	0.956451	0.0625454	0.233584	DOWN	FALSE	TRUE	FALSE
V735_00546	Rv0525	MT0547	0	phosphoglycerate mutase	conserved-hypothetical	94.8226	-2.26119	1.04499	0.0304761	0.101802	DOWN	-1.67582	1.04181	0.107711	0.33749	DOWN	FALSE	TRUE	FALSE
V735_00547	Rv0526	MT0548	0	thioredoxin	intermediary-metabolism-and-respiration	59.4506	-1.56844	1.09728	0.152895	0.32328	DOWN	-1.94586	1.09834	0.0764551	0.273805	DOWN	FALSE	TRUE	FALSE
V735_00550	Rv0529	MT0551	0	cytochrome C-type biogenesis protein CcsA	intermediary-metabolism-and-respiration	312.378	-2.09035	1.09518	0.0563028	0.163055	DOWN	-0.591179	1.09365	0.588814	0.825659	DOWN	FALSE	FALSE	FALSE
V735_00555	Rv0533c	MT0557 MT0556	0.0 1.56307e-48	3-oxoacyl-[acyl-carrier-protein] synthase 3 FabH	lipid-metabolism	275.66	-0.737137	0.877814	0.401053	0.605473	DOWN	-0.426276	0.877324	0.62705	0.847691	DOWN	FALSE	FALSE	FALSE
V735_00559	Rv0537c	MT0562	0	membrane protein	cell-wall-and-cell-processes	876.295	-0.253098	0.336494	0.451955	0.649746	DOWN	-0.259359	0.33637	0.440675	0.740804	DOWN	FALSE	FALSE	FALSE
V735_00560	Rv0538	MT0563	0	membrane protein	cell-wall-and-cell-processes	1677.85	-0.585786	0.604987	0.332913	0.537976	DOWN	-0.0848445	0.604778	0.888431	0.963628	DOWN	FALSE	FALSE	FALSE
V735_00562	Rv0540	MT0565 MT0566	0.0 5.62582e-52	hypothetical protein	conserved-hypothetical	51.5779	1.25583	1.03614	0.225501	0.417278	UP	-0.10519	1.04061	0.919483	0.974648	DOWN	FALSE	FALSE	FALSE
V735_00564	Rv0542c	MT0567 MT0568	0.0 1.48542e-17	O-succinylbenzoic acid-CoA ligase MenE	intermediary-metabolism-and-respiration	212.39	-0.730578	0.977755	0.454943	0.652405	DOWN	-0.678454	0.977487	0.487632	0.769878	DOWN	FALSE	FALSE	FALSE
V735_00566	Rv0544c	MT0569 MT0568	1.41759e-143 2.93999e-19	transmembrane protein	cell-wall-and-cell-processes	194.568	-2.33136	0.588215	7.38751e-05	0.000693941	DOWN	-1.16874	0.580984	0.044256	0.183758	DOWN	FALSE	TRUE	FALSE
V735_00567	Rv0545c	MT0570	0	inorganic phosphate transporter integral membrane protein PitA	cell-wall-and-cell-processes	2835.61	-1.28247	0.278554	4.14408e-06	5.65497e-05	DOWN	-0.970847	0.278275	0.000485173	0.00564831	DOWN	TRUE	FALSE	FALSE
V735_00568	Rv0546c	MT0571	0	lactoylglutathione lyase	conserved-hypothetical	74.1377	-0.0528315	1.09886	0.961654	0.98137	DOWN	-0.842903	1.10049	0.443715	0.743418	DOWN	FALSE	FALSE	FALSE
V735_00569	Rv0547c	MT0572 MT1595	0.0 7.59374e-14	oxidoreductase	intermediary-metabolism-and-respiration	240.178	-0.978775	0.789495	0.215069	0.405758	DOWN	-0.518979	0.788274	0.510298	0.784879	DOWN	FALSE	FALSE	FALSE
V735_00570	Rv0548c	MT0573	0	1;4-Dihydroxy-2-naphthoyl-CoA synthase	intermediary-metabolism-and-respiration	823.249	0.40192	0.482331	0.404683	0.608401	UP	-0.766346	0.483494	0.112962	0.34907	DOWN	FALSE	FALSE	FALSE
V735_00573	Rv0551c	MT0577 MT2251 MT3795 MT3376 MT0578	0.0 1.59067e-19 6.76369e-18 6.76369e-18 2.21106e-11	fatty-acid-CoA ligase FadD8	lipid-metabolism	239.8	-1.2244	1.0581	0.247203	0.442122	DOWN	-0.0816479	1.05652	0.938401	0.982405	DOWN	FALSE	FALSE	FALSE
V735_00576	Rv0554	MT0580	0	peroxidase BpoC	virulence-detoxification-and-adaptation	420.546	-1.05483	0.864793	0.222559	0.41347	DOWN	-0.68391	0.864442	0.428852	0.732998	DOWN	FALSE	FALSE	FALSE
V735_00577	Rv0555	MT0581	0	bifunctional menaquinone biosynthesis protein MenD	intermediary-metabolism-and-respiration	1878.67	-1.07359	0.299302	0.000334526	0.00259532	DOWN	-0.944475	0.299137	0.0015922	0.014614	DOWN	TRUE	FALSE	FALSE
V735_00578	Rv0556	MT0582	0	transmembrane protein	cell-wall-and-cell-processes	293.758	0.736375	0.656191	0.261779	0.460272	UP	-0.151116	0.656932	0.818066	0.934796	DOWN	FALSE	FALSE	FALSE
V735_00580	Rv0558	MT0584	0	ubiquinone/menaquinone biosynthesis methyltransferase MenH	intermediary-metabolism-and-respiration	819.791	0.345551	0.43652	0.428592	0.627631	UP	-0.123929	0.436787	0.776618	0.920287	DOWN	FALSE	FALSE	FALSE
V735_00582	Rv0560c	MT0586 MT3802	0.0 1.0466e-42	benzoquinone methyltransferase	intermediary-metabolism-and-respiration	82.341	-0.676794	1.56519	0.665447	0.810656	DOWN	-1.61028	1.56762	0.304319	0.619784	DOWN	FALSE	FALSE	FALSE
V735_00583	Rv0561c	MT0587	0	oxidoreductase	intermediary-metabolism-and-respiration	595.491	-0.864269	0.910808	0.34267	0.546638	DOWN	-1.00025	0.9108	0.272113	0.584756	DOWN	FALSE	FALSE	FALSE
V735_00584	Rv0562	MT0588	0	polyprenyl-diphosphate synthase GrcC1	intermediary-metabolism-and-respiration	322.476	-0.240677	1.09233	0.825611	0.912859	DOWN	-0.496839	1.0924	0.649241	0.861487	DOWN	FALSE	FALSE	FALSE
V735_00587	Rv0565c	MT0591 MT3969 MT3168	0.0 8.50941e-54 9.71781e-28	monooxygenase	intermediary-metabolism-and-respiration	1658.63	0.997576	0.464971	0.0319163	0.105248	UP	-0.415643	0.465484	0.371897	0.688618	DOWN	FALSE	FALSE	FALSE
V735_00588	Rv0566c	MT0592	0	hypothetical protein	conserved-hypothetical	254.068	0.545267	0.546906	0.318763	0.523784	UP	-0.128753	0.547761	0.814167	0.934332	DOWN	FALSE	FALSE	FALSE
V735_00591	Rv0568	MT0594 MT0342 MT0144	0.0 1.49618e-12 5.9585e-05	cytochrome P450 135B1 Cyp135B1	intermediary-metabolism-and-respiration	2118.43	-0.544013	0.645446	0.399314	0.604608	DOWN	-0.560428	0.645393	0.385202	0.69827	DOWN	FALSE	FALSE	FALSE
V735_00592	Rv0569	MT0595 MT0596 MT2359	4.41691e-137 1.35712e-48 2.15432e-14	hypothetical protein	conserved-hypothetical	2079.78	-0.229646	1.02422	NA	NA	DOWN	-0.00994538	1.02382	NA	NA	DOWN	FALSE	FALSE	FALSE
V735_00593	Rv0570	MT0596	0	ribonucleoside-diphosphate reductase NrdZ	information-pathways	9744.18	0.0929074	0.984417	NA	NA	UP	-0.29147	0.984468	NA	NA	DOWN	FALSE	FALSE	FALSE
V735_00601	Rv0578c	MT0607 MT1497.1 MT3449 MT3615.3 MT0132 MT2220 MT0556 MT3612.1 MT3701 MT3495 MT0311 MT2564 MT2561 MT1123 MT1499 MT0894 MT3696 MT1097 MT1096.1 MT2467.1 MT0772.5 MT0855 MT3612 MT2159 MT1514.1 MT1367 MT2919 MT1280.1 MT0291 MT0854.1 MT1689 MT0118 MT2668.1 MT0772.1 MT2712 MT0291.4 MT0608 MT3476 MT2595 MT0778 MT3448 MT0291.3	0.0 0.0 3.63739e-152 1.35673e-138 2.01534e-117 3.64382e-114 4.1576e-107 7.51711e-104 5.77915e-99 8.57702e-97 1.27294e-94 1.88921e-92 2.30153e-91 8.03314e-91 9.78637e-90 3.19918e-83 4.74801e-81 5.78426e-80 2.99632e-77 1.04582e-76 1.27407e-75 1.45371e-68 5.07395e-68 2.62837e-65 9.17391e-65 4.7522e-62 5.78937e-61 2.99897e-58 2.99897e-58 9.80368e-52 4.16863e-50 4.16863e-50 1.45499e-49 1.45499e-49 9.1…	PE-PGRS family protein PE_PGRS7	PE-PPE-families	10119.7	-3.67826	0.487334	4.4295e-14	3.17263e-12	DOWN	-0.0786087	0.484285	0.871054	0.956855	DOWN	FALSE	FALSE	FALSE
V735_00606	Rv0583c	MT0611	0	lipoprotein LpqN	cell-wall-and-cell-processes	1837.99	-0.807674	0.402092	0.044571	0.136992	DOWN	-0.0473772	0.401666	0.906106	0.967499	DOWN	FALSE	FALSE	FALSE
V735_00612	Rv0589	MT0618 MT0178 MT0619	0.0 1.65109e-150 3.65932e-13	MCE-family protein Mce2A	virulence-detoxification-and-adaptation	1448.93	-0.0127132	0.588894	0.982776	0.994853	DOWN	-0.268371	0.588921	0.648607	0.861487	DOWN	FALSE	FALSE	FALSE
V735_00613	Rv0590	MT0619 MT0179 MT0620 MT2019	0.0 1.19444e-118 7.57111e-20 6.64137e-08	MCE-family protein Mce2B	virulence-detoxification-and-adaptation	266.157	0.0648674	0.917267	0.943622	0.973391	UP	-0.590178	0.917821	0.520211	0.791761	DOWN	FALSE	FALSE	FALSE
V735_00621	Rv0597c	MT0627	0	ATPase	conserved-hypothetical	875.789	-1.46166	0.596974	0.0143472	0.0581867	DOWN	-2.25186	0.597464	0.000163879	0.00225882	DOWN	FALSE	TRUE	FALSE
V735_00622	Rv0598c	MT0628	0	toxin VapC27	virulence-detoxification-and-adaptation	1683.58	-0.128009	0.383704	0.738672	0.860533	DOWN	-1.80449	0.384768	2.73443e-06	6.7287e-05	DOWN	FALSE	FALSE	FALSE
V735_00623	Rv0599c	MT0629	7.48489e-121	antitoxin VapB27	virulence-detoxification-and-adaptation	349.889	-0.537528	0.596566	0.367568	0.570954	DOWN	-0.536357	0.596297	0.368397	0.685681	DOWN	FALSE	FALSE	FALSE
V735_00624	Rv0600c	MT0630	0	two-component system sensor histidine kinase	regulatory-proteins	14.0518	-1.79596	1.05085	0.0874403	0.224535	DOWN	-0.460837	1.01706	0.650471	0.861638	DOWN	FALSE	FALSE	FALSE
V735_00625	Rv0601c	MT0630 MT0783	0.0 4.49827e-07	two-component system sensor histidine kinase	regulatory-proteins	57.2663	-1.07613	1.17786	0.360911	0.565254	DOWN	-0.583678	1.17558	0.619541	0.843223	DOWN	FALSE	FALSE	FALSE
V735_00627	Rv0603	None	NA	exported protein	cell-wall-and-cell-processes	9.55886	-0.394929	3.38273	0.907059	0.955664	DOWN	-0.979543	3.39163	0.772725	0.918341	DOWN	FALSE	FALSE	FALSE
V735_00628	Rv0604	MT0632 MT3078	0.0 5.85878e-60	lipoprotein LpqO	cell-wall-and-cell-processes	184.249	-1.78539	0.579077	0.00204812	0.0120454	DOWN	-0.523121	0.574216	0.362286	0.681524	DOWN	FALSE	FALSE	FALSE
V735_00629	Rv0605	MT0633 MT2862 MT3057 MT3936 MT2954 MT0635	0.0 9.8988e-150 4.80255e-141 4.49802e-135 5.13677e-109 1.47692e-33	resolvase	insertion-seqs-and-phages	155.782	-1.12575	1.06058	0.288485	0.491552	DOWN	-0.627496	1.05926	0.553591	0.808025	DOWN	FALSE	FALSE	FALSE
V735_00630	Rv0606	MT0635 MT2861 MT3935 MT2953 MT3056 MT0949	0.0 0.0 0.0 0.0 2.68115e-164 1.70399e-08	transposase	insertion-seqs-and-phages	1576.4	-1.0882	0.550828	0.0482038	0.145154	DOWN	-1.77932	0.551068	0.00124282	0.0118826	DOWN	FALSE	TRUE	FALSE
V735_00638	Rv0613c	MT0643 MT0644	0.0 3.10692e-24	hypothetical protein	conserved-hypothetical	1684.64	-0.809276	0.401062	0.0436091	0.134788	DOWN	-1.18626	0.401164	0.00310601	0.0250785	DOWN	FALSE	FALSE	FALSE
V735_00642	Rv0616A	MT0645.2 MT0645.1	5.51237e-116 9.37592e-12	antitoxin VapB29	virulence-detoxification-and-adaptation	125.094	0.116014	0.850503	0.8915	0.945945	UP	-0.291679	0.851199	0.731848	0.899064	DOWN	FALSE	FALSE	FALSE
V735_00644	Rv0618	MT0644 MT0655	3.73693e-29 6.32809e-20	galactose-1-phosphate uridylyltransferase GalTa	intermediary-metabolism-and-respiration	390.481	0.413201	0.946921	0.662574	0.807776	UP	-0.375702	0.947295	0.691659	0.879139	DOWN	FALSE	FALSE	FALSE
V735_00652	Rv0626	MT0654 MT0655 MT2941	7.78958e-134 4.93752e-35 2.10134e-14	antitoxin VapB5	virulence-detoxification-and-adaptation	588.956	-1.70305	1.10548	0.123425	0.283053	DOWN	-0.205814	1.10464	0.852196	0.948692	DOWN	FALSE	FALSE	FALSE
V735_00656	Rv0630c	MT0658	0	exonuclease V beta chain RecB	information-pathways	423.161	-1.6335	1.09905	0.137205	0.301385	DOWN	-0.502253	1.09829	0.647453	0.861487	DOWN	FALSE	FALSE	FALSE
V735_00657	Rv0631c	MT0659	0	exonuclease V gamma chain RecC	information-pathways	309.092	-2.13014	0.55623	0.000128352	0.00112899	DOWN	-1.13713	0.553267	0.03985	0.170404	DOWN	FALSE	TRUE	FALSE
V735_00658	Rv0632c	MT0660	0	enoyl-CoA hydratase EchA3	lipid-metabolism	1273.98	0.184942	0.354627	0.60201	0.762706	UP	-0.142182	0.354738	0.68856	0.879107	DOWN	FALSE	FALSE	FALSE
V735_00659	Rv0633c	MT0661	0	exported protein	cell-wall-and-cell-processes	671.401	-0.347017	0.667494	0.603146	0.763161	DOWN	-0.583162	0.66754	0.382337	0.697704	DOWN	FALSE	FALSE	FALSE
V735_00664	Rv0634B	MT0663	1.4672e-83	50S ribosomal protein L33 RpmG2	information-pathways	24154.9	1.21818	0.793719	0.124839	0.285316	UP	-0.540137	0.793741	0.496191	0.775009	DOWN	FALSE	FALSE	FALSE
V735_00667	Rv0637	MT0666	0	(3R)-hydroxyacyl-ACP dehydratase subunit HadC	intermediary-metabolism-and-respiration	385.815	-0.278565	0.658562	0.672303	0.814684	DOWN	-1.57118	0.659771	0.0172466	0.0927293	DOWN	FALSE	FALSE	FALSE
V735_00671	Rv0640	MT0669	0	50S ribosomal protein L11 RplK	information-pathways	8612.68	0.478799	0.380831	0.208665	0.397792	UP	-1.07897	0.380992	0.00462578	0.0343345	DOWN	FALSE	FALSE	FALSE
V735_00672	Rv0641	MT0669.1	0	50S ribosomal protein L1 RplA	information-pathways	2400.48	0.501115	0.288497	0.0823902	0.21445	UP	-0.532952	0.288815	0.0649929	0.240925	DOWN	FALSE	FALSE	FALSE
V735_00673	Rv0642c	MT0670 MT0671 MT0486 MT0672 MT0524 MT3499 MT0673	0.0 2.37121e-96 6.36283e-91 2.08002e-84 3.30186e-50 4.02248e-49 1.40523e-29	methoxy mycolic acid synthase 4 MmaA4	lipid-metabolism	1834.96	-0.757687	0.250666	0.00250537	0.0144175	DOWN	-0.675609	0.250498	0.00699544	0.0479636	DOWN	TRUE	FALSE	FALSE
V735_00674	Rv0643c	MT0671 MT0672 MT0486 MT3499 MT0670 MT0524 MT0673	0.0 3.64553e-157 1.11715e-125 7.04997e-122 2.30668e-96 9.20256e-51 8.07248e-39	methoxy mycolic acid synthase 3 MmaA3	lipid-metabolism	1866.34	-0.429539	0.371227	0.24724	0.442122	DOWN	-0.150706	0.371114	0.684676	0.878234	DOWN	FALSE	FALSE	FALSE
V735_00675	Rv0644c	MT0672 MT0486 MT3499 MT0671 MT0670 MT0524 MT0673	0.0 1.02165e-176 3.128e-164 3.56905e-157 1.98097e-84 1.33595e-67 1.42892e-35	methoxy mycolic acid synthase 2 MmaA2	lipid-metabolism	218.972	-1.21149	1.17535	0.302659	0.507086	DOWN	-0.452806	1.17463	0.699876	0.882491	DOWN	FALSE	FALSE	FALSE
V735_00677	Rv0646c	MT0674	0	lipase/esterase LipG	intermediary-metabolism-and-respiration	341.086	-1.5138	1.08434	0.162697	0.336381	DOWN	-1.11234	1.08396	0.304804	0.619784	DOWN	FALSE	TRUE	FALSE
V735_00678	Rv0647c	MT0675 MT0674	0.0 2.14754e-42	hypothetical protein	conserved-hypothetical	273.891	-1.41535	1.09128	0.194643	0.379356	DOWN	-0.749395	1.09022	0.491845	0.772871	DOWN	FALSE	FALSE	FALSE
V735_00679	Rv0648	MT0676 MT0677	0.0 3.1848e-32	alpha-mannosidase	intermediary-metabolism-and-respiration	385.379	-1.74847	0.898648	0.0516941	0.153022	DOWN	-0.132363	0.896769	0.882658	0.960365	DOWN	FALSE	FALSE	FALSE
V735_00680	Rv0649	MT0677 MT3403 MT3770 MT2292	0.0 2.44139e-12 3.62335e-10 4.41414e-09	malonyl CoA-acyl carrier protein transacylase FabD2	lipid-metabolism	98.9519	-4.63959	1.15367	5.78012e-05	0.000565465	DOWN	-1.28623	1.11452	0.248474	0.553577	DOWN	FALSE	TRUE	FALSE
V735_00682	Rv0651	MT0680	0	50S ribosomal protein L10 RplJ	information-pathways	196.202	-3.40027	1.30201	0.00901321	0.0410818	DOWN	-0.169271	1.29719	0.896178	0.964678	DOWN	FALSE	FALSE	FALSE
V735_00683	Rv0652	MT0681	0	50S ribosomal protein L7/L12 RplL	information-pathways	973.527	-4.22133	1.05661	6.46496e-05	0.000623128	DOWN	-0.797894	1.05485	0.449405	0.747319	DOWN	FALSE	FALSE	FALSE
V735_00684	Rv0653c	MT0682	0	transcriptional regulator TetR-family	regulatory-proteins	424.271	-2.67303	0.814071	0.00102514	0.0067852	DOWN	-0.064775	0.811576	0.936385	0.980894	DOWN	FALSE	FALSE	FALSE
V735_00690	Rv0659c	MT0688	8.19661e-160	toxin MazF2	virulence-detoxification-and-adaptation	7604.01	-0.457434	0.372838	0.219861	0.410666	DOWN	-1.55406	0.373044	3.10126e-05	0.000567997	DOWN	FALSE	FALSE	FALSE
V735_00691	Rv0660c	MT0689	1.01453e-125	antitoxin MazE2	virulence-detoxification-and-adaptation	2037.6	-1.45855	0.845102	0.0843679	0.218322	DOWN	-1.21858	0.844961	0.149253	0.416022	DOWN	FALSE	TRUE	FALSE
V735_00694	Rv0663	MT0692 MT3398	0.0 2.85506e-43	arylsulfatase AtsD	intermediary-metabolism-and-respiration	598.946	1.03832	0.643308	0.106521	0.255639	UP	-0.0334569	0.64377	0.958552	0.985348	DOWN	FALSE	FALSE	FALSE
V735_00696	Rv0665	MT0693 MT0692.1	4.68718e-176 2.44308e-40	toxin VapC8	virulence-detoxification-and-adaptation	38.6421	-0.442316	2.69784	0.869769	0.936297	DOWN	-0.183347	2.69365	0.945733	0.98304	DOWN	FALSE	FALSE	FALSE
V735_00700	Rv0669c	None	NA	hydrolase	intermediary-metabolism-and-respiration	279.376	-0.0459457	1.06488	0.965585	0.983984	DOWN	-0.632208	1.06519	0.552834	0.808025	DOWN	FALSE	FALSE	FALSE
V735_00701	Rv0670	MT0699	0	endonuclease IV End	information-pathways	1790.2	1.08928	0.586579	0.0633114	0.177087	UP	-0.000163044	0.587283	0.999778	0.999778	DOWN	FALSE	FALSE	FALSE
V735_00707	Rv0676c	MT0705 MT0466 MT2402 MT0528 MT1608 MT0412	0.0 0.0 0.0 0.0 4.53702e-143 4.85276e-111	transmembrane transporter MmpL5	cell-wall-and-cell-processes	1552.62	-0.376424	0.528758	0.476525	0.669069	DOWN	-0.030152	0.528594	0.954512	0.984808	DOWN	FALSE	FALSE	FALSE
V735_00712	Rv0681	MT0709	0	transcriptional regulator TetR-family	regulatory-proteins	197.795	-0.250304	0.816122	0.759072	0.87287	DOWN	-0.825447	0.816833	0.312234	0.628069	DOWN	FALSE	FALSE	FALSE
V735_00714	Rv0683	MT0711	0	30S ribosomal protein S7 RpsG	information-pathways	836.676	-1.26104	0.541386	0.019844	0.0741696	DOWN	-0.188515	0.540842	0.727421	0.897473	DOWN	FALSE	FALSE	FALSE
V735_00715	Rv0684	MT0712	0	elongation factor G FusA1	information-pathways	4662.65	-0.721938	0.556884	0.194842	0.379526	DOWN	-0.401361	0.556849	0.471049	0.761072	DOWN	FALSE	FALSE	FALSE
V735_00716	Rv0685	MT0713	0	iron-regulated elongation factor TU Tuf	information-pathways	13037.7	-0.429533	0.514384	0.403693	0.608048	DOWN	-0.78626	0.514391	0.126382	0.374387	DOWN	FALSE	FALSE	FALSE
V735_00717	Rv0686	MT0714	0	membrane protein	cell-wall-and-cell-processes	1066.5	0.170286	0.486034	0.72607	0.853537	UP	-0.721019	0.486539	0.138358	0.395265	DOWN	FALSE	FALSE	FALSE
V735_00721	Rv0690c	MT0718	0	hypothetical protein	conserved-hypothetical	618.917	0.748397	0.437883	0.087428	0.224535	UP	-0.19558	0.438503	0.655584	0.863562	DOWN	FALSE	FALSE	FALSE
V735_00725	Rv0693	MT0720	0	coenzyme PQQ synthesis protein E PqqE	intermediary-metabolism-and-respiration	1176.14	-2.46521	0.586691	2.64698e-05	0.000282672	DOWN	-0.939598	0.585267	0.108402	0.338365	DOWN	FALSE	FALSE	FALSE
V735_00727	Rv0695	MT0722	0	creatinine amidohydrolase; mycofactocin system protein	conserved-hypothetical	351.23	-2.38993	0.511297	2.95019e-06	4.25655e-05	DOWN	-1.10249	0.508598	0.0301818	0.14044	DOWN	FALSE	TRUE	FALSE
V735_00729	Rv0697	MT0724	0	dehydrogenase	intermediary-metabolism-and-respiration	288.022	-0.241286	1.2858	0.851147	0.927316	DOWN	-0.473449	1.28583	0.71272	0.887801	DOWN	FALSE	FALSE	FALSE
V735_00734	Rv0702	MT0729	0	50S ribosomal protein L4 RplD	information-pathways	9845.59	-2.24913	0.438019	2.8248e-07	5.15012e-06	DOWN	-0.350893	0.437884	0.422936	0.729319	DOWN	FALSE	FALSE	FALSE
V735_00735	Rv0703	MT0730	1.45089e-156	50S ribosomal protein L23 RplW	information-pathways	321.589	-2.00164	0.892666	0.0249407	0.0871403	DOWN	-0.522925	0.89134	0.557423	0.810409	DOWN	FALSE	FALSE	FALSE
V735_00736	Rv0704	MT0731	0	50S ribosomal protein L2 RplB	information-pathways	1231.5	-2.32299	0.844317	0.0059355	0.0293193	DOWN	-0.314068	0.843815	0.709744	0.886644	DOWN	FALSE	FALSE	FALSE
V735_00737	Rv0705	MT0732	3.37292e-145	30S ribosomal protein S19 RpsS	information-pathways	1519.74	-1.09456	0.778821	0.159901	0.333176	DOWN	-0.646482	0.778716	0.406431	0.716657	DOWN	FALSE	FALSE	FALSE
V735_00738	Rv0706	MT0733 MT3064 MT3967	0.0 7.46105e-12 2.43903e-05	50S ribosomal protein L22 RplV	information-pathways	972.401	-2.28172	0.936468	NA	NA	DOWN	-0.608895	0.935951	NA	NA	DOWN	FALSE	FALSE	FALSE
V735_00739	Rv0707	MT0734	0	30S ribosomal protein S3 RpsC	information-pathways	947.197	-2.10647	1.02596	0.0400555	0.126208	DOWN	-0.52397	1.02552	0.609398	0.835086	DOWN	FALSE	FALSE	FALSE
V735_00741	Rv0709	MT0736	3.13804e-119	50S ribosomal protein L29 RpmC	information-pathways	623.36	-0.985531	0.477319	0.0389493	0.123422	DOWN	-0.609518	0.476972	0.201287	0.491995	DOWN	FALSE	FALSE	FALSE
V735_00742	Rv0710	MT0737	0	30S ribosomal protein S17 RpsQ	information-pathways	2301.31	-0.54203	0.870054	0.533294	0.710876	DOWN	-1.18242	0.870107	0.174166	0.451863	DOWN	FALSE	FALSE	FALSE
V735_00745	Rv0713	MT0740	0	transmembrane protein	cell-wall-and-cell-processes	2774.34	0.183479	0.601119	0.760192	0.873107	UP	-0.0871755	0.601135	0.884697	0.960617	DOWN	FALSE	FALSE	FALSE
V735_00746	Rv0714	MT0741	0	50S ribosomal protein L14 RplN	information-pathways	323.251	0.411899	0.73166	0.573458	0.7412	UP	-0.132426	0.73193	0.856425	0.95064	DOWN	FALSE	FALSE	FALSE
V735_00747	Rv0715	MT0741.1	1.09971e-164	50S ribosomal protein L24 RplX	information-pathways	238.038	-0.672979	0.796983	0.398441	0.604148	DOWN	-0.154919	0.7964	0.845766	0.946894	DOWN	FALSE	FALSE	FALSE
V735_00748	Rv0716	MT0742	0	50S ribosomal protein L5 RplE	information-pathways	366.614	-1.8571	0.949087	0.0503802	0.149685	DOWN	-0.414592	0.948098	0.661902	0.869031	DOWN	FALSE	FALSE	FALSE
V735_00749	Rv0717	MT0742.1	2.7884e-93	30S ribosomal protein S14 RpsN1	information-pathways	217.016	-1.00683	0.590807	0.0883502	0.225859	DOWN	-0.931054	0.590451	0.11483	0.352666	DOWN	FALSE	FALSE	FALSE
V735_00750	Rv0718	MT0743	0	30S ribosomal protein S8 RpsH	information-pathways	346.933	-2.24367	0.998038	0.0245712	0.0864518	DOWN	-0.686507	0.996753	0.490985	0.77229	DOWN	FALSE	FALSE	FALSE
V735_00751	Rv0719	MT0744	0	50S ribosomal protein L6 RplF	information-pathways	596.383	-0.994379	0.51973	0.0557148	0.161702	DOWN	-0.724992	0.519444	0.162803	0.434013	DOWN	FALSE	FALSE	FALSE
V735_00753	Rv0721	MT0746	0	30S ribosomal protein S5 RpsE	information-pathways	744.396	-1.1566	0.607041	0.0567402	0.163572	DOWN	-0.354385	0.606469	0.558991	0.811179	DOWN	FALSE	FALSE	FALSE
V735_00754	Rv0722	MT0747	9.15391e-100	50S ribosomal protein L30 RpmD	information-pathways	322.424	-1.21259	0.829754	0.143912	0.310566	DOWN	-1.11101	0.829437	0.180418	0.462696	DOWN	FALSE	TRUE	FALSE
V735_00755	Rv0723	MT0748	0	50S ribosomal protein L15 RplO	information-pathways	431.885	-1.12307	0.609839	0.0655351	0.181785	DOWN	-0.997227	0.609596	0.101864	0.324525	DOWN	FALSE	FALSE	FALSE
V735_00756	Rv0724	MT0749	0	signal peptide peptidase SppA	cell-wall-and-cell-processes	5958.76	-0.432623	0.453146	0.339725	0.543979	DOWN	-0.932223	0.453188	0.0396828	0.170051	DOWN	FALSE	FALSE	FALSE
V735_00763	Rv0730	MT0755	0	N-acetyltransferase	intermediary-metabolism-and-respiration	1268.1	-1.41351	0.466389	0.00243951	0.0140993	DOWN	-0.397869	0.465443	0.392652	0.705613	DOWN	FALSE	FALSE	FALSE
V735_00766	Rv0733	MT0757	0	adenylate kinase Adk	intermediary-metabolism-and-respiration	578.922	-1.74111	0.677126	0.0101309	0.0446538	DOWN	-1.5181	0.676709	0.0248735	0.120638	DOWN	FALSE	TRUE	FALSE
V735_00767	Rv0734	MT0758	0	methionine aminopeptidase MapA	intermediary-metabolism-and-respiration	126.397	-2.08777	0.895509	0.0197337	0.0739736	DOWN	-1.22613	0.892177	0.169346	0.44361	DOWN	FALSE	TRUE	FALSE
V735_00770	Rv0737	MT0762	0	transcriptional regulator	regulatory-proteins	95.1367	0.387667	1.15254	0.736599	0.85911	UP	-0.329606	1.15425	0.775216	0.92021	DOWN	FALSE	FALSE	FALSE
V735_00774	Rv0741	MT0767 MT3905 MT1353 MT3954.1	4.62852e-163 5.29515e-99 6.45081e-98 1.73712e-16	transposase	insertion-seqs-and-phages	194.999	-0.363395	1.01068	0.719179	0.85017	DOWN	-0.15691	1.00988	0.876526	0.958668	DOWN	FALSE	FALSE	FALSE
V735_00783	Rv0749	MT0773 MT0289	0.0 0.0	toxin VapC31	virulence-detoxification-and-adaptation	565.779	1.95165	0.954782	0.0409461	0.128108	UP	-0.0202389	0.955586	0.983102	0.99501	DOWN	FALSE	FALSE	FALSE
V735_00793	Rv0756c	MT0781	0	hypothetical protein	conserved-hypothetical	654.236	-0.611647	1.12533	0.586766	0.750723	DOWN	-0.0258616	1.12475	0.981656	0.994298	DOWN	FALSE	FALSE	FALSE
V735_00794	Rv0757	MT0782 MT3872 MT0631 MT1009	0.0 1.81775e-33 4.882e-09 1.70399e-08	OmpR family two-component system response regulator	regulatory-proteins	2040.2	-0.0994644	0.443968	0.82273	0.912066	DOWN	-0.31495	0.444005	0.478114	0.764784	DOWN	FALSE	FALSE	FALSE
V735_00795	Rv0758	MT0783 MT1061 MT0630	0.0 3.61712e-14 1.44051e-06	OmpR family two-component system sensor histidine kinase	regulatory-proteins	4048.91	0.513538	0.248049	0.0384232	0.122508	UP	-0.550477	0.248407	0.0266894	0.12729	DOWN	FALSE	FALSE	FALSE
V735_00796	Rv0759c	MT0784	8.31372e-173	hit-like protein	conserved-hypothetical	889.305	0.202584	0.380396	0.594337	0.75661	UP	-1.03961	0.38161	0.00644452	0.0447214	DOWN	FALSE	FALSE	FALSE
V735_00797	Rv0760c	MT0785	0	steroid delta-isomerase	conserved-hypothetical	348.634	-0.92849	0.571196	0.104052	0.251042	DOWN	-1.22655	0.571434	0.0318381	0.145613	DOWN	FALSE	FALSE	FALSE
V735_00800	Rv0763c	MT0787.1	1.25156e-104	ferredoxin	intermediary-metabolism-and-respiration	18.8078	0.63013	1.77549	0.722661	0.851536	UP	-0.0340176	1.77932	0.984747	0.995167	DOWN	FALSE	FALSE	FALSE
V735_00808	Rv0771	MT0795	0	4-carboxymuconolactone decarboxylase	intermediary-metabolism-and-respiration	31.5624	0.32826	1.50182	0.826981	0.913712	UP	-0.349722	1.50433	0.816168	0.934796	DOWN	FALSE	FALSE	FALSE
V735_00810	Rv0773c	MT0797	0	bifunctional acylase GgtA	intermediary-metabolism-and-respiration	436.147	-0.99943	0.912918	0.27362	0.473464	DOWN	-0.766442	0.912669	0.401031	0.712876	DOWN	FALSE	FALSE	FALSE
V735_00811	Rv0774c	MT0798 MT0541	0.0 1.15825e-87	exported protein	cell-wall-and-cell-processes	439.538	-1.12299	0.493416	0.0228495	0.0819028	DOWN	-1.12837	0.493118	0.0221243	0.111483	DOWN	FALSE	TRUE	FALSE
V735_00814	Rv0777	MT0801	0	adenylosuccinate lyase PurB	intermediary-metabolism-and-respiration	262.668	-0.153627	0.575552	0.789529	0.891304	DOWN	-0.00588813	0.575113	0.991831	0.997551	DOWN	FALSE	FALSE	FALSE
V735_00817	Rv0780	MT0804	0	phosphoribosylaminoimidazole-succinocarboxamide synthase PurC	intermediary-metabolism-and-respiration	964.184	0.814777	0.541947	0.13273	0.295274	UP	-0.106899	0.542184	0.843699	0.946066	DOWN	FALSE	FALSE	FALSE
V735_00819	Rv0783c	MT0807	0	multidrug resistance integral membrane efflux protein EmrB	cell-wall-and-cell-processes	1188.78	0.775548	0.413999	0.0610261	0.171917	UP	-0.387809	0.414614	0.349608	0.667752	DOWN	FALSE	FALSE	FALSE
V735_00822	Rv0786c	MT0810	0	hypothetical protein	conserved-hypothetical	269.431	0.631636	0.456244	0.166228	0.341217	UP	-0.260352	0.458054	0.569772	0.815035	DOWN	FALSE	FALSE	FALSE
V735_00827	Rv0790c	MT0815	0	hypothetical protein	conserved-hypothetical	333.559	1.03203	0.526616	0.0500265	0.149103	UP	-0.244001	0.528492	0.644302	0.860219	DOWN	FALSE	FALSE	FALSE
V735_00828	Rv0791c	MT0816	0	hypothetical protein	conserved-hypothetical	2874.22	-0.118465	0.368969	0.748157	0.864551	DOWN	-0.472481	0.369039	0.200439	0.49142	DOWN	FALSE	FALSE	FALSE
V735_00831	Rv0798c	MT0819	0	antigen Cfp29	virulence-detoxification-and-adaptation	422.586	0.328468	0.74773	0.660453	0.806627	UP	-1.36931	0.749667	0.0677661	0.249367	DOWN	FALSE	FALSE	FALSE
V735_00832	Rv0799c	MT0820	0	dyp-type peroxidase	conserved-hypothetical	1432.51	-0.00116618	0.484785	0.998081	0.99833	DOWN	-1.93322	0.485536	6.84455e-05	0.00109814	DOWN	FALSE	FALSE	FALSE
V735_00833	Rv0800	MT0821	0	aminopeptidase PepC	intermediary-metabolism-and-respiration	941.618	-0.841745	0.386724	0.02951	0.09905	DOWN	-1.33226	0.387185	0.000579802	0.00642427	DOWN	FALSE	FALSE	FALSE
V735_00834	Rv0801	None	NA	hypothetical protein	conserved-hypothetical	128.567	0.136733	0.612612	0.823383	0.912066	UP	-0.176258	0.613186	0.77377	0.919311	DOWN	FALSE	FALSE	FALSE
V735_00838	Rv0805	MT0825 MT0826	0.0 5.90717e-22	cyclic nucleotide phosphodiesterase	intermediary-metabolism-and-respiration	5669.96	-0.0505766	0.192101	0.792334	0.893966	DOWN	-0.229007	0.192109	0.233236	0.535494	DOWN	FALSE	FALSE	FALSE
V735_00841	Rv0808	MT0829	0	amidophosphoribosyltransferase PurF	intermediary-metabolism-and-respiration	12833.7	-0.254119	0.593276	0.66841	0.811756	DOWN	-1.71457	0.593362	0.00385756	0.0298964	DOWN	FALSE	FALSE	FALSE
V735_00844	Rv0811c	MT0832	0	folate-binding protein YgfZ	conserved-hypothetical	1488.83	0.888038	0.377884	0.0187719	0.0714365	UP	-0.253743	0.378546	0.50266	0.779045	DOWN	FALSE	FALSE	FALSE
V735_00851	Rv0818	MT0840 MT2952	0.0 1.3525e-22	transcriptional regulator	regulatory-proteins	512.859	-1.1174	0.680734	0.100703	0.245245	DOWN	-1.09448	0.680574	0.107796	0.33749	DOWN	FALSE	TRUE	FALSE
V735_00853	Rv0820	MT0842 MT0960	0.0 1.05238e-17	phosphate-transport ABC transporter ATP-binding protein PhoT	cell-wall-and-cell-processes	484.152	-0.9424	0.963496	0.328022	0.532478	DOWN	-1.63958	0.963821	0.0889201	0.300978	DOWN	FALSE	FALSE	FALSE
V735_00854	Rv0821c	MT0843 MT3400	0.0 5.80931e-58	phosphate-transport system transcriptional regulator PhoY2	cell-wall-and-cell-processes	3188.74	-0.59613	0.352048	0.0903945	0.228897	DOWN	-0.873979	0.352101	0.013058	0.0756874	DOWN	FALSE	FALSE	FALSE
V735_00855	Rv0822c	MT0844	0	hypothetical protein	conserved-hypothetical	8400.27	-1.52635	0.601511	0.011164	0.0473849	DOWN	-1.16536	0.601479	0.0526848	0.207582	DOWN	FALSE	TRUE	FALSE
V735_00856	Rv0823c	MT0845	0	transcriptional regulator	regulatory-proteins	8818.45	-1.91439	0.85972	0.0259633	0.0896205	DOWN	-2.30184	0.859752	0.00742112	0.0496601	DOWN	FALSE	TRUE	FALSE
V735_00857	Rv0824c	MT0846	0	acyl carrier protein desaturase DesA1	lipid-metabolism	37377.4	-1.8351	0.838689	0.0286653	0.0967814	DOWN	-2.06665	0.838693	0.0137345	0.0780298	DOWN	FALSE	TRUE	FALSE
V735_00860	Rv0827c	MT0849	0	ArsR family transcriptional regulator KmtR	regulatory-proteins	2778.21	-3.81102	0.608339	3.7368e-10	1.31476e-08	DOWN	-1.51185	0.604361	0.0123648	0.0730414	DOWN	FALSE	TRUE	FALSE
V735_00864	Rv0831c	MT0852	0	hypothetical protein	conserved-hypothetical	4950.21	-0.601045	0.40524	0.138025	0.302359	DOWN	-1.55231	0.405372	0.000128492	0.00184724	DOWN	FALSE	FALSE	FALSE
V735_00881	Rv0844c	MT0866	0	nitrate/nitrite response transcriptional regulator NarL	regulatory-proteins	271.226	-0.909765	0.557916	0.102965	0.249241	DOWN	-1.16399	0.558175	0.0370368	0.161621	DOWN	FALSE	FALSE	FALSE
V735_00891	Rv0854	MT0877	0	hypothetical protein	conserved-hypothetical	225.279	-1.14307	0.557872	0.0404643	0.12724	DOWN	-0.250464	0.55387	0.651119	0.861927	DOWN	FALSE	FALSE	FALSE
V735_00892	Rv0855	MT0878 MT1176	0.0 5.47914e-61	fatty-acid-CoA racemase Far	lipid-metabolism	584.004	-1.61192	0.683631	0.0183795	0.0702768	DOWN	-0.795628	0.682607	0.243787	0.548419	DOWN	FALSE	FALSE	FALSE
V735_00893	Rv0856	MT0879	0	hypothetical protein	conserved-hypothetical	244.681	-0.187005	1.10111	0.865141	0.934325	DOWN	-0.871032	1.10221	0.429378	0.732998	DOWN	FALSE	FALSE	FALSE
V735_00894	Rv0857	MT0880	0	hypothetical protein	conserved-hypothetical	251.532	-0.142255	0.440529	0.746757	0.863929	DOWN	-1.69453	0.447585	0.000153131	0.00213687	DOWN	FALSE	FALSE	FALSE
V735_00895	Rv0858c	MT0881	0	n-succinyldiaminopimelate aminotransferase DapC	intermediary-metabolism-and-respiration	274.043	-0.451457	0.73618	0.539716	0.716109	DOWN	-0.867008	0.736611	0.239186	0.543809	DOWN	FALSE	FALSE	FALSE
V735_00896	Rv0859	MT0882 MT3660 MT3650	0.0 9.15728e-40 1.45236e-24	acyl-CoA thiolase FadA	lipid-metabolism	4386.91	-2.13696	0.501939	2.06812e-05	0.000229785	DOWN	-0.964893	0.501465	0.054336	0.210925	DOWN	FALSE	FALSE	FALSE
V735_00897	Rv0860	MT0883	0	fatty oxidation protein FadB	lipid-metabolism	2741.31	-2.51764	0.362327	3.69146e-12	1.97419e-10	DOWN	-0.90381	0.360949	0.0122805	0.0726504	DOWN	FALSE	FALSE	FALSE
V735_00898	Rv0861c	MT0884	0	DNA helicase Ercc3	information-pathways	1000.4	-0.103319	1.07751	0.923611	0.966171	DOWN	-1.35919	1.0778	0.207278	0.502639	DOWN	FALSE	FALSE	FALSE
V735_00899	Rv0862c	MT0885	0	hypothetical protein	conserved-hypothetical	361.962	-1.36931	0.993813	0.168253	0.343967	DOWN	-1.36976	0.993643	0.168043	0.442573	DOWN	FALSE	TRUE	FALSE
V735_00900	Rv0863	MT0886	3.37292e-145	hypothetical protein	conserved-hypothetical	2617.13	-0.0340443	0.457775	0.940717	0.97264	DOWN	-0.229877	0.457794	0.615569	0.840965	DOWN	FALSE	FALSE	FALSE
V735_00901	Rv0864	MT0887 MT3425	0.0 5.15739e-13	molybdenum cofactor biosynthesis protein C2 MoaC2	intermediary-metabolism-and-respiration	784.947	-0.749822	1.1725	0.522491	0.700673	DOWN	-0.757287	1.17244	0.518339	0.790817	DOWN	FALSE	FALSE	FALSE
V735_00902	Rv0865	MT0888	0	molybdopterin biosynthesis protein Mog	intermediary-metabolism-and-respiration	1277.85	-0.659996	0.476562	0.16608	0.341193	DOWN	-1.05067	0.476725	0.0275291	0.130058	DOWN	FALSE	FALSE	FALSE
V735_00903	Rv0866	MT0889	0	molybdenum cofactor biosynthesis protein E2 MoaE2	intermediary-metabolism-and-respiration	138.584	-0.0539764	0.763918	0.94367	0.973391	DOWN	-0.136911	0.763752	0.857733	0.95064	DOWN	FALSE	FALSE	FALSE
V735_00906	Rv0869c	MT0892	0	molybdenum cofactor biosynthesis protein A2 MoaA2	intermediary-metabolism-and-respiration	1652.81	-2.61905	0.459547	1.20379e-08	3.1151e-07	DOWN	-0.513604	0.457905	0.262017	0.572412	DOWN	FALSE	FALSE	FALSE
V735_00907	Rv0870c	MT0892.1	0	integral membrane protein	cell-wall-and-cell-processes	1497.76	-1.85446	0.718651	0.00986671	0.0438265	DOWN	-0.637638	0.718038	0.374526	0.691631	DOWN	FALSE	FALSE	FALSE
V735_00910	Rv0873	MT0896	0	acyl-CoA dehydrogenase FadE10	lipid-metabolism	1824.72	-0.714084	0.390847	0.0676972	0.186493	DOWN	-0.173271	0.390468	0.657222	0.864584	DOWN	FALSE	FALSE	FALSE
V735_00912	Rv0875c	MT0898	0	exported protein	cell-wall-and-cell-processes	442.84	-0.320286	0.63959	0.616535	0.773271	DOWN	-0.574656	0.639766	0.369064	0.686313	DOWN	FALSE	FALSE	FALSE
V735_00913	Rv0876c	MT0899	0	transmembrane protein	cell-wall-and-cell-processes	2086.94	-1.13786	0.507346	0.024912	0.0871158	DOWN	-0.404438	0.506809	0.424866	0.730251	DOWN	FALSE	FALSE	FALSE
V735_00914	Rv0877	MT0900	0	hypothetical protein	conserved-hypothetical	1647.25	-0.206245	0.442605	0.641229	0.791376	DOWN	-0.00360721	0.442421	0.993495	0.997706	DOWN	FALSE	FALSE	FALSE
V735_00919	Rv0882	MT0905	8.02424e-147	transmembrane protein	cell-wall-and-cell-processes	432.985	-1.68437	1.19676	0.159297	0.332435	DOWN	-0.73694	1.1961	0.537815	0.803033	DOWN	FALSE	FALSE	FALSE
V735_00921	Rv0884c	MT0907	0	phosphoserine aminotransferase SerC	intermediary-metabolism-and-respiration	1906.19	0.16606	0.576388	0.773267	0.880129	UP	-0.214528	0.576498	0.709802	0.886644	DOWN	FALSE	FALSE	FALSE
V735_00926	Rv0889c	MT0912 MT1163	0.0 4.68901e-05	citrate synthase II CitA	intermediary-metabolism-and-respiration	789.277	-1.11388	1.0922	0.307796	0.51227	DOWN	-0.872367	1.0919	0.424321	0.730251	DOWN	FALSE	FALSE	FALSE
V735_00927	Rv0890c	MT0914 MT1402 MT2563 MT0399 MT0918	0.0 0.0 1.76533e-122 6.16706e-103 2.15823e-45	transcriptional regulator LuxR-family	regulatory-proteins	831.007	0.874644	0.880796	0.320703	0.524822	UP	-0.652857	0.881216	0.458779	0.754474	DOWN	FALSE	FALSE	FALSE
V735_00930	Rv0893c	MT0917 MT0293 MT0756 MT0154	0.0 4.93195e-137 6.44922e-28 9.57995e-07	s-adenosylmethionine-dependent methyltransferase	lipid-metabolism	76.5598	-0.0467387	0.955884	0.961002	0.981309	DOWN	-0.112575	0.955701	0.906232	0.967499	DOWN	FALSE	FALSE	FALSE
V735_00931	Rv0894	MT0918 MT2563 MT0914 MT0399 MT1402	0.0 7.82283e-47 9.53016e-46 4.93674e-43 2.91787e-33	transcriptional regulator LuxR-family	regulatory-proteins	489.996	0.592648	0.639012	0.353696	0.557655	UP	-1.00485	0.640342	0.116591	0.355236	DOWN	FALSE	FALSE	FALSE
V735_00932	Rv0895	MT0919	0	diacylglycerol acyltransferase	lipid-metabolism	131.159	0.45823	1.37728	0.739356	0.860829	UP	-0.147308	1.3777	0.91485	0.973074	DOWN	FALSE	FALSE	FALSE
V735_00933	Rv0896	MT0920	0	citrate synthase I GltA2	intermediary-metabolism-and-respiration	6177.22	-0.570093	0.339838	0.093436	0.233503	DOWN	-2.17875	0.340266	1.5229e-10	1.19771e-08	DOWN	FALSE	FALSE	FALSE
V735_00934	Rv0897c	MT0921	0	oxidoreductase	intermediary-metabolism-and-respiration	2355.47	0.318441	0.424644	0.453314	0.651233	UP	-0.596401	0.424962	0.160491	0.43393	DOWN	FALSE	FALSE	FALSE
V735_00937	Rv0900	MT0923	1.82991e-75	membrane protein	cell-wall-and-cell-processes	25.53	-0.46341	1.28579	0.718541	0.849674	DOWN	-1.16613	1.29299	0.367116	0.685204	DOWN	FALSE	FALSE	FALSE
V735_00938	Rv0901	MT0924	0	exported or membrane protein	cell-wall-and-cell-processes	137.487	-0.933003	0.930776	0.316154	0.520564	DOWN	-0.264188	0.928833	0.776081	0.920287	DOWN	FALSE	FALSE	FALSE
V735_00939	Rv0902c	MT0925	0	two-component system sensor histidine kinase PrrB	regulatory-proteins	2398.57	-1.25376	0.390857	0.00133788	0.0084242	DOWN	-0.925057	0.390546	0.0178543	0.0942283	DOWN	FALSE	FALSE	FALSE
V735_00940	Rv0903c	MT0926 MT0925 MT1056	0.0 1.02514e-23 2.93967e-05	two-component system transcriptional regulator PrrA	regulatory-proteins	1141.15	-0.282009	0.421738	0.503699	0.689299	DOWN	-0.245962	0.421569	0.559594	0.811179	DOWN	FALSE	FALSE	FALSE
V735_00942	Rv0905	MT0928	0	enoyl-CoA hydratase EchA6	lipid-metabolism	476.103	0.402217	0.554877	0.468529	0.663583	UP	-0.0535734	0.555168	0.923124	0.975665	DOWN	FALSE	FALSE	FALSE
V735_00943	Rv0906	MT0929	0	hypothetical protein	conserved-hypothetical	197.759	-0.171884	1.03191	0.86771	0.935763	DOWN	-0.490221	1.03208	0.634797	0.853145	DOWN	FALSE	FALSE	FALSE
V735_00944	Rv0907	MT0930	0	beta-lactamase	cell-wall-and-cell-processes	338	-0.172138	0.536049	0.748116	0.864551	DOWN	-0.580035	0.536319	0.27947	0.592471	DOWN	FALSE	FALSE	FALSE
V735_00945	Rv0908	MT0931	0	metal cation transporter P-type ATPase CtpE	cell-wall-and-cell-processes	377.234	0.149198	0.98986	0.880191	0.940093	UP	-0.422682	0.990043	0.669428	0.872117	DOWN	FALSE	FALSE	FALSE
V735_00947	Rv0910	MT0934	0	hypothetical protein	conserved-hypothetical	189.331	0.0380176	0.572347	0.94704	0.974009	UP	-0.436892	0.573156	0.445907	0.744594	DOWN	FALSE	FALSE	FALSE
V735_00950	Rv0913c	MT0938	0	carotenoid cleavage dioxygenase	intermediary-metabolism-and-respiration	1543.68	-0.957864	0.503434	0.0570849	0.164252	DOWN	-1.24851	0.503516	0.0131535	0.0760228	DOWN	FALSE	FALSE	FALSE
V735_00960	Rv0922	MT0949 MT0635	0.0 3.84875e-08	transposase	insertion-seqs-and-phages	1592.09	-0.279466	0.56528	0.621034	0.776971	DOWN	-0.166005	0.565214	0.768984	0.917429	DOWN	FALSE	FALSE	FALSE
V735_00961	Rv0923c	MT0950	0	hypothetical protein	conserved-hypothetical	1656.16	-0.735263	0.45006	0.102322	0.248284	DOWN	-0.953942	0.450089	0.0340523	0.152437	DOWN	FALSE	FALSE	FALSE
V735_00964	Rv0926c	MT0953	0	dihydrodipicolinate reductase	conserved-hypothetical	569.221	-0.939754	0.61573	0.126949	0.288376	DOWN	-1.29586	0.61595	0.0353931	0.157694	DOWN	FALSE	FALSE	FALSE
V735_00965	Rv0927c	MT0954	0	7-alpha-hydroxysteroid dehydrogenase	intermediary-metabolism-and-respiration	685.155	-0.817769	0.289208	0.00468969	0.024085	DOWN	-0.84145	0.288902	0.00358461	0.0281919	DOWN	TRUE	FALSE	FALSE
V735_00968	Rv0930	MT0957	0	phosphate-transport ABC transporter integral membrane protein PstA1	cell-wall-and-cell-processes	2954.69	0.443914	0.54121	0.412087	0.612966	UP	-0.47185	0.541465	0.383519	0.697852	DOWN	FALSE	FALSE	FALSE
V735_00970	Rv0932c	MT0959 MT0955	0.0 1.1626e-107	periplasmic phosphate-binding lipoprotein PstS2	cell-wall-and-cell-processes	2265.58	-0.360076	0.424221	0.395997	0.602068	DOWN	-0.615445	0.424247	0.14687	0.411093	DOWN	FALSE	FALSE	FALSE
V735_00971	Rv0933	MT0960 MT0842 MT2468	0.0 1.12784e-17 5.47191e-09	phosphate-transport ABC transporter ATP-binding protein PstB	cell-wall-and-cell-processes	159.814	-0.432617	1.21067	0.720841	0.850615	DOWN	-1.76496	1.21201	0.145331	0.408209	DOWN	FALSE	FALSE	FALSE
V735_00972	Rv0934	MT0961	0	periplasmic phosphate-binding lipoprotein PstS1	cell-wall-and-cell-processes	1226.63	-2.13973	0.866844	0.0135715	0.0554897	DOWN	-1.91709	0.866702	0.0269709	0.128328	DOWN	FALSE	TRUE	FALSE
V735_00974	Rv0936	MT0963	0	phosphate-transport ABC transporter integral membrane protein PstA2	cell-wall-and-cell-processes	1027.42	2.07819	0.583598	0.000369456	0.00283344	UP	-0.0757339	0.584248	0.896862	0.964678	DOWN	FALSE	FALSE	FALSE
V735_00975	Rv0937c	MT0964	0	DNA end-binding protein Mku	information-pathways	3246.59	1.57242	0.424359	0.000211045	0.00173109	UP	-1.07595	0.424993	0.0113514	0.0684335	DOWN	FALSE	FALSE	FALSE
V735_00977	Rv0939	MT0966	0	bifunctional enzyme 2-hydroxyhepta-2;4-diene-1;7-dioate isomerase	intermediary-metabolism-and-respiration	2139.96	-0.78039	0.577467	0.176566	0.355121	DOWN	-1.15538	0.577555	0.0454496	0.18755	DOWN	FALSE	FALSE	FALSE
V735_00983	Rv0945	MT0971	0	oxidoreductase	intermediary-metabolism-and-respiration	214.868	-0.0531081	0.480367	0.911967	0.959575	DOWN	-0.179601	0.480308	0.708456	0.886644	DOWN	FALSE	FALSE	FALSE
V735_00984	Rv0946c	MT0972	0	glucose-6-phosphate isomerase Pgi	intermediary-metabolism-and-respiration	4421.11	-0.324955	0.346768	0.348708	0.551228	DOWN	-1.4769	0.347133	2.09457e-05	0.000409821	DOWN	FALSE	FALSE	FALSE
V735_00986	Rv0949	MT0976 MT0975	0.0 7.03429e-13	ATP-dependent DNA helicase II UvrD1	information-pathways	1018.22	-0.379319	0.367768	0.30235	0.506891	DOWN	-1.66789	0.369026	6.19268e-06	0.000138765	DOWN	FALSE	FALSE	FALSE
V735_00987	Rv0950c	MT0977	0	hypothetical protein	conserved-hypothetical	1136.17	-1.49601	0.653838	0.0221352	0.0802027	DOWN	-0.956718	0.653541	0.143222	0.404093	DOWN	FALSE	FALSE	FALSE
V735_00988	Rv0951	MT0978	0	succinyl-CoA synthetase beta chain SucC	intermediary-metabolism-and-respiration	2653.37	-0.371204	0.538233	0.490401	0.680736	DOWN	-1.44527	0.538478	0.00727498	0.0492905	DOWN	FALSE	FALSE	FALSE
V735_00989	Rv0952	MT0979	0	succinyl-CoA synthetase alpha chain SucD	intermediary-metabolism-and-respiration	625.604	-0.291405	0.580271	0.615536	0.772613	DOWN	-1.15877	0.580824	0.0460379	0.189005	DOWN	FALSE	FALSE	FALSE
V735_00993	Rv0956	MT0983	0	5'-phosphoribosylglycinamide formyltransferase PurN	intermediary-metabolism-and-respiration	302.813	-0.10049	0.532686	0.850369	0.927316	DOWN	-0.579056	0.533317	0.277585	0.590659	DOWN	FALSE	FALSE	FALSE
V735_00994	Rv0957	MT0984	0	bifunctional purine biosynthesis protein PurH	intermediary-metabolism-and-respiration	557.102	-0.383154	0.54364	0.480938	0.67214	DOWN	-0.303406	0.543423	0.576623	0.818703	DOWN	FALSE	FALSE	FALSE
V735_01003	Rv0965c	MT0993	0	hypothetical protein	conserved-hypothetical	143.323	-1.0213	0.693125	0.140626	0.30605	DOWN	-0.697765	0.691446	0.312908	0.628882	DOWN	FALSE	FALSE	FALSE
V735_01004	Rv0966c	MT0994	0	hypothetical protein	conserved-hypothetical	452.792	-1.14599	1.07038	0.284331	0.485753	DOWN	-0.421124	1.06958	0.693783	0.879786	DOWN	FALSE	FALSE	FALSE
V735_01011	Rv0973c	MT1001 MT2576 MT3045 MT3384	0.0 1.42992e-33 4.99531e-14 2.12406e-12	acetyl-/propionyl-coenzyme A carboxylase alpha chain alpha subunit AccA2	lipid-metabolism	283.923	0.212952	1.0719	0.842523	0.922214	UP	-0.194432	1.07208	0.856085	0.95064	DOWN	FALSE	FALSE	FALSE
V735_01017	Rv0979c	MT1007	3.826e-98	hypothetical protein	conserved-hypothetical	81.1968	-0.968901	0.510206	0.0575592	0.165184	DOWN	-0.852799	0.50846	0.0934995	0.311225	DOWN	FALSE	FALSE	FALSE
V735_01018	Rv0979A	MT1007	8.44835e-87	50S ribosomal protein L32 RpmF	information-pathways	594.639	-1.9853	0.465678	2.01475e-05	0.000226999	DOWN	-1.1067	0.464195	0.0171195	0.0922935	DOWN	FALSE	TRUE	FALSE
V735_01019	Rv0980c	MT1008 MT1006.1 MT2690 MT1497.1 MT3449 MT1499 MT0132 MT3615.3 MT3612.1 MT0855 MT0772.1 MT0772.5 MT0291 MT2595 MT1474 MT3752	0.0 0.0 0.0 1.3621e-101 4.75421e-101 4.75421e-101 6.60846e-93 1.55553e-75 1.89503e-74 7.54691e-67 2.16414e-48 2.63646e-47 3.21186e-46 1.778e-30 1.36693e-25 1.28025e-19	PE-PGRS family protein PE_PGRS18	PE-PPE-families	316.682	-0.100693	0.417293	0.809323	0.902974	DOWN	-0.357718	0.417457	0.3915	0.703859	DOWN	FALSE	FALSE	FALSE
V735_01020	Rv0981	MT1009 MT0631 MT0782	0.0 1.90985e-26 1.56909e-08	mycobacterial persistence regulator MRPA	regulatory-proteins	1649.62	0.40532	0.881905	0.645806	0.793749	UP	-0.121651	0.881982	0.890297	0.964348	DOWN	FALSE	FALSE	FALSE
V735_01021	Rv0982	MT1010	0	two-component system sensor histidine kinase MprB	regulatory-proteins	2465.12	-0.595293	0.376101	0.113467	0.267245	DOWN	-0.0238674	0.375781	0.949357	0.984412	DOWN	FALSE	FALSE	FALSE
V735_01026	Rv0987	MT1015	0	adhesion component transport ABC transporter transmembrane protein	cell-wall-and-cell-processes	746.946	1.83787	0.806191	0.0226255	0.081464	UP	-0.0666004	0.806721	0.934204	0.980241	DOWN	FALSE	FALSE	FALSE
V735_01032	Rv0993	MT1022	0	glucose-1-phosphate uridylyltransferase GalU	intermediary-metabolism-and-respiration	283.459	-3.13798	0.947352	0.000925074	0.00623609	DOWN	-1.66791	0.943889	0.077218	0.275638	DOWN	FALSE	TRUE	FALSE
V735_01033	Rv0994	MT1023	0	molybdopterin biosynthesis protein MoeA1	intermediary-metabolism-and-respiration	690.05	-0.656353	0.389329	0.0918237	0.231107	DOWN	-0.226054	0.38868	0.560841	0.811372	DOWN	FALSE	FALSE	FALSE
V735_01034	Rv0995	MT1024	0	ribosomal-protein-alanine acetyltransferase RimJ	information-pathways	137.32	-1.93477	0.892685	0.030207	0.101133	DOWN	-0.703341	0.888732	0.428712	0.732998	DOWN	FALSE	FALSE	FALSE
V735_01035	Rv0996	MT1025	0	transmembrane protein	cell-wall-and-cell-processes	1199.51	-2.79007	0.770405	0.000292823	0.00230749	DOWN	-0.762902	0.768741	0.321	0.639926	DOWN	FALSE	FALSE	FALSE
V735_01040	Rv1000c	MT1029	0	hypothetical protein	conserved-hypothetical	567.215	0.00498402	0.550233	0.992773	0.997221	UP	-1.20935	0.551382	0.028285	0.132987	DOWN	FALSE	FALSE	FALSE
V735_01046	Rv1006	MT1035 MT1034	0.0 1.06136e-78	hypothetical protein	conserved-hypothetical	3214.2	-0.271104	0.536232	0.613157	0.771156	DOWN	-0.693991	0.536266	0.195625	0.484953	DOWN	FALSE	FALSE	FALSE
V735_01047	Rv1007c	MT1036	0	methionyl-tRNA synthetase MetS	information-pathways	1026.76	-0.00788527	0.370639	0.983026	0.994853	DOWN	-1.3675	0.371716	0.000234259	0.00304082	DOWN	FALSE	FALSE	FALSE
V735_01049	Rv1009	MT1038 MT2526 MT0890 MT2458	0.0 3.49338e-19 1.80961e-16 6.31617e-16	resuscitation-promoting factor RpfB	cell-wall-and-cell-processes	486.365	-1.24534	0.588011	0.0341846	0.111251	DOWN	-0.213056	0.586964	0.71662	0.89074	DOWN	FALSE	FALSE	FALSE
V735_01051	Rv1011	MT1040	0	4-diphosphocytidyl-2-C-methyl-D-erythritol kinase IspE	intermediary-metabolism-and-respiration	549.12	-0.479971	1.12318	0.669137	0.812075	DOWN	-0.435237	1.12309	0.698361	0.881931	DOWN	FALSE	FALSE	FALSE
V735_01053	Rv1013	MT1041 MT1040.1 MT1387	0.0 1.02044e-21 1.72801e-12	polyketide synthase Pks16	lipid-metabolism	1730.56	-0.879129	0.488748	0.0720601	0.194639	DOWN	-0.273363	0.488438	0.575706	0.818272	DOWN	FALSE	FALSE	FALSE
V735_01056	Rv1016c	MT1044	0	lipoprotein LpqT	cell-wall-and-cell-processes	379.018	-0.0204429	0.918888	0.982251	0.994853	DOWN	-0.851103	0.919267	0.354524	0.672975	DOWN	FALSE	FALSE	FALSE
V735_01058	Rv1018c	MT1046	0	UDP-N-acetylglucosamine pyrophosphorylase GlmU	cell-wall-and-cell-processes	5725.57	-0.810299	0.296554	0.00628779	0.0307565	DOWN	-0.883328	0.296538	0.00289378	0.024031	DOWN	TRUE	FALSE	FALSE
V735_01061	Rv1020	MT1048 MT3051	0.0 1.37674e-11	transcription-repair coupling factor Mfd	information-pathways	1204.55	-0.58251	0.329926	0.0774665	0.205501	DOWN	-0.36199	0.329669	0.272187	0.584756	DOWN	FALSE	FALSE	FALSE
V735_01062	Rv1021	MT1049	0	nucleoside triphosphate pyrophosphohydrolase	conserved-hypothetical	344.867	-0.0203682	0.366841	0.955722	0.978907	DOWN	-0.787922	0.368166	0.0323445	0.146758	DOWN	FALSE	FALSE	FALSE
V735_01064	Rv1023	MT1051	0	enolase Eno	intermediary-metabolism-and-respiration	588.029	-2.46171	0.613892	6.07193e-05	0.000590352	DOWN	-1.05392	0.611904	0.0850029	0.294241	DOWN	FALSE	TRUE	FALSE
V735_01065	Rv1024	MT1052	0	cell division protein DivIC	cell-wall-and-cell-processes	804.379	-0.720894	1.00933	0.475086	0.668732	DOWN	-0.70394	1.00928	0.485512	0.768627	DOWN	FALSE	FALSE	FALSE
V735_01066	Rv1025	MT1053	0	hypothetical protein	conserved-hypothetical	41.1593	-0.947838	1.35885	0.485471	0.67565	DOWN	-0.0580111	1.35452	0.965839	0.990028	DOWN	FALSE	FALSE	FALSE
V735_01073	Rv1031	MT1060	0	potassium-transporting P-type ATPase C chain KdpC	cell-wall-and-cell-processes	95.432	1.06755	1.24103	0.389669	0.595641	UP	-0.0847202	1.24256	0.945641	0.98304	DOWN	FALSE	FALSE	FALSE
V735_01075	Rv1033c	MT1062 MT3872 MT0631	0.0 3.65529e-36 6.61475e-14	two-component system transcriptional regulator TrcR	regulatory-proteins	389.398	-0.493775	0.441259	0.263134	0.461311	DOWN	-0.814762	0.441628	0.0650516	0.240925	DOWN	FALSE	FALSE	FALSE
V735_01085	Rv1043c	MT1073	0	hypothetical protein	conserved-hypothetical	1937.29	1.78328	0.368378	1.29253e-06	2.03308e-05	UP	-0.209775	0.369376	0.570091	0.815199	DOWN	FALSE	FALSE	FALSE
V735_01092	Rv1050	MT1080 MT3498	0.0 0.000459777	oxidoreductase	intermediary-metabolism-and-respiration	29.0552	0.897931	1.81804	0.621376	0.777156	UP	-0.225206	1.82185	0.901621	0.966041	DOWN	FALSE	FALSE	FALSE
V735_01095	Rv1053c	MT1083.1 MT1083	3.52719e-94 1.7143e-47	hypothetical protein	conserved-hypothetical	1485.42	1.23322	0.420784	0.00338138	0.0183777	UP	-0.160482	0.421192	0.70319	0.884835	DOWN	FALSE	FALSE	FALSE
V735_01101	Rv1058	MT1088 MT0224	0.0 1.16216e-14	fatty-acid-CoA ligase FadD14	lipid-metabolism	736.866	0.734466	0.508497	0.14863	0.317273	UP	-0.742436	0.510048	0.145498	0.408392	DOWN	FALSE	FALSE	FALSE
V735_01102	Rv1059	MT1089	0	dihydrodipicolinate reductase	conserved-hypothetical	749.625	0.0273611	0.993028	0.978018	0.993122	UP	-0.212863	0.99306	0.830274	0.940809	DOWN	FALSE	FALSE	FALSE
V735_01106	Rv1063c	MT1093	0	hypothetical protein	conserved-hypothetical	4005.08	-1.3723	1.23073	0.264839	0.462661	DOWN	-1.27659	1.23066	0.299584	0.614951	DOWN	FALSE	TRUE	FALSE
V735_01112	Rv1069c	MT1099	0	hypothetical protein	conserved-hypothetical	581.306	-0.362277	1.01539	0.721252	0.850615	DOWN	-1.79545	1.01601	0.0772021	0.275638	DOWN	FALSE	FALSE	FALSE
V735_01119	Rv1076	MT1106 MT3591 MT1107	0.0 1.79501e-129 1.13879e-11	lipase LipU	intermediary-metabolism-and-respiration	597.857	-3.15945	0.994541	0.00148914	0.00920328	DOWN	-0.39837	0.991895	0.68796	0.879107	DOWN	FALSE	FALSE	FALSE
V735_01121	Rv1078	MT1109	0	proline rich antigen Pra	conserved-hypothetical	863.697	-2.94131	0.696289	2.39715e-05	0.000258467	DOWN	-0.777998	0.69429	0.262473	0.573097	DOWN	FALSE	FALSE	FALSE
V735_01126	Rv1083	MT1114	4.41691e-137	hypothetical protein	conserved-hypothetical	1307.83	0.419699	0.385931	0.276817	0.477054	UP	-0.446465	0.386449	0.247967	0.553167	DOWN	FALSE	FALSE	FALSE
V735_01134	Rv1089A	None	NA	cellulase CelA2a	intermediary-metabolism-and-respiration	2.01275	1.17217	5.48188	0.830682	0.916859	UP	-0.548777	5.51829	0.920783	0.97476	DOWN	FALSE	FALSE	FALSE
V735_01135	Rv1090	MT1122	0	cellulase CelA2b	intermediary-metabolism-and-respiration	45.2816	-1.22509	1.19375	0.304775	0.509992	DOWN	-0.558834	1.18795	0.638057	0.855363	DOWN	FALSE	FALSE	FALSE
V735_01136	Rv1091	MT1123 MT3615.3 MT1280.1 MT0132 MT0556 MT2220 MT1096.1 MT1497.1 MT1499 MT3449 MT3701 MT0607 MT1866 MT0855 MT3612.1 MT3696 MT0772.5 MT1888 MT0894 MT2159 MT0768 MT2564 MT1367 MT2467.1 MT3476 MT1514.1 MT2668.1 MT0291 MT2919 MT3756 MT2812 MT3612 MT2036 MT1252 MT2595 MT3752 MT1097 MT1853 MT0854.1 MT1474 MT0772.1 MT0778 MT2561 MT1689 MT1209 MT0311 MT1840 MT0291.4 MT1008 MT0161	0.0 8.83353e-139 2.37037e-133 2.37037e-133 1.00791e-131 2.70459e-126 5.95725e-122 5.57949e-116 1.0088e-112 4.28951e-111 1.49719e-110 2.22202e-108 3.29777e-106 1.40225e-104 2.53532e-101 1.00969e-93 1.23005e-92 4.2933e-92 3.30068e-87 1.40349e-85 4.89865e-85 3.09139e-81 3.76608e-80 5.58936e-78 2.37665e-76 1.49983e-72 6.37745e-71 2.22595e-70 3.3036e-68 1.40473e-66 1.71131e-65 2.53981e-63 1.9526e-58 4…	PE-PGRS family protein PE_PGRS22	PE-PPE-families	365.266	-4.6418	0.815685	1.26539e-08	3.21232e-07	DOWN	-0.146393	0.777934	0.850734	0.948692	DOWN	FALSE	FALSE	FALSE
V735_01137	Rv1092c	MT1124	0	pantothenate kinase CoaA	intermediary-metabolism-and-respiration	673.474	0.070692	0.426867	0.868466	0.9359	UP	-1.64876	0.428451	0.000118997	0.00173563	DOWN	FALSE	FALSE	FALSE
V735_01139	Rv1094	MT1126	0	acyl carrier protein desaturase DesA2	lipid-metabolism	3277.17	-1.67132	0.669473	0.0125437	0.0520299	DOWN	-1.76326	0.669457	0.00844186	0.0545255	DOWN	FALSE	TRUE	FALSE
V735_01140	Rv1095	MT1127	0	PHOH-like protein PhoH2	intermediary-metabolism-and-respiration	1939.25	-1.10503	0.371464	0.00293178	0.0161975	DOWN	-0.698905	0.371123	0.059671	0.226648	DOWN	FALSE	FALSE	FALSE
V735_01144	Rv1099c	MT1131	0	fructose 1;6-bisphosphatase GlpX	intermediary-metabolism-and-respiration	9202.35	-1.68324	0.68573	0.0141015	0.0573642	DOWN	-1.94176	0.685738	0.004631	0.0343345	DOWN	FALSE	TRUE	FALSE
V735_01145	Rv1100	MT1132	0	hypothetical protein	conserved-hypothetical	391.723	-0.712355	1.08425	0.511178	0.693149	DOWN	-0.229223	1.08368	0.832479	0.942177	DOWN	FALSE	FALSE	FALSE
V735_01146	Rv1101c	MT1133	0	membrane protein	cell-wall-and-cell-processes	554.675	-1.89543	1.04507	0.0697265	0.190383	DOWN	-1.42427	1.04465	0.17276	0.449668	DOWN	FALSE	TRUE	FALSE
V735_01147	Rv1102c	MT1134	1.94788e-161	toxin MazF3	virulence-detoxification-and-adaptation	1346.66	0.320359	0.39023	0.411675	0.612966	UP	-1.13151	0.391314	0.00383345	0.0297984	DOWN	FALSE	FALSE	FALSE
V735_01148	Rv1103c	MT1135	1.04229e-120	antitoxin MazE3	virulence-detoxification-and-adaptation	1001.69	0.0397654	0.476297	0.933463	0.969883	UP	-0.189167	0.476356	0.691285	0.87912	DOWN	FALSE	FALSE	FALSE
V735_01151	Rv1106c	MT1137	0	3-beta-hydroxysteroid dehydrogenase	intermediary-metabolism-and-respiration	381.339	-0.0236411	0.956797	0.980287	0.993916	DOWN	-0.507102	0.957001	0.59619	0.828306	DOWN	FALSE	FALSE	FALSE
V735_01152	Rv1107c	MT1138	3.27046e-132	exodeoxyribonuclease VII small subunit XseB	information-pathways	127.708	-1.46683	1.08333	0.175736	0.354032	DOWN	-1.58198	1.08327	0.144188	0.406423	DOWN	FALSE	TRUE	FALSE
V735_01154	Rv1109c	MT1140	0	hypothetical protein	conserved-hypothetical	1306.64	-2.39335	0.415624	8.48905e-09	2.2401e-07	DOWN	-0.510206	0.413846	0.217635	0.514398	DOWN	FALSE	FALSE	FALSE
V735_01155	Rv1110	MT1141 MT3490	0.0 8.66041e-14	LYTB2 protein	cell-wall-and-cell-processes	2046.24	0.049653	0.424323	0.906847	0.955664	UP	-0.34033	0.424403	0.422609	0.729319	DOWN	FALSE	FALSE	FALSE
V735_01158	Rv1113	MT1143.1	9.15391e-100	antitoxin VapB32	virulence-detoxification-and-adaptation	34.5409	-1.45162	1.5133	0.337438	0.542045	DOWN	-1.07823	1.50968	0.475097	0.764079	DOWN	FALSE	TRUE	FALSE
V735_01159	Rv1114	MT1144	0	toxin VapC32	virulence-detoxification-and-adaptation	195.373	0.470065	0.885509	0.595528	0.757423	UP	-0.970013	0.887713	0.274521	0.587256	DOWN	FALSE	FALSE	FALSE
V735_01162	Rv1116A	MT1148 MT1684 MT1147	5.95711e-142 1.95601e-40 2.7189e-32	hypothetical protein	conserved-hypothetical	258.967	-0.0200401	1.71801	0.990693	0.997221	DOWN	-0.292377	1.71808	0.864871	0.954142	DOWN	FALSE	FALSE	FALSE
V735_01163	Rv1117	MT1149	6.20602e-168	hypothetical protein	conserved-hypothetical	3924.98	1.13291	0.412823	0.00606386	0.0298431	UP	-0.0237182	0.412957	0.954199	0.984808	DOWN	FALSE	FALSE	FALSE
V735_01164	Rv1118c	MT1150	0	hypothetical protein	conserved-hypothetical	1628.04	0.559932	0.453413	0.216858	0.40779	UP	-0.121747	0.453582	0.788382	0.923	DOWN	FALSE	FALSE	FALSE
V735_01167	Rv1121	MT1153	0	glucose-6-phosphate 1-dehydrogenase Zwf1	intermediary-metabolism-and-respiration	317.236	0.390255	0.573357	0.496093	0.683289	UP	-0.91025	0.574875	0.113333	0.349697	DOWN	FALSE	FALSE	FALSE
V735_01168	Rv1122	MT1154 MT1892	0.0 1.93669e-09	6-phosphogluconate dehydrogenase;decarboxylating Gnd2	intermediary-metabolism-and-respiration	221.675	-0.326587	1.12536	0.771658	0.879296	DOWN	-0.458757	1.12535	0.683525	0.877777	DOWN	FALSE	FALSE	FALSE
V735_01169	Rv1123c	MT1155	0	peroxidase BpoB	virulence-detoxification-and-adaptation	221.815	-0.705747	0.679199	0.298764	0.502872	DOWN	-0.562759	0.678557	0.406909	0.716853	DOWN	FALSE	FALSE	FALSE
V735_01172	Rv1126c	MT1158	0	hypothetical protein	conserved-hypothetical	1402.75	0.614786	0.428496	0.151357	0.321044	UP	-1.14968	0.429177	0.0073886	0.0495832	DOWN	FALSE	FALSE	FALSE
V735_01178	Rv1132	MT1164 MT1475	0.0 1.40522e-45	hypothetical protein	cell-wall-and-cell-processes	883.278	-1.13548	0.92735	0.220786	0.41113	DOWN	-0.549534	0.927144	0.553371	0.808025	DOWN	FALSE	FALSE	FALSE
V735_01179	Rv1133c	MT1165	0	5-methyltetrahydropteroyltriglutamate- homocysteine methyltransferase MetE	intermediary-metabolism-and-respiration	8732.74	-2.71993	0.660305	3.80197e-05	0.000392024	DOWN	-1.67138	0.660193	0.0113524	0.0684335	DOWN	FALSE	TRUE	FALSE
V735_01187	Rv1140	MT1173 MT1172.1	0.0 1.07893e-30	membrane protein	cell-wall-and-cell-processes	1666.12	0.68747	0.592622	0.24603	0.440995	UP	-0.269616	0.592875	0.649282	0.861487	DOWN	FALSE	FALSE	FALSE
V735_01189	Rv1142c	MT1175 MT1174	0.0 0.0	enoyl-CoA hydratase EchA10	lipid-metabolism	1171.38	-1.72181	0.639097	0.00705722	0.0338594	DOWN	-1.43405	0.638795	0.0247723	0.120585	DOWN	FALSE	TRUE	FALSE
V735_01196	Rv1148c	MT1183 MT1995 MT0103 MT1622.1 MT3572.1 MT1160 MT1741 MT1623 MT3572	0.0 0.0 6.04388e-157 3.5754e-128 2.74877e-123 1.73466e-119 8.41598e-111 6.48163e-68 2.75606e-66	hypothetical protein	insertion-seqs-and-phages	4480.32	0.890432	0.537363	0.097511	0.240096	UP	-0.0251755	0.53747	0.96264	0.987759	DOWN	FALSE	FALSE	FALSE
V735_01202	Rv1155	MT1189	0	pyridoxamine 5'-phosphate oxidase	intermediary-metabolism-and-respiration	1891.26	0.982794	0.671271	0.143172	0.309984	UP	-0.887279	0.671735	0.186543	0.472411	DOWN	FALSE	FALSE	FALSE
V735_01203	Rv1156	MT1191	0	hypothetical protein	conserved-hypothetical	432.572	-1.04222	0.403951	0.00987836	0.0438298	DOWN	-0.385611	0.401783	0.337182	0.653667	DOWN	FALSE	FALSE	FALSE
V735_01204	Rv1157c	MT1193	0	alanine and proline rich protein	conserved-hypothetical	558.347	-4.4212	0.856701	2.45996e-07	4.58044e-06	DOWN	-1.35626	0.85067	0.11086	0.34443	DOWN	FALSE	TRUE	FALSE
V735_01205	Rv1158c	MT1194	0	alanine and proline rich protein	conserved-hypothetical	4449.15	-6.16691	0.739016	7.13621e-17	1.14493e-14	DOWN	-1.74829	0.736167	0.0175559	0.0933907	DOWN	FALSE	TRUE	FALSE
V735_01206	Rv1159	MT1195	0	mannosyltransferase PimE	cell-wall-and-cell-processes	2382.31	1.29728	0.419071	0.00196407	0.0116022	UP	-0.144566	0.41949	0.730377	0.898235	DOWN	FALSE	FALSE	FALSE
V735_01208	Rv1160	MT1197	0	mutator protein MutT2	information-pathways	45.9229	-0.445673	1.45082	0.758702	0.872726	DOWN	-0.369121	1.45013	0.799076	0.927937	DOWN	FALSE	FALSE	FALSE
V735_01209	Rv1161	MT1198 MT1778	0.0 0.0	respiratory nitrate reductase alpha chain NarG	intermediary-metabolism-and-respiration	15135.8	-1.93973	0.365475	1.1118e-07	2.20764e-06	DOWN	-0.0487176	0.365352	0.893921	0.964678	DOWN	FALSE	FALSE	FALSE
V735_01210	Rv1162	MT1199	0	respiratory nitrate reductase beta chain NarH	intermediary-metabolism-and-respiration	1789.71	-3.67792	0.467591	3.67095e-15	3.97951e-13	DOWN	-0.365257	0.465594	0.432749	0.73549	DOWN	FALSE	FALSE	FALSE
V735_01211	Rv1163	MT1200 MT1778	0.0 6.23679e-70	respiratory nitrate reductase delta chain NarJ	intermediary-metabolism-and-respiration	213.491	-5.14553	1.20819	2.05449e-05	0.000229542	DOWN	-0.484822	1.19071	0.683882	0.877777	DOWN	FALSE	FALSE	FALSE
V735_01212	Rv1164	MT1201 MT1778	0.0 2.50509e-120	respiratory nitrate reductase gamma chain NarI	intermediary-metabolism-and-respiration	113.898	-0.783587	1.13842	0.491257	0.681574	DOWN	-0.0616347	1.1371	0.956773	0.984808	DOWN	FALSE	FALSE	FALSE
V735_01213	Rv1165	MT1202	0	GTP-binding protein TypA/BipA	information-pathways	970.465	-0.848463	0.537387	0.114367	0.268417	DOWN	-0.611505	0.537231	0.255015	0.562884	DOWN	FALSE	FALSE	FALSE
V735_01219	Rv1171	MT1208	0	hypothetical protein	conserved-hypothetical	502.612	-0.525237	0.386906	0.174613	0.352833	DOWN	-0.0117087	0.385989	0.9758	0.9928	DOWN	FALSE	FALSE	FALSE
V735_01220	Rv1172c	MT1209 MT0311 MT3696 MT1866 MT2159 MT0772.5 MT1123 MT0168 MT0854 MT2919	0.0 1.53609e-35 6.53161e-34 9.07908e-26 1.34746e-23 3.61572e-18 5.36621e-16 9.70234e-13 3.38645e-12 0.000470724	PE family protein PE12	PE-PPE-families	958.575	-1.16066	0.503465	0.0211478	0.0772586	DOWN	-0.203506	0.502871	0.685707	0.878712	DOWN	FALSE	FALSE	FALSE
V735_01223	Rv1175c	MT1212	0	NADPH dependent 2;4-dienoyl-CoA reductase FadH	lipid-metabolism	6160.63	0.414147	0.456967	0.364779	0.568821	UP	-0.252061	0.457	0.581253	0.82155	DOWN	FALSE	FALSE	FALSE
V735_01225	Rv1177	MT1214 MT2063	1.47406e-169 4.84862e-30	ferredoxin FdxC	intermediary-metabolism-and-respiration	3838.13	0.0509631	0.728212	0.944207	0.973391	UP	-0.707946	0.728315	0.331034	0.647696	DOWN	FALSE	FALSE	FALSE
V735_01226	Rv1178	MT1215	0	succinyldiaminopimelate transaminase	intermediary-metabolism-and-respiration	670.889	-0.0727894	0.57238	0.898806	0.950464	DOWN	-0.899085	0.572804	0.116504	0.355236	DOWN	FALSE	FALSE	FALSE
V735_01229	Rv1182	MT1219 MT3932	0.0 1.00545e-71	polyketide synthase associated protein PapA3	lipid-metabolism	2358.36	-0.698021	1.22281	0.568113	0.736967	DOWN	-0.0878185	1.2227	0.942743	0.982792	DOWN	FALSE	FALSE	FALSE
V735_01232	Rv1185c	MT1222 MT3011 MT1572 MT1580 MT3934 MT2999 MT3023 MT0417 MT3908	0.0 5.23205e-146 8.85991e-137 4.29852e-128 2.71266e-124 1.60616e-76 4.91762e-64 3.54719e-15 1.41266e-07	fatty-acid-AMP ligase FadD21	lipid-metabolism	5407.33	1.79097	0.686494	0.00908451	0.0413598	UP	-0.04934	0.68659	0.942711	0.982792	DOWN	FALSE	FALSE	FALSE
V735_01239	Rv1192	MT1229	0	hypothetical protein	conserved-hypothetical	437.672	-1.22435	1.08476	0.25903	0.45689	DOWN	-0.643122	1.08422	0.553072	0.808025	DOWN	FALSE	FALSE	FALSE
V735_01241	Rv1194c	MT1231 MT1500 MT2439	0.0 1.15915e-171 8.91152e-167	hypothetical protein	conserved-hypothetical	4126.86	0.910833	0.444561	0.0404781	0.12724	UP	-0.178966	0.44469	0.687351	0.879107	DOWN	FALSE	FALSE	FALSE
V735_01248	Rv1201c	MT1239	0	tetrahydrodipicolinate N-succinyltransferase DapD	intermediary-metabolism-and-respiration	717.476	-0.503211	0.311501	0.106215	0.25526	DOWN	-0.532731	0.311327	0.0870511	0.297213	DOWN	FALSE	FALSE	FALSE
V735_01253	Rv1206	MT1244	0	fatty-acid-CoA ligase FadD6	lipid-metabolism	1248.86	-0.64906	0.618688	0.294137	0.498219	DOWN	-0.468066	0.61857	0.449235	0.747319	DOWN	FALSE	FALSE	FALSE
V735_01254	Rv1207	MT1245	0	dihydropteroate synthase 2 FolP2	intermediary-metabolism-and-respiration	502.138	-1.08267	1.07196	0.312497	0.516664	DOWN	-0.246431	1.07131	0.818071	0.934796	DOWN	FALSE	FALSE	FALSE
V735_01255	Rv1208	MT1246	0	glucosyl-3-phosphoglycerate synthase GpgS	intermediary-metabolism-and-respiration	333.537	-0.850529	1.01172	0.400527	0.605464	DOWN	-0.356047	1.01123	0.724769	0.895855	DOWN	FALSE	FALSE	FALSE
V735_01256	Rv1209	MT1247	0	DivIVA family protein	conserved-hypothetical	901.52	0.192553	1.06851	0.85699	0.929862	UP	-0.794763	1.0688	0.457117	0.753162	DOWN	FALSE	FALSE	FALSE
V735_01257	Rv1210	MT1248	0	DNA-3-methyladenine glycosylase I TagA	information-pathways	403.643	-0.202267	0.995551	0.839002	0.921256	DOWN	-0.655608	0.995764	0.510283	0.784879	DOWN	FALSE	FALSE	FALSE
V735_01258	Rv1211	MT1249	5.51237e-116	hypothetical protein	conserved-hypothetical	279.836	-0.298396	0.553449	0.589779	0.753616	DOWN	-0.525805	0.553609	0.342225	0.659935	DOWN	FALSE	FALSE	FALSE
V735_01265	Rv1218c	MT1256 MT1505	0.0 2.1537e-08	antibiotic transporter ATP-binding protein	cell-wall-and-cell-processes	476.393	0.702702	0.848748	0.407712	0.610765	UP	-0.123967	0.84908	0.88392	0.960412	DOWN	FALSE	FALSE	FALSE
V735_01267	Rv1220c	MT1258	0	methyltransferase	intermediary-metabolism-and-respiration	385.784	-2.17189	1.1483	0.0585712	0.167468	DOWN	-1.73174	1.1475	0.131263	0.381794	DOWN	FALSE	TRUE	FALSE
V735_01269	Rv1222	MT1260	0	anti-sigma factor RseA	information-pathways	24374.1	-0.20283	0.525879	0.699721	0.833803	DOWN	-0.431916	0.525882	0.411466	0.721008	DOWN	FALSE	FALSE	FALSE
V735_01270	Rv1223	MT1261 MT1011	0.0 1.46932e-19	serine protease HtrA	intermediary-metabolism-and-respiration	5629.94	-0.486479	0.64975	0.454027	0.652024	DOWN	-0.270205	0.649721	0.677499	0.875762	DOWN	FALSE	FALSE	FALSE
V735_01271	Rv1224	MT1262	0	protein TatB	cell-wall-and-cell-processes	807.238	-0.0102772	1.15794	0.992918	0.997221	DOWN	-0.485464	1.15801	0.675054	0.874561	DOWN	FALSE	FALSE	FALSE
V735_01276	Rv1229c	MT1267	0	mrp protein	intermediary-metabolism-and-respiration	1883.5	0.0474669	0.292323	0.871008	0.936701	UP	-0.345018	0.292497	0.238174	0.542793	DOWN	FALSE	FALSE	FALSE
V735_01277	Rv1230c	MT1268	0	membrane protein	cell-wall-and-cell-processes	1157.91	-3.75039	0.482139	7.3304e-15	6.83773e-13	DOWN	-0.544147	0.478227	0.255187	0.562884	DOWN	FALSE	FALSE	FALSE
V735_01278	Rv1231c	MT1269	0	membrane protein	cell-wall-and-cell-processes	435.538	-0.205337	0.475105	0.665602	0.810656	DOWN	-0.930526	0.476202	0.0506942	0.201923	DOWN	FALSE	FALSE	FALSE
V735_01279	Rv1232c	MT1270	0	hypothetical protein	conserved-hypothetical	743.827	-0.568579	0.366322	0.120631	0.278584	DOWN	-0.395993	0.365829	0.279051	0.591895	DOWN	FALSE	FALSE	FALSE
V735_01280	Rv1233c	MT1271	0	hypothetical protein	cell-wall-and-cell-processes	1693.05	-1.14126	0.564612	0.043248	0.133849	DOWN	-2.79604	0.565674	7.69922e-07	2.2217e-05	DOWN	FALSE	TRUE	FALSE
V735_01281	Rv1234	MT1272	0	transmembrane protein	cell-wall-and-cell-processes	485.442	-0.735845	1.08042	0.495826	0.683289	DOWN	-0.192967	1.07945	0.858123	0.95081	DOWN	FALSE	FALSE	FALSE
V735_01283	Rv1236	MT1274	0	sugar-transport ABC transporter integral membrane protein SugA	cell-wall-and-cell-processes	179.025	-0.0903729	0.916702	0.921468	0.965015	DOWN	-0.275774	0.916777	0.763561	0.913758	DOWN	FALSE	FALSE	FALSE
V735_01287	Rv1240	MT1278	0	malate dehydrogenase Mdh	intermediary-metabolism-and-respiration	1043.2	-1.43259	0.539817	0.00795805	0.0372894	DOWN	-1.03351	0.539264	0.0552979	0.213474	DOWN	FALSE	TRUE	FALSE
V735_01288	Rv1241	MT1279	7.78958e-134	antitoxin VapB33	virulence-detoxification-and-adaptation	56.9763	-1.25612	1.15843	0.278219	0.478532	DOWN	-0.759841	1.15608	0.511016	0.785483	DOWN	FALSE	FALSE	FALSE
V735_01289	Rv1242	MT1280	0	toxin VapC33	virulence-detoxification-and-adaptation	109.474	-1.20474	1.18036	0.307419	0.511854	DOWN	-1.55189	1.18077	0.188743	0.475062	DOWN	FALSE	TRUE	FALSE
V735_01298	Rv1251c	MT1290 MT1289	0.0 3.4021e-44	hypothetical protein	conserved-hypothetical	415.528	-1.3011	0.671307	0.0526032	0.154913	DOWN	-0.00663876	0.670197	0.992097	0.997568	DOWN	FALSE	FALSE	FALSE
V735_01309	Rv1262c	MT1300	0	hypothetical protein	conserved-hypothetical	424.82	0.687632	0.68516	0.315568	0.520454	UP	-0.0197948	0.685702	0.97697	0.993063	DOWN	FALSE	FALSE	FALSE
V735_01316	Rv1269c	MT1307	0	secreted protein	cell-wall-and-cell-processes	160.638	-2.09633	1.05522	0.0469639	0.142383	DOWN	-0.566008	1.05024	0.589932	0.825753	DOWN	FALSE	FALSE	FALSE
V735_01318	Rv1271c	MT1309	1.11279e-177	secreted protein	cell-wall-and-cell-processes	357.837	-1.65203	0.743588	0.026304	0.0904074	DOWN	-1.0448	0.742569	0.159427	0.43236	DOWN	FALSE	TRUE	FALSE
V735_01320	Rv1273c	MT1311	0	ABC transporter membrane protein	cell-wall-and-cell-processes	939.957	-0.907465	0.452587	0.0449563	0.137795	DOWN	-0.274346	0.451937	0.543822	0.803414	DOWN	FALSE	FALSE	FALSE
V735_01321	Rv1274	MT1312 MT1312.1	0.0 5.02857e-20	lipoprotein LprB	cell-wall-and-cell-processes	488.731	-0.262193	0.643216	0.683546	0.822882	DOWN	-0.353085	0.643168	0.58302	0.821967	DOWN	FALSE	FALSE	FALSE
V735_01322	Rv1275	MT1312.1	0	lipoprotein LprC	cell-wall-and-cell-processes	443.269	-0.583621	0.503134	0.24606	0.440995	DOWN	-1.04407	0.503641	0.0381683	0.165327	DOWN	FALSE	FALSE	FALSE
V735_01324	Rv1277	MT1314	0	hypothetical protein	conserved-hypothetical	1203.78	-1.84177	0.520411	0.000401549	0.0030504	DOWN	-1.08003	0.519651	0.0376753	0.163545	DOWN	FALSE	TRUE	FALSE
V735_01326	Rv1279	MT1316	0	dehydrogenase FAD flavoprotein gmc oxidoreductase	intermediary-metabolism-and-respiration	1181.68	-1.54563	0.959198	0.107098	0.256612	DOWN	-0.993227	0.95902	0.300357	0.615353	DOWN	FALSE	FALSE	FALSE
V735_01327	Rv1280c	MT1317	0	periplasmic oligopeptide-binding lipoprotein OppA	cell-wall-and-cell-processes	1280.17	0.334434	0.491513	0.49624	0.683289	UP	-0.9232	0.491928	0.0605594	0.229736	DOWN	FALSE	FALSE	FALSE
V735_01336	Rv1289	MT1327	0	hypothetical protein	conserved-hypothetical	2960.28	0.173225	0.363055	0.633268	0.785659	UP	-1.54175	0.363569	2.22933e-05	0.000425802	DOWN	FALSE	FALSE	FALSE
V735_01337	Rv1290c	MT1328 MT1329	0.0 3.19288e-15	hypothetical protein	conserved-hypothetical	610.322	-0.0426	1.27924	0.973435	0.98972	DOWN	-0.304391	1.27927	0.811927	0.934332	DOWN	FALSE	FALSE	FALSE
V735_01343	Rv1294	MT1333	0	homoserine dehydrogenase ThrA	intermediary-metabolism-and-respiration	397.637	0.581476	0.803231	0.469114	0.664178	UP	-0.0691988	0.803491	0.931369	0.979219	DOWN	FALSE	FALSE	FALSE
V735_01344	Rv1295	MT1334	0	threonine synthase ThrC	intermediary-metabolism-and-respiration	428.614	-0.313213	0.647522	0.628592	0.782663	DOWN	-1.48596	0.64844	0.0219296	0.110641	DOWN	FALSE	FALSE	FALSE
V735_01346	Rv1297	MT1336	0	transcription termination factor Rho	information-pathways	7286.76	-0.937727	0.443531	0.0344955	0.111943	DOWN	-0.165434	0.443476	0.709118	0.886644	DOWN	FALSE	FALSE	FALSE
V735_01348	Rv1299	MT1338 MT3188	0.0 2.82711e-20	peptide chain release factor 1 PrfA	information-pathways	862.882	0.582005	0.761117	0.444467	0.641741	UP	-0.00456135	0.761234	0.995219	0.997706	DOWN	FALSE	FALSE	FALSE
V735_01349	Rv1300	MT1339 MT2763 MT2463 MT3984 MT0134	0.0 1.02285e-12 3.57011e-12 2.25299e-08 2.25299e-08	HemK protein	intermediary-metabolism-and-respiration	681.183	0.054612	0.397685	0.890774	0.945945	UP	-0.0139236	0.397622	0.972066	0.991518	DOWN	FALSE	FALSE	FALSE
V735_01352	Rv1303	MT1343	0	hypothetical protein	cell-wall-and-cell-processes	1738.25	-1.02941	0.432559	0.0173216	0.0675695	DOWN	-0.73603	0.43229	0.0886372	0.300527	DOWN	FALSE	FALSE	FALSE
V735_01355	Rv1306	MT1346	0	ATP synthase B chain AtpF	intermediary-metabolism-and-respiration	1011.2	-1.89378	0.737612	0.0102449	0.0450078	DOWN	-1.54981	0.73694	0.0354625	0.157694	DOWN	FALSE	TRUE	FALSE
V735_01357	Rv1308	MT1348	0	ATP synthase alpha chain AtpA	intermediary-metabolism-and-respiration	3026.4	-1.9701	0.636516	0.00196721	0.0116036	DOWN	-1.27254	0.636304	0.0455114	0.187612	DOWN	FALSE	TRUE	FALSE
V735_01358	Rv1309	MT1349	0	ATP synthase gamma chain AtpG	intermediary-metabolism-and-respiration	1480.27	-1.24405	0.696165	0.0739364	0.1985	DOWN	-0.932803	0.696019	0.180181	0.462532	DOWN	FALSE	FALSE	FALSE
V735_01359	Rv1310	MT1350	0	ATP synthase beta chain AtpD	intermediary-metabolism-and-respiration	3541.46	-1.45645	0.713755	0.0412958	0.128838	DOWN	-1.47235	0.713735	0.0391246	0.168184	DOWN	FALSE	TRUE	FALSE
V735_01360	Rv1311	MT1351	0	ATP synthase epsilon chain AtpC	intermediary-metabolism-and-respiration	694.316	-0.972619	1.0552	NA	NA	DOWN	-1.95895	1.05562	NA	NA	DOWN	FALSE	FALSE	FALSE
V735_01368	Rv1316c	MT1357	0	methylated-DNA-protein-cysteine methyltransferase Ogt	information-pathways	1392.73	-0.104181	0.715635	0.884254	0.943074	DOWN	-0.0501978	0.715532	0.944071	0.982882	DOWN	FALSE	FALSE	FALSE
V735_01372	Rv1320c	MT1362 MT1361 MT1359 MT1360 MT3748	0.0 0.0 0.0 0.0 1.80048e-31	adenylate cyclase	intermediary-metabolism-and-respiration	1685.69	-0.978135	0.422265	0.0205363	0.0755699	DOWN	-0.597521	0.422085	0.156881	0.429522	DOWN	FALSE	FALSE	FALSE
V735_01375	Rv1322A	MT1364	0	methylmalonyl-CoA epimerase	conserved-hypothetical	3513.75	-1.57927	0.50575	0.00179247	0.0108335	DOWN	-1.24189	0.505631	0.0140448	0.0792319	DOWN	FALSE	TRUE	FALSE
V735_01376	Rv1323	MT1365 MT3650 MT1104	0.0 7.75538e-09 2.70689e-08	acetyl-CoA acetyltransferase FadA4	lipid-metabolism	3125.2	-1.1501	0.436439	0.00840904	0.0389477	DOWN	-0.75775	0.436251	0.0823945	0.288381	DOWN	FALSE	FALSE	FALSE
V735_01377	Rv1324	MT1366	0	thioredoxin	intermediary-metabolism-and-respiration	567.026	-0.162911	0.484736	0.736808	0.85911	DOWN	-1.53553	0.485933	0.00157785	0.0145489	DOWN	FALSE	FALSE	FALSE
V735_01379	Rv1326c	MT1368	0	1;4-alpha-glucan-branching enzyme GlgB	intermediary-metabolism-and-respiration	1619.75	1.03981	0.301114	0.000553945	0.00400338	UP	-0.790808	0.302094	0.00885106	0.0563518	DOWN	FALSE	FALSE	FALSE
V735_01380	Rv1327c	MT1369	0	glucanase GlgE	intermediary-metabolism-and-respiration	4957.97	0.186763	0.382909	0.62573	0.780896	UP	-1.113	0.383129	0.00367227	0.0287685	DOWN	FALSE	FALSE	FALSE
V735_01381	Rv1328	MT1370	0	glycogen phosphorylase GlgP	intermediary-metabolism-and-respiration	926.892	-0.0544609	0.54476	0.920366	0.964658	DOWN	-0.402866	0.544863	0.45967	0.75532	DOWN	FALSE	FALSE	FALSE
V735_01382	Rv1329c	MT1371	0	ATP-dependent DNA helicase DinG	information-pathways	352.897	-0.23707	0.851817	0.780774	0.885407	DOWN	-0.254198	0.851717	0.765357	0.914733	DOWN	FALSE	FALSE	FALSE
V735_01386	Rv1333	MT1375	0	hydrolase	intermediary-metabolism-and-respiration	1017.72	-0.353127	0.347921	0.310123	0.514732	DOWN	-1.14459	0.348704	0.00102927	0.010133	DOWN	FALSE	FALSE	FALSE
V735_01387	Rv1334	MT1376	0	hydrolase	intermediary-metabolism-and-respiration	3939.9	1.59159	0.449141	0.000394649	0.00300368	UP	-0.85548	0.449634	0.0570911	0.219341	DOWN	FALSE	FALSE	FALSE
V735_01388	Rv1335	MT1376.1	3.37292e-145	sulfur carrier protein CysO	intermediary-metabolism-and-respiration	909.037	0.809646	0.637734	0.204239	0.392903	UP	-1.00536	0.638816	0.115538	0.354057	DOWN	FALSE	FALSE	FALSE
V735_01389	Rv1336	MT1377 MT2397	0.0 1.15973e-05	cysteine synthase B CysM	intermediary-metabolism-and-respiration	1182.9	0.449662	0.381999	0.239144	0.43277	UP	-0.985346	0.382845	0.0100605	0.0624653	DOWN	FALSE	FALSE	FALSE
V735_01391	Rv1338	MT1379	0	glutamate racemase MurI	cell-wall-and-cell-processes	1001.03	-0.378114	0.584554	0.517734	0.698634	DOWN	-1.12535	0.584868	0.0543412	0.210925	DOWN	FALSE	FALSE	FALSE
V735_01396	Rv1343c	MT1384	0	lipoprotein LprD	cell-wall-and-cell-processes	1283.93	1.27261	0.306781	3.34972e-05	0.000349889	UP	-0.237066	0.307787	0.441165	0.740804	DOWN	FALSE	FALSE	FALSE
V735_01405	Rv1351	MT1394	3.50087e-171	hypothetical protein	conserved-hypothetical	100.649	0.396206	1.32981	0.765747	0.877295	UP	-0.886563	1.33239	0.505798	0.781192	DOWN	FALSE	FALSE	FALSE
V735_01414	Rv1360	MT1405	0	oxidoreductase	intermediary-metabolism-and-respiration	4009.75	1.31568	0.589462	0.025615	0.0887234	UP	-0.525499	0.58963	0.372802	0.689401	DOWN	FALSE	FALSE	FALSE
V735_01415	Rv1361c	MT1406 MT3582 MT1234 MT2959 MT1839 MT1836 MT1838 MT1851 MT1850 MT1856.1 MT3723 MT1068 MT1746 MT1856 MT1745 MT0400 MT2838 MT1857 MT2422 MT2419 MT0370 MT3221 MT2840	0.0 0.0 0.0 7.87672e-66 9.59581e-65 3.34927e-64 2.11362e-60 2.57491e-59 4.65555e-56 1.24926e-50 1.52191e-49 1.85406e-48 9.60429e-46 4.08385e-44 1.7365e-42 2.11549e-41 2.57719e-40 5.67664e-36 6.91556e-35 6.91556e-35 2.41377e-34 1.8557e-29 3.35519e-26	PPE family protein PPE19	PE-PPE-families	5018.56	-1.06553	0.507193	0.035656	0.114873	DOWN	-0.177465	0.507002	0.726318	0.89694	DOWN	FALSE	FALSE	FALSE
V735_01416	Rv1362c	MT1407	0	membrane protein	cell-wall-and-cell-processes	1104.66	-0.188478	0.371955	0.61235	0.771156	DOWN	-0.417438	0.372022	0.261829	0.572412	DOWN	FALSE	FALSE	FALSE
V735_01420	Rv1366	MT1412	0	hypothetical protein	conserved-hypothetical	848.796	0.220114	0.565534	0.697117	0.832431	UP	-1.03647	0.56645	0.0672851	0.248052	DOWN	FALSE	FALSE	FALSE
V735_01423	Rv1368	MT1415	0	lipoprotein LprF	cell-wall-and-cell-processes	244.831	-1.14803	1.47927	0.437703	0.635864	DOWN	-0.362503	1.47853	0.806319	0.931762	DOWN	FALSE	FALSE	FALSE
V735_01430	Rv1377c	MT1421 MT1420	0.0 6.18343e-26	transferase	intermediary-metabolism-and-respiration	312.472	0.0156802	0.96824	0.987079	0.997221	UP	-0.62238	0.968608	0.520516	0.791761	DOWN	FALSE	FALSE	FALSE
V735_01433	Rv1380	MT1424	0	aspartate carbamoyltransferase PyrB	intermediary-metabolism-and-respiration	187.434	-2.11531	0.997924	0.0340301	0.110881	DOWN	-1.6538	0.996551	0.09701	0.317638	DOWN	FALSE	TRUE	FALSE
V735_01434	Rv1381	MT1425	0	dihydroorotase PyrC	intermediary-metabolism-and-respiration	168.647	-2.71889	0.720929	0.000162356	0.00138555	DOWN	-1.63764	0.713982	0.0218098	0.110221	DOWN	FALSE	TRUE	FALSE
V735_01435	Rv1382	MT1426	0	exported or membrane protein	cell-wall-and-cell-processes	30.5888	-1.19126	1.71898	0.488307	0.678656	DOWN	-2.41987	1.73204	0.162377	0.43393	DOWN	FALSE	TRUE	FALSE
V735_01436	Rv1383	MT1427	0	carbamoyl-phosphate synthase small chain CarA	intermediary-metabolism-and-respiration	83.4235	-1.71631	1.1669	0.141338	0.307101	DOWN	-2.2264	1.16895	0.0568297	0.218547	DOWN	FALSE	TRUE	FALSE
V735_01437	Rv1384	MT1428	0	carbamoyl-phosphate synthase large chain CarB	intermediary-metabolism-and-respiration	606.909	-0.540797	1.11338	0.627163	0.781713	DOWN	-0.583418	1.11335	0.600265	0.829962	DOWN	FALSE	FALSE	FALSE
V735_01438	Rv1385	MT1429	0	orotidine 5'-phosphate decarboxylase PyrF	intermediary-metabolism-and-respiration	95.5367	-0.913246	1.39695	0.513278	0.695056	DOWN	-0.160111	1.39522	0.908638	0.969037	DOWN	FALSE	FALSE	FALSE
V735_01439	Rv1386	MT1430 MT3106.1	8.19661e-160 2.07093e-34	PE family protein PE15	PE-PPE-families	439.298	-2.2432	0.89355	0.0120583	0.0503811	DOWN	-2.23268	0.893414	0.012453	0.0733466	DOWN	FALSE	TRUE	FALSE
V735_01441	Rv1388	MT1433	3.45887e-174	integration host factor MihF	information-pathways	1521.89	-1.32981	0.474744	0.00509255	0.0257907	DOWN	-0.664218	0.474382	0.161461	0.43393	DOWN	FALSE	FALSE	FALSE
V735_01442	Rv1389	MT1434	0	guanylate kinase Gmk	intermediary-metabolism-and-respiration	275.827	-0.986834	1.04229	0.343744	0.54687	DOWN	-0.838338	1.04202	0.421091	0.728015	DOWN	FALSE	FALSE	FALSE
V735_01443	Rv1390	MT1435	8.31372e-173	DNA-directed RNA polymerase omega chain RpoZ	information-pathways	1536.77	-0.223777	0.678498	0.741542	0.862122	DOWN	-0.848179	0.67869	0.211398	0.507128	DOWN	FALSE	FALSE	FALSE
V735_01444	Rv1391	MT1436	0	DNA/pantothenate metabolism flavoprotein Dfp	intermediary-metabolism-and-respiration	3335.57	-0.660579	0.376422	0.079278	0.208658	DOWN	-1.00464	0.37649	0.00762057	0.0506901	DOWN	FALSE	FALSE	FALSE
V735_01445	Rv1392	MT1437	0	s-adenosylmethionine synthetase MetK	intermediary-metabolism-and-respiration	1916.13	-0.0123394	0.461115	0.978651	0.993262	DOWN	-0.259329	0.461141	0.573868	0.817289	DOWN	FALSE	FALSE	FALSE
V735_01446	Rv1393c	MT1438	0	cyclohexanone monooxygenase	intermediary-metabolism-and-respiration	11399.2	-1.28179	0.480647	0.00765749	0.0361343	DOWN	-0.547127	0.48038	0.254726	0.562884	DOWN	FALSE	FALSE	FALSE
V735_01452	Rv1399c	MT1443 MT1444	0.0 5.53571e-73	lipase LipH	intermediary-metabolism-and-respiration	568.948	-0.0934009	0.689518	0.89225	0.945945	DOWN	-0.895076	0.690067	0.194602	0.483911	DOWN	FALSE	FALSE	FALSE
V735_01453	Rv1400c	MT1444 MT1443 MT1445 MT0227	0.0 5.55347e-73 1.07492e-18 0.000139941	lipase LipH	intermediary-metabolism-and-respiration	222.175	-1.36945	0.922157	0.137531	0.301936	DOWN	-0.436792	0.920484	0.635126	0.853145	DOWN	FALSE	FALSE	FALSE
V735_01459	Rv1406	MT1450	0	methionyl-tRNA formyltransferase Fmt	information-pathways	574.364	-0.895524	1.09569	0.413749	0.614266	DOWN	-0.306903	1.09532	0.779328	0.921277	DOWN	FALSE	FALSE	FALSE
V735_01461	Rv1408	MT1452	0	ribulose-phosphate 3-epimerase Rpe	intermediary-metabolism-and-respiration	2452.03	-0.319256	0.467107	0.494307	0.6825	DOWN	-0.0174554	0.466986	0.970183	0.991518	DOWN	FALSE	FALSE	FALSE
V735_01462	Rv1409	MT1453	0	bifunctional riboflavin biosynthesis protein RibG	intermediary-metabolism-and-respiration	1708.45	-0.791869	0.310448	0.0107498	0.0464419	DOWN	-1.4504	0.310752	3.05056e-06	7.46084e-05	DOWN	TRUE	FALSE	FALSE
V735_01463	Rv1410c	MT1454	0	MFS drug efflux transporter P55	cell-wall-and-cell-processes	2052.8	-0.764242	0.361794	0.0346547	0.112369	DOWN	-1.36437	0.361984	0.00016381	0.00225882	DOWN	FALSE	FALSE	FALSE
V735_01464	Rv1411c	MT1455	0	lipoprotein LprG	cell-wall-and-cell-processes	1940.31	-1.0194	0.52019	0.0500356	0.149103	DOWN	-2.2279	0.52077	1.88501e-05	0.000376158	DOWN	FALSE	TRUE	FALSE
V735_01466	Rv1413	MT1457	0	hypothetical protein	conserved-hypothetical	41.1731	-0.685826	1.2792	0.591866	0.75508	DOWN	-0.237555	1.27703	0.852428	0.948692	DOWN	FALSE	FALSE	FALSE
V735_01468	Rv1415	MT1458	0	riboflavin biosynthesis protein RibA2	intermediary-metabolism-and-respiration	427.465	-1.16626	0.492415	0.0178626	0.0690373	DOWN	-0.314143	0.490555	0.521924	0.792033	DOWN	FALSE	FALSE	FALSE
V735_01469	Rv1416	MT1459	0	riboflavin synthase beta chain RibH	intermediary-metabolism-and-respiration	1430.15	-0.652336	0.46969	0.164874	0.339482	DOWN	-0.486202	0.469489	0.300389	0.615353	DOWN	FALSE	FALSE	FALSE
V735_01475	Rv1422	MT1465	0	hypothetical protein	conserved-hypothetical	568.352	-1.21776	0.362844	0.000790338	0.00544682	DOWN	-0.567293	0.361119	0.116199	0.355236	DOWN	FALSE	FALSE	FALSE
V735_01476	Rv1423	MT1466	0	transcriptional regulator WhiA	regulatory-proteins	716.837	-1.57569	0.268103	4.1734e-09	1.1872e-07	DOWN	-0.630973	0.265048	0.0172846	0.0928093	DOWN	FALSE	FALSE	FALSE
V735_01479	Rv1426c	MT1469 MT2342	0.0 2.55829e-72	esterase LipO	intermediary-metabolism-and-respiration	534.777	-1.91209	0.546246	0.000464545	0.00342517	DOWN	-1.44545	0.545614	0.00806781	0.0529623	DOWN	FALSE	TRUE	FALSE
V735_01481	Rv1428c	MT1471	0	hypothetical protein	conserved-hypothetical	882.941	-1.18792	0.493855	0.0161548	0.0640286	DOWN	-0.61972	0.493364	0.209076	0.506097	DOWN	FALSE	FALSE	FALSE
V735_01486	Rv1433	MT1477 MT0125	0.0 2.43807e-13	exported protein	cell-wall-and-cell-processes	1769.91	-1.8307	0.499301	0.000245863	0.00198822	DOWN	-0.419829	0.49835	0.399542	0.711442	DOWN	FALSE	FALSE	FALSE
V735_01488	Rv1435c	MT1479 MT1478	0.0 5.70658e-20	proline and glycine and valine rich secreted protein	cell-wall-and-cell-processes	3728.79	-3.79146	0.42957	1.08308e-18	2.71516e-16	DOWN	-0.0108756	0.426628	0.979662	0.993737	DOWN	FALSE	FALSE	FALSE
V735_01489	Rv1436	MT1480	0	glyceraldehyde 3-phosphate dehydrogenase Gap	intermediary-metabolism-and-respiration	2714.59	-1.18395	0.522301	0.0234032	0.083292	DOWN	-1.23601	0.522265	0.0179509	0.0944897	DOWN	FALSE	TRUE	FALSE
V735_01493	Rv1440	MT1485	3.13804e-119	preprotein translocase subunit SecG	cell-wall-and-cell-processes	478.67	-0.475772	0.751873	0.526876	0.704433	DOWN	-0.77957	0.751989	0.299886	0.614951	DOWN	FALSE	FALSE	FALSE
V735_01497	Rv1444c	MT1491	0	hypothetical protein	conserved-hypothetical	662.346	-0.965195	0.425159	0.0231955	0.0826998	DOWN	-0.383958	0.424067	0.365244	0.6833	DOWN	FALSE	FALSE	FALSE
V735_01498	Rv1445c	MT1492	0	6-phosphogluconolactonase DevB (6PGL)	intermediary-metabolism-and-respiration	271.213	-2.17624	0.74927	0.00367862	0.0196995	DOWN	-1.83915	0.748225	0.0139709	0.0790372	DOWN	FALSE	TRUE	FALSE
V735_01502	Rv1449c	MT1496	0	transketolase Tkt	intermediary-metabolism-and-respiration	5193.87	-1.02494	0.129692	2.72506e-15	3.03617e-13	DOWN	-0.773133	0.129421	2.31799e-09	1.43038e-07	DOWN	TRUE	FALSE	FALSE
V735_01504	Rv1451	MT1498	0	cytochrome C oxidase assembly factor CtaB	intermediary-metabolism-and-respiration	680.708	-0.360877	0.467959	0.440605	0.638694	DOWN	-0.478847	0.46793	0.306152	0.620967	DOWN	FALSE	FALSE	FALSE
V735_01511	Rv1458c	MT1505 MT3006 MT1256	0.0 2.16788e-08 2.16788e-08	antibiotic transporter ATP-binding protein	cell-wall-and-cell-processes	1149.46	-0.644302	0.36351	0.0763202	0.203267	DOWN	-1.41627	0.363899	9.9453e-05	0.00151101	DOWN	FALSE	FALSE	FALSE
V735_01512	Rv1459c	MT1506	0	integral membrane protein	cell-wall-and-cell-processes	850.531	-0.980633	0.335379	0.00345613	0.0187585	DOWN	-0.786384	0.335099	0.0189395	0.0982749	DOWN	FALSE	FALSE	FALSE
V735_01515	Rv1462	MT1509	0	Fe-S cluster assembly protein SufD	conserved-hypothetical	1513.24	-0.818908	0.349931	0.0192735	0.0727045	DOWN	-0.04605	0.348807	0.894968	0.964678	DOWN	FALSE	FALSE	FALSE
V735_01516	Rv1463	MT1510	0	ABC transporter ATP-binding protein	cell-wall-and-cell-processes	726.769	-0.854618	1.03723	0.409973	0.611542	DOWN	-0.0203952	1.03659	0.984302	0.995167	DOWN	FALSE	FALSE	FALSE
V735_01518	Rv1465	MT1512	0	nitrogen fixation protein	intermediary-metabolism-and-respiration	444.278	-0.896682	0.536221	0.09448	0.235525	DOWN	-0.938787	0.535994	0.0798617	0.283223	DOWN	FALSE	FALSE	FALSE
V735_01519	Rv1466	MT1513	0	hypothetical protein	conserved-hypothetical	394.556	-1.92502	1.14503	0.0927244	0.232449	DOWN	-0.460586	1.14272	0.686904	0.879107	DOWN	FALSE	FALSE	FALSE
V735_01522	Rv1469	MT1515 MT3851 MT2048	0.0 2.08264e-107 3.1046e-10	cation transporter P-type ATPase CtpD	cell-wall-and-cell-processes	699.405	-0.284758	0.503529	0.571718	0.739967	DOWN	-0.141764	0.503308	0.778201	0.921277	DOWN	FALSE	FALSE	FALSE
V735_01526	Rv1473	MT1519 MT2552	0.0 1.32354e-07	ABC transporter ATP-binding protein	cell-wall-and-cell-processes	649.088	1.30534	0.477252	0.00623568	0.0305762	UP	-0.110202	0.478213	0.817746	0.934796	DOWN	FALSE	FALSE	FALSE
V735_01528	Rv1474c	MT1521	0	transcriptional regulator	regulatory-proteins	218.754	1.13327	0.749309	0.130427	0.292586	UP	-0.552471	0.751451	0.462215	0.756133	DOWN	FALSE	FALSE	FALSE
V735_01529	Rv1475c	MT1522	0	iron-regulated aconitate hydratase Can	intermediary-metabolism-and-respiration	6860.3	-0.409742	0.318559	0.19836	0.384358	DOWN	-1.11834	0.318634	0.000448469	0.00525967	DOWN	FALSE	FALSE	FALSE
V735_01530	Rv1476	MT1523	0	membrane protein	cell-wall-and-cell-processes	577.413	0.265001	0.480517	0.581297	0.746497	UP	-0.452914	0.481037	0.34643	0.664975	DOWN	FALSE	FALSE	FALSE
V735_01531	Rv1477	MT1524 MT1525	0.0 1.49354e-50	peptidoglycan hydrolase	virulence-detoxification-and-adaptation	1618.81	-3.76989	0.971624	0.000104459	0.000939433	DOWN	-1.76447	0.9709	0.0691625	0.253807	DOWN	FALSE	TRUE	FALSE
V735_01532	Rv1478	MT1525 MT1524	0.0 7.52937e-51	invasion-associated protein	virulence-detoxification-and-adaptation	427.998	-3.52564	0.733542	1.53731e-06	2.37159e-05	DOWN	-1.07534	0.730128	0.140802	0.399227	DOWN	FALSE	TRUE	FALSE
V735_01533	Rv1479	MT1526 MT3794 MT3253	0.0 7.02902e-22 1.27088e-18	transcriptional regulator MoxR1	regulatory-proteins	4540.7	-0.927264	0.364012	0.0108546	0.0466145	DOWN	-1.12498	0.364023	0.00199888	0.0175823	DOWN	TRUE	FALSE	FALSE
V735_01534	Rv1480	MT1527	0	hypothetical protein	conserved-hypothetical	1220.44	-0.391459	0.468794	0.403698	0.608048	DOWN	-0.252147	0.468682	0.590583	0.825753	DOWN	FALSE	FALSE	FALSE
V735_01535	Rv1481	MT1528	0	membrane protein	cell-wall-and-cell-processes	3427.83	-1.03855	0.72553	0.152306	0.322545	DOWN	-0.937736	0.725504	0.196174	0.485411	DOWN	FALSE	FALSE	FALSE
V735_01537	Rv1483	MT1530	0	3-oxoacyl-[acyl-carrier-protein] reductase FabG	lipid-metabolism	629.864	-0.323257	0.484682	0.504806	0.689986	DOWN	-0.722785	0.484885	0.136058	0.390822	DOWN	FALSE	FALSE	FALSE
V735_01538	Rv1484	MT1531	0	NADH-dependent enoyl-[acyl-carrier-protein] reductase InhA	lipid-metabolism	672.682	-0.143577	0.592133	0.808413	0.902737	DOWN	-0.714704	0.592398	0.227641	0.529314	DOWN	FALSE	FALSE	FALSE
V735_01539	Rv1485	MT1532	0	ferrochelatase HemZ	intermediary-metabolism-and-respiration	361.427	1.0856	0.639991	0.0898337	0.228158	UP	-0.177852	0.640891	0.78139	0.921277	DOWN	FALSE	FALSE	FALSE
V735_01540	Rv1486c	MT1533	0	hypothetical protein	conserved-hypothetical	446.903	-0.542691	0.498126	0.275949	0.476262	DOWN	-0.810848	0.498339	0.103716	0.328597	DOWN	FALSE	FALSE	FALSE
V735_01544	Rv1489A	MT1535 MT1540	1.31536e-117 1.83484e-33	methylmalonyl-CoA mutase	conserved-hypothetical	136.927	0.110968	1.29469	0.931697	0.968897	UP	-0.671724	1.29607	0.604266	0.831248	DOWN	FALSE	FALSE	FALSE
V735_01546	Rv1491c	MT1538	0	TVP38/TMEM64 family membrane protein	cell-wall-and-cell-processes	7755.46	0.437363	0.439881	0.320088	0.524822	UP	-0.00274304	0.440074	0.995027	0.997706	DOWN	FALSE	FALSE	FALSE
V735_01547	Rv1492	MT1539 MT1495	0.0 0.000949287	methylmalonyl-CoA mutase small subunit MutA	lipid-metabolism	1574.78	-1.48525	0.559954	0.00799087	0.0373995	DOWN	-1.49529	0.559872	0.00756785	0.050423	DOWN	FALSE	TRUE	FALSE
V735_01548	Rv1493	MT1540 MT1535	0.0 1.95818e-32	methylmalonyl-CoA mutase large subunit MutB	lipid-metabolism	846.598	-0.924799	1.02252	0.365768	0.569458	DOWN	-1.32242	1.02262	0.195951	0.485159	DOWN	FALSE	FALSE	FALSE
V735_01549	Rv1494	MT1541	1.45089e-156	antitoxin MazE4	virulence-detoxification-and-adaptation	67.2179	-0.330022	1.33111	0.804188	0.901335	DOWN	-0.627121	1.33149	0.637645	0.855227	DOWN	FALSE	FALSE	FALSE
V735_01550	Rv1495	MT1542	1.09971e-164	toxin MazF4	virulence-detoxification-and-adaptation	598.309	0.183465	0.47194	0.697464	0.832598	UP	-0.626693	0.472611	0.184833	0.469824	DOWN	FALSE	FALSE	FALSE
V735_01557	Rv1501	MT1550	0	hypothetical protein	conserved-hypothetical	2018.79	1.09222	0.388406	0.00492243	0.0251194	UP	-0.530865	0.388867	0.172204	0.449035	DOWN	FALSE	FALSE	FALSE
V735_01562	Rv1507c	MT1555 MT1555.1	0.0 4.55251e-28	hypothetical protein	conserved-hypothetical	234.74	-0.451394	0.945195	0.632958	0.785659	DOWN	-1.62005	0.946269	0.0868895	0.297113	DOWN	FALSE	FALSE	FALSE
V735_01563	Rv1507A	MT1555.1 MT1555	0.0 3.25179e-28	hypothetical protein	unknown	4483.08	0.582205	0.479459	0.224635	0.415979	UP	-0.819519	0.479631	0.0875167	0.297764	DOWN	FALSE	FALSE	FALSE
V735_01564	Rv1508c	MT1556 MT1561	0.0 6.64948e-12	membrane protein	cell-wall-and-cell-processes	1237.2	0.451902	1.00594	0.653263	0.800316	UP	-0.466633	1.00608	0.642783	0.859419	DOWN	FALSE	FALSE	FALSE
V735_01566	Rv1509	MT1557	0	hypothetical protein	unknown	191.859	-0.733706	0.954039	0.441862	0.640212	DOWN	-1.22464	0.954691	0.199577	0.490904	DOWN	FALSE	FALSE	FALSE
V735_01568	Rv1511	MT1561 MT1562	0.0 9.38785e-20	GDP-D-mannose dehydratase GmdA	intermediary-metabolism-and-respiration	3379.1	0.686209	0.80799	NA	NA	UP	-0.756179	0.808199	NA	NA	DOWN	FALSE	FALSE	FALSE
V735_01569	Rv1512	MT1562	0	nucleotide-sugar epimerase EpiA	intermediary-metabolism-and-respiration	332.974	-1.30897	0.434508	0.00259068	0.0148234	DOWN	-0.860989	0.43333	0.0469323	0.191774	DOWN	FALSE	FALSE	FALSE
V735_01570	Rv1513	MT1563 MT3030	0.0 2.47365e-120	FkbM family methyltransferase	conserved-hypothetical	67.9713	-0.331882	1.41749	0.814881	0.907178	DOWN	-0.35852	1.41724	0.800291	0.928273	DOWN	FALSE	FALSE	FALSE
V735_01573	Rv1516c	MT1566 MT1570 MT1565	0.0 3.43819e-139 2.65498e-39	sugar transferase	intermediary-metabolism-and-respiration	182.251	0.234644	1.16966	0.841005	0.922163	UP	-0.235575	1.16993	0.840419	0.944235	DOWN	FALSE	FALSE	FALSE
V735_01578	Rv1521	MT1572 MT1580 MT3011 MT3934 MT1222 MT2999 MT3023 MT0417	0.0 0.0 0.0 6.42411e-164 8.93754e-137 1.08978e-116 1.84542e-107 6.05941e-06	fatty-acid-AMP ligase FadD25	lipid-metabolism	3291.47	-0.936251	0.403735	0.0203964	0.075295	DOWN	-0.916851	0.403683	0.0231342	0.114841	DOWN	FALSE	FALSE	FALSE
V735_01579	Rv1522c	MT1573 MT3931 MT1220	0.0 9.79017e-83 1.65786e-73	transmembrane transporter MmpL12	cell-wall-and-cell-processes	1806.83	-0.527574	0.437816	0.228198	0.420501	DOWN	-0.18526	0.437644	0.672067	0.873513	DOWN	FALSE	FALSE	FALSE
V735_01580	Rv1523	MT1574	0	methyltransferase	intermediary-metabolism-and-respiration	389.523	-0.676252	0.443698	0.127477	0.289039	DOWN	-0.265028	0.442682	0.549381	0.805692	DOWN	FALSE	FALSE	FALSE
V735_01584	Rv1527c	MT3933 MT3010 MT1218 MT3003 MT3000 MT2108 MT1701 MT1702 MT3004 MT3002	0.0 0.0 0.0 1.30252e-14 1.93311e-12 2.86899e-10 2.86899e-10 1.21993e-08 5.18726e-07 1.81053e-06	polyketide synthase Pks5	lipid-metabolism	3231.3	-1.42841	0.48151	0.00301181	0.0165939	DOWN	-0.325427	0.481319	0.498968	0.776407	DOWN	FALSE	FALSE	FALSE
V735_01588	Rv1531	MT1582	0	4-carboxymuconolactone decarboxylase	conserved-hypothetical	173.511	1.56473	1.08203	0.148147	0.316579	UP	-0.655852	1.08393	0.545134	0.803819	DOWN	FALSE	FALSE	FALSE
V735_01591	Rv1534	MT1585	0	transcriptional regulator	regulatory-proteins	91.0629	-0.0076535	1.37958	0.995574	0.997563	DOWN	-0.0598297	1.37946	0.965405	0.990028	DOWN	FALSE	FALSE	FALSE
V735_01597	Rv1540	MT1592	0	RluA family pseudouridine synthase	conserved-hypothetical	1437.36	-0.61441	0.513568	0.231558	0.42352	DOWN	-0.769397	0.513572	0.1341	0.386681	DOWN	FALSE	FALSE	FALSE
V735_01598	Rv1541c	MT1593	0	lipoprotein LprI	cell-wall-and-cell-processes	399.723	-0.161975	0.995638	0.870767	0.936701	DOWN	-0.625081	0.995855	0.530212	0.798903	DOWN	FALSE	FALSE	FALSE
V735_01600	Rv1543	MT1595 MT0572	0.0 8.81899e-14	fatty-acyl-CoA reductase	lipid-metabolism	2679.28	-0.0728187	0.525624	0.889815	0.945678	DOWN	-1.24529	0.525895	0.0178873	0.0942783	DOWN	FALSE	FALSE	FALSE
V735_01602	Rv1545	MT1596.1	5.51237e-116	hypothetical protein	conserved-hypothetical	95.2703	-1.10688	1.10814	0.317862	0.522749	DOWN	-0.704216	1.10687	0.524631	0.794373	DOWN	FALSE	FALSE	FALSE
V735_01603	Rv1546	MT1597	0	hypothetical protein	conserved-hypothetical	169.224	-0.507749	0.78232	0.516319	0.697762	DOWN	-0.118851	0.781209	0.879078	0.958668	DOWN	FALSE	FALSE	FALSE
V735_01604	Rv1547	MT1598	0	DNA polymerase III alpha subunit DnaE1	information-pathways	2935.71	-0.765324	0.411479	0.0628949	0.176167	DOWN	-1.02157	0.411503	0.0130455	0.0756874	DOWN	FALSE	FALSE	FALSE
V735_01606	Rv1549	MT1600	1.02732e-166	fatty-acid-CoA ligase	lipid-metabolism	88.9877	-1.46023	1.66697	0.381042	0.585803	DOWN	-0.16179	1.66407	0.922547	0.975444	DOWN	FALSE	FALSE	FALSE
V735_01609	Rv1552	MT1603 MT3419	0.0 1.24894e-14	fumarate reductase FrdA	intermediary-metabolism-and-respiration	753.461	-2.28546	0.897021	0.0108395	0.0466145	DOWN	-1.41895	0.896168	0.11334	0.349697	DOWN	FALSE	TRUE	FALSE
V735_01610	Rv1553	MT1604	0	fumarate reductase FrdB	intermediary-metabolism-and-respiration	88.1931	-0.232913	0.948474	0.806018	0.902551	DOWN	-0.674177	0.949239	0.477562	0.764784	DOWN	FALSE	FALSE	FALSE
V735_01611	Rv1554	MT1605	0	fumarate reductase FrdC	intermediary-metabolism-and-respiration	29.2717	-2.39724	1.58072	0.129382	0.291382	DOWN	-0.863849	1.57014	0.582201	0.82155	DOWN	FALSE	FALSE	FALSE
V735_01612	Rv1555	MT1606	0	fumarate reductase FrdD	intermediary-metabolism-and-respiration	45.1216	-0.911702	1.40109	0.515235	0.697472	DOWN	-0.142278	1.39846	0.918964	0.974607	DOWN	FALSE	FALSE	FALSE
V735_01613	Rv1556	MT1607	0	regulatory protein	regulatory-proteins	908.849	1.25808	0.491239	0.010436	0.0455976	UP	-0.863046	0.492749	0.0798609	0.283223	DOWN	FALSE	FALSE	FALSE
V735_01615	Rv1558	MT1609	0	deazaflavin-dependent nitroreductase	conserved-hypothetical	218.733	0.204978	1.02805	0.841962	0.922214	UP	-0.514336	1.0286	0.61705	0.841826	DOWN	FALSE	FALSE	FALSE
V735_01616	Rv1559	MT1610	0	threonine dehydratase IlvA	intermediary-metabolism-and-respiration	489.558	-0.633023	1.10346	0.56619	0.734948	DOWN	-0.211936	1.1032	0.847656	0.94777	DOWN	FALSE	FALSE	FALSE
V735_01619	Rv1562c	MT1613	0	maltooligosyltrehalose trehalohydrolase TreZ	virulence-detoxification-and-adaptation	663.67	-0.332894	0.830686	0.688607	0.826293	DOWN	-1.08566	0.830924	0.191361	0.480017	DOWN	FALSE	FALSE	FALSE
V735_01620	Rv1563c	MT1614 MT1613	0.0 9.68384e-43	maltooligosyltrehalose synthase TreY	virulence-detoxification-and-adaptation	391.593	-0.691579	0.778531	0.374372	0.577763	DOWN	-0.532908	0.77833	0.493545	0.773587	DOWN	FALSE	FALSE	FALSE
V735_01621	Rv1564c	MT1615	0	maltooligosyltrehalose synthase TreX	virulence-detoxification-and-adaptation	2414.8	0.519042	0.586735	0.376357	0.58038	UP	-1.22134	0.587028	0.0374749	0.163028	DOWN	FALSE	FALSE	FALSE
V735_01622	Rv1565c	MT1616	0	hypothetical protein	cell-wall-and-cell-processes	1366.33	-1.08636	0.604002	0.0720813	0.194639	DOWN	-1.60337	0.604148	0.00795572	0.0525359	DOWN	FALSE	TRUE	FALSE
V735_01623	Rv1566c	MT1617	0	invasion-associated protein	virulence-detoxification-and-adaptation	915.569	-3.00128	0.876697	0.000618442	0.00439039	DOWN	-1.2609	0.875659	0.149883	0.416908	DOWN	FALSE	TRUE	FALSE
V735_01624	Rv1567c	MT1618	8.02424e-147	membrane protein	cell-wall-and-cell-processes	99.0429	0.716109	1.13956	0.529735	0.706842	UP	-0.157565	1.14102	0.890169	0.964348	DOWN	FALSE	FALSE	FALSE
V735_01626	Rv1569	MT1620	0	8-amino-7-oxononanoate synthase BioF1	intermediary-metabolism-and-respiration	128.558	-1.56801	0.922848	0.0892996	0.227063	DOWN	-1.16838	0.921219	0.204693	0.497892	DOWN	FALSE	TRUE	FALSE
V735_01627	Rv1570	MT1621	0	dethiobiotin synthetase BioD	intermediary-metabolism-and-respiration	56.3333	-4.19296	1.89624	0.0270224	0.0923227	DOWN	-1.48855	1.87564	0.427414	0.732318	DOWN	FALSE	TRUE	FALSE
V735_01628	Rv1571	MT1622	0	hypothetical protein	conserved-hypothetical	44.4595	-2.57531	1.17366	0.0282171	0.0958329	DOWN	-1.57652	1.16394	0.175587	0.454081	DOWN	FALSE	TRUE	FALSE
V735_01630	Rv1588c	MT1623 MT3572 MT1995 MT1183 MT0103 MT1160 MT1741	0.0 0.0 2.93902e-68 2.93902e-68 1.02582e-67 2.94161e-49 3.58362e-48	13E12 repeat family protein	insertion-seqs-and-phages	746.894	-0.156531	0.848105	0.853569	0.928578	DOWN	-0.615089	0.848237	0.468367	0.75996	DOWN	FALSE	FALSE	FALSE
V735_01631	Rv1589	MT1624	0	biotin synthetase BioB	intermediary-metabolism-and-respiration	1723.8	-0.49616	0.533895	0.352722	0.556339	DOWN	-2.01323	0.534391	0.000165002	0.00226652	DOWN	FALSE	FALSE	FALSE
V735_01632	Rv1590	MT1625	1.78495e-122	hypothetical protein	conserved-hypothetical	137.661	-2.61504	1.00992	0.00961596	0.0429028	DOWN	-2.09917	1.00565	0.0368538	0.161025	DOWN	FALSE	TRUE	FALSE
V735_01634	Rv1592c	MT1628	0	triacylglycerol lipase	conserved-hypothetical	1957.92	1.01649	0.45959	0.0269855	0.0922753	UP	-1.20931	0.460341	0.00861454	0.0554621	DOWN	FALSE	FALSE	FALSE
V735_01635	Rv1593c	MT1629	0	hypothetical protein	conserved-hypothetical	2903.62	-1.64818	0.634947	0.00943756	0.0424373	DOWN	-1.11302	0.634666	0.0794805	0.282371	DOWN	FALSE	TRUE	FALSE
V735_01636	Rv1594	MT1630	0	quinolinate synthetase NadA	intermediary-metabolism-and-respiration	5380.51	-1.55446	0.752338	0.0388123	0.123161	DOWN	-1.12735	0.752292	0.133991	0.386645	DOWN	FALSE	TRUE	FALSE
V735_01639	Rv1597	MT1633	0	hypothetical protein	conserved-hypothetical	1455.68	0.411504	0.42001	0.32721	0.53243	UP	-0.213101	0.420191	0.612047	0.838143	DOWN	FALSE	FALSE	FALSE
V735_01641	Rv1599	MT1635	0	histidinol dehydrogenase HisD	intermediary-metabolism-and-respiration	2544.76	-1.80193	1.12422	0.108974	0.259556	DOWN	-1.25394	1.12409	0.264628	0.576112	DOWN	FALSE	TRUE	FALSE
V735_01642	Rv1600	MT1636	0	histidinol-phosphate aminotransferase HisC1	intermediary-metabolism-and-respiration	2668.66	-0.615172	0.430653	0.153159	0.323667	DOWN	-1.31682	0.430806	0.00223822	0.0193064	DOWN	FALSE	FALSE	FALSE
V735_01643	Rv1601	MT1637	0	imidazole glycerol phosphate dehydratase HisB	intermediary-metabolism-and-respiration	637.207	-0.93553	0.81759	0.252519	0.448959	DOWN	-1.89544	0.818065	0.0205045	0.104636	DOWN	FALSE	FALSE	FALSE
V735_01645	Rv1603	MT1639	0	phosphoribosyl isomerase A HisA	intermediary-metabolism-and-respiration	507.917	-0.0163163	0.290862	0.955265	0.978689	DOWN	-1.14881	0.292603	8.63113e-05	0.00133152	DOWN	FALSE	FALSE	FALSE
V735_01646	Rv1604	MT1640	0	inositol-1-monophosphatase ImpA	intermediary-metabolism-and-respiration	229.539	0.475975	1.00773	0.636696	0.787769	UP	-0.501751	1.00849	0.618819	0.842527	DOWN	FALSE	FALSE	FALSE
V735_01647	Rv1605	MT1641	0	imidazole glycerol phosphate synthase subunit HisF	intermediary-metabolism-and-respiration	121.603	-2.06271	1.42913	0.148926	0.317736	DOWN	-1.24737	1.42745	0.382203	0.697704	DOWN	FALSE	TRUE	FALSE
V735_01648	Rv1606	MT1641.1	0	phosphoribosyl-AMP 1;6 cyclohydrolase HisI	intermediary-metabolism-and-respiration	188.63	-1.08232	0.978145	0.268511	0.467221	DOWN	-1.6204	0.978689	0.0977849	0.318098	DOWN	FALSE	TRUE	FALSE
V735_01649	Rv1607	MT1642 MT2902	0.0 0.00055093	ionic transporter integral membrane protein ChaA	cell-wall-and-cell-processes	411.509	1.03332	0.514891	0.0447642	0.137375	UP	-0.19963	0.516009	0.698851	0.88203	DOWN	FALSE	FALSE	FALSE
V735_01650	Rv1608c	MT1643	0	peroxidoxin BcpB	virulence-detoxification-and-adaptation	417.999	0.398624	0.7486	0.594385	0.75661	UP	-0.149815	0.748936	0.841452	0.944867	DOWN	FALSE	FALSE	FALSE
V735_01651	Rv1609	MT1644	0	anthranilate synthase component 1 TrpE	intermediary-metabolism-and-respiration	1337.05	-0.450858	1.1608	0.697717	0.832652	DOWN	-0.0902533	1.16071	0.938021	0.982351	DOWN	FALSE	FALSE	FALSE
V735_01654	Rv1612	MT1647	0	tryptophan synthase beta subunit TrpB	intermediary-metabolism-and-respiration	566.839	-0.502192	0.450634	0.265103	0.46292	DOWN	-0.299749	0.450269	0.505596	0.78118	DOWN	FALSE	FALSE	FALSE
V735_01655	Rv1613	MT1648	0	tryptophan synthase alpha subunit TrpA	intermediary-metabolism-and-respiration	383.88	-1.44511	0.890506	0.104634	0.252064	DOWN	-1.15623	0.890073	0.193934	0.483148	DOWN	FALSE	TRUE	FALSE
V735_01656	Rv1614	MT1649 MT1650	0.0 1.58373e-18	prolipoprotein diacylglyceryl transferase Lgt	cell-wall-and-cell-processes	2231.5	-0.068239	0.493627	0.890051	0.945678	DOWN	-1.44153	0.493898	0.00351524	0.0277007	DOWN	FALSE	FALSE	FALSE
V735_01659	Rv1617	MT1653	0	pyruvate kinase PykA	intermediary-metabolism-and-respiration	3266.67	-0.336879	0.256368	0.188831	0.371093	DOWN	-0.652484	0.256417	0.0109397	0.0667873	DOWN	FALSE	FALSE	FALSE
V735_01660	Rv1618	MT1654	0	acyl-CoA thioesterase II TesB1	lipid-metabolism	2435.95	0.0980791	0.523859	0.851485	0.927316	UP	-0.650578	0.523973	0.214375	0.511211	DOWN	FALSE	FALSE	FALSE
V735_01661	Rv1619	MT1655 MT1656	0.0 9.67721e-28	hypothetical protein	cell-wall-and-cell-processes	893.678	-0.432975	0.400353	0.279482	0.480087	DOWN	-0.355003	0.400035	0.374848	0.691909	DOWN	FALSE	FALSE	FALSE
V735_01665	Rv1623c	MT1659	0	integral membrane cytochrome D ubiquinol oxidase CydA	intermediary-metabolism-and-respiration	11433.2	-0.635631	0.402001	0.11384	0.267688	DOWN	-0.405445	0.401809	0.312952	0.628882	DOWN	FALSE	FALSE	FALSE
V735_01667	Rv1625c	MT1661	0	adenylyl cyclase Cya	intermediary-metabolism-and-respiration	1809.74	-1.36009	0.621117	0.0285422	0.0966688	DOWN	-0.448717	0.620305	0.469446	0.760262	DOWN	FALSE	FALSE	FALSE
V735_01669	Rv1626	MT1662	0	two-component system transcriptional regulator	regulatory-proteins	846.926	-0.584643	0.374194	0.118193	0.274565	DOWN	-0.124387	0.37359	0.739172	0.902701	DOWN	FALSE	FALSE	FALSE
V735_01671	Rv1628c	MT1664 MT2463 MT2950 MT3984 MT1757 MT2763	0.0 7.96815e-17 1.18258e-14 1.7551e-12 6.12591e-12 2.13815e-11	hypothetical protein	conserved-hypothetical	813.256	-0.587571	0.628665	0.349978	0.552444	DOWN	-0.0916129	0.628349	0.88408	0.960412	DOWN	FALSE	FALSE	FALSE
V735_01672	Rv1629	MT1665 MT2151	0.0 0.000114815	DNA polymerase I PolA	information-pathways	3982.05	-0.614271	0.514786	0.23277	0.424961	DOWN	-0.894429	0.514816	0.082321	0.288375	DOWN	FALSE	FALSE	FALSE
V735_01673	Rv1630	MT1666	0	30S ribosomal protein S1 RpsA	information-pathways	5161.14	-0.978724	0.299725	0.00109308	0.00708297	DOWN	-0.964634	0.299698	0.00128778	0.0122574	DOWN	TRUE	FALSE	FALSE
V735_01674	Rv1631	MT1667	0	dephospho-CoA kinase CoaE	intermediary-metabolism-and-respiration	1078.85	-1.14113	0.865792	0.187496	0.369194	DOWN	-0.762414	0.86567	0.378468	0.695072	DOWN	FALSE	FALSE	FALSE
V735_01675	Rv1632c	MT1668	0	hypothetical protein	conserved-hypothetical	801.56	-0.0713633	0.844412	0.932649	0.969385	DOWN	-1.79965	0.845019	0.0331946	0.1496	DOWN	FALSE	FALSE	FALSE
V735_01676	Rv1633	MT1669	0	excinuclease ABC UvrB	information-pathways	2735.45	-0.11732	0.336675	0.727489	0.853953	DOWN	-1.09416	0.337011	0.00116775	0.0112864	DOWN	FALSE	FALSE	FALSE
V735_01677	Rv1634	MT1670	0	drug efflux membrane protein	cell-wall-and-cell-processes	634.174	-0.902781	0.411781	0.0283519	0.0962093	DOWN	-0.508697	0.41087	0.215681	0.512368	DOWN	FALSE	FALSE	FALSE
V735_01679	Rv1636	MT1672	0	iron-regulated universal stress protein family protein	virulence-detoxification-and-adaptation	3871.4	-0.521405	0.393623	0.185293	0.366295	DOWN	-0.800189	0.393664	0.0420858	0.177318	DOWN	FALSE	FALSE	FALSE
V735_01681	Rv1638	MT1675	0	excinuclease ABC UvrA	information-pathways	2352.72	-0.605614	0.303299	0.0458514	0.139856	DOWN	-0.755773	0.3033	0.0127086	0.0743064	DOWN	FALSE	FALSE	FALSE
V735_01682	Rv1638A	MT1676	3.27046e-132	hypothetical protein	conserved-hypothetical	13867.7	-2.22147	0.716906	0.00194376	0.0115372	DOWN	-0.175031	0.716714	0.807066	0.932088	DOWN	FALSE	FALSE	FALSE
V735_01693	Rv1649	MT1687	0	phenylalanyl-tRNA synthetase alpha chain PheS	information-pathways	1967.94	1.38753	0.428679	0.00120894	0.00773377	UP	-1.1496	0.429437	0.00742858	0.0496601	DOWN	TRUE	FALSE	FALSE
V735_01696	Rv1652	MT1690	0	N-acetyl-gamma-glutamyl-phosphate reductase ArgC	intermediary-metabolism-and-respiration	809.251	-0.608052	0.545076	0.264621	0.462481	DOWN	-1.11048	0.545893	0.0419274	0.176836	DOWN	FALSE	FALSE	FALSE
V735_01699	Rv1655	MT1693	0	acetylornithine aminotransferase ArgD	intermediary-metabolism-and-respiration	2449.69	-3.41948	1.13387	0.00256327	0.0147086	DOWN	-2.99279	1.13326	0.00826964	0.0537594	DOWN	FALSE	TRUE	FALSE
V735_01700	Rv1656	MT1694	0	ornithine carbamoyltransferase; anabolic ArgF	intermediary-metabolism-and-respiration	372.535	-2.4493	1.07808	0.0230927	0.0824798	DOWN	-2.91319	1.0789	0.0069312	0.0476862	DOWN	FALSE	TRUE	FALSE
V735_01701	Rv1657	MT1695	0	arginine repressor ArgR	regulatory-proteins	185.745	-3.61743	1.29923	0.00536453	0.0268628	DOWN	-2.5276	1.29262	0.0505352	0.201923	DOWN	FALSE	TRUE	FALSE
V735_01702	Rv1658	MT1696 MT1695	0.0 3.84457e-38	argininosuccinate synthase ArgG	intermediary-metabolism-and-respiration	399.92	-2.5306	1.02162	0.0132474	0.0543306	DOWN	-2.14348	1.02066	0.0357203	0.158067	DOWN	FALSE	TRUE	FALSE
V735_01704	Rv1660	MT1698 MT1705	0.0 0.0	chalcone synthase Pks10	lipid-metabolism	1613.01	-1.66764	0.532195	0.00172726	0.0105043	DOWN	-0.559232	0.531495	0.292714	0.605819	DOWN	FALSE	FALSE	FALSE
V735_01705	Rv1661	MT1701 MT2108 MT1702 MT1703 MT3021.1 MT3018 MT1704 MT0488 MT0418 MT3004 MT3002 MT3010 MT3000 MT3003 MT1218 MT3907 MT3005	0.0 0.0 0.0 0.0 0.0 0.0 7.73718e-81 4.58116e-33 1.94796e-31 3.52199e-28 4.89565e-20 5.96412e-19 1.07834e-15 3.76377e-15 4.58521e-14 4.29446e-08 0.00027101	polyketide synthase Pks7	lipid-metabolism	1052.89	-0.908826	0.689053	0.187186	0.368764	DOWN	-0.594399	0.688806	0.38817	0.70047	DOWN	FALSE	FALSE	FALSE
V735_01710	Rv1666c	MT1706	0	cytochrome P450 139 Cyp139	intermediary-metabolism-and-respiration	566.709	-0.865226	0.413942	0.0365987	0.117532	DOWN	-0.345454	0.413116	0.403033	0.713716	DOWN	FALSE	FALSE	FALSE
V735_01716	Rv1672c	MT1710	0	integral membrane transporter	cell-wall-and-cell-processes	951.97	-0.413812	0.692837	0.550326	0.723379	DOWN	-0.131692	0.692543	0.849186	0.948506	DOWN	FALSE	FALSE	FALSE
V735_01720	Rv1676	MT1715	0	hypothetical protein	conserved-hypothetical	353.65	-0.38383	0.466153	0.410281	0.611542	DOWN	-0.667151	0.466394	0.15259	0.421513	DOWN	FALSE	FALSE	FALSE
V735_01721	Rv1677	MT1716	0	lipoprotein DsbF	cell-wall-and-cell-processes	272.708	-0.916201	0.376265	0.0148921	0.0597957	DOWN	-1.06024	0.376232	0.00483155	0.0354337	DOWN	FALSE	FALSE	FALSE
V735_01724	Rv1680	MT1720	0	hypothetical protein	conserved-hypothetical	914.336	-1.73725	0.655163	0.00801034	0.0374236	DOWN	-1.54763	0.654941	0.0181275	0.0951695	DOWN	FALSE	TRUE	FALSE
V735_01727	Rv1683	MT1723	0	bifunctional enzyme long-chain acyl-CoA synthase and lipase	lipid-metabolism	1591.77	-0.522397	0.717904	0.466816	0.662093	DOWN	-0.0933149	0.717735	0.896556	0.964678	DOWN	FALSE	FALSE	FALSE
V735_01731	Rv1687c	MT1727	0	ABC transporter ATP-binding protein	cell-wall-and-cell-processes	1165.63	-1.59216	0.67669	0.0186291	0.0710955	DOWN	-0.528759	0.672665	0.431829	0.735172	DOWN	FALSE	FALSE	FALSE
V735_01737	Rv1693	MT1732	2.02608e-88	hypothetical protein	conserved-hypothetical	149.434	-2.14115	0.930608	0.0214026	0.0781125	DOWN	-0.386472	0.921362	0.674882	0.874561	DOWN	FALSE	FALSE	FALSE
V735_01738	Rv1694	MT1733	0	2'-O-methyltransferase TlyA	virulence-detoxification-and-adaptation	72.8235	-2.5243	0.8863	0.00439766	0.0229675	DOWN	-0.926463	0.869531	0.286662	0.599851	DOWN	FALSE	FALSE	FALSE
V735_01739	Rv1695	MT1734	0	inorganic polyphosphate/ATP-NAD kinase PpnK	intermediary-metabolism-and-respiration	224.657	-1.71651	0.572987	0.00273794	0.0154024	DOWN	-0.722358	0.567692	0.203215	0.495498	DOWN	FALSE	FALSE	FALSE
V735_01740	Rv1696	MT1735	0	DNA repair protein RecN	information-pathways	269.758	-1.05601	0.948365	0.265493	0.462996	DOWN	-1.00395	0.948119	0.289654	0.603846	DOWN	FALSE	TRUE	FALSE
V735_01741	Rv1697	MT1736	0	hypothetical protein	conserved-hypothetical	1724.51	-2.47547	1.03069	0.0163163	0.0645411	DOWN	-1.12301	1.03029	0.275715	0.588631	DOWN	FALSE	TRUE	FALSE
V735_01742	Rv1698	MT1737	0	outer membrane protein MctB	cell-wall-and-cell-processes	463.72	-0.58207	0.750173	0.4378	0.635864	DOWN	-0.688804	0.750143	0.358498	0.677644	DOWN	FALSE	FALSE	FALSE
V735_01743	Rv1699	MT1738	0	CTP synthase PyrG	intermediary-metabolism-and-respiration	8084.64	-0.580052	0.631917	0.358658	0.563744	DOWN	-1.65633	0.631974	0.0087702	0.0560148	DOWN	FALSE	FALSE	FALSE
V735_01744	Rv1700	MT1739	0	ADP-ribose pyrophosphatase	information-pathways	275.297	-2.37305	1.01156	0.0189796	0.071954	DOWN	-1.7157	1.01026	0.0894549	0.302275	DOWN	FALSE	TRUE	FALSE
V735_01745	Rv1701	MT1740 MT2962	0.0 6.17044e-09	tyrosine recombinase xerD	insertion-seqs-and-phages	711.481	0.00727408	0.478095	0.987861	0.997221	UP	-1.11862	0.478817	0.0194803	0.100431	DOWN	FALSE	FALSE	FALSE
V735_01748	Rv1704c	MT1744 MT1743	0.0 8.02058e-17	d-serine/alanine/glycine transporter CycA	cell-wall-and-cell-processes	920.452	0.0583846	0.570902	0.918545	0.963463	UP	-0.198377	0.570953	0.728254	0.898077	DOWN	FALSE	FALSE	FALSE
V735_01753	Rv1708	MT1749 MT3309	0.0 1.80861e-09	chromosome partitioning protein	cell-wall-and-cell-processes	567.494	-0.509206	0.299063	0.0886298	0.226141	DOWN	-0.597599	0.298987	0.0456362	0.187933	DOWN	FALSE	FALSE	FALSE
V735_01754	Rv1709	MT1750 MT2950 MT1087	0.0 3.71436e-11 9.967e-06	segregation and condensation protein ScpA	cell-wall-and-cell-processes	692.254	-0.0853366	0.443807	0.84752	0.925512	DOWN	-0.270294	0.443832	0.542525	0.803033	DOWN	FALSE	FALSE	FALSE
V735_01755	Rv1710	MT1751	0	segregation and condensation protein ScpB	cell-wall-and-cell-processes	328.874	-0.776416	0.633875	0.220624	0.41113	DOWN	-0.818075	0.633726	0.19674	0.486142	DOWN	FALSE	FALSE	FALSE
V735_01758	Rv1713	MT1753	0	GTP-binding protein EngA	intermediary-metabolism-and-respiration	185.579	-2.83415	1.11537	0.0110537	0.0470671	DOWN	-0.725497	1.11138	0.513892	0.787381	DOWN	FALSE	FALSE	FALSE
V735_01760	Rv1715	MT1754	0	3-hydroxybutyryl-CoA dehydrogenase FadB3	lipid-metabolism	89.093	-0.370517	1.12438	0.741756	0.862122	DOWN	-0.22893	1.12385	0.838586	0.944235	DOWN	FALSE	FALSE	FALSE
V735_01761	Rv1716	MT1755	0	arylformamidase	conserved-hypothetical	164.079	0.00498356	0.803384	0.995051	0.997563	UP	-0.15446	0.803404	0.847541	0.94777	DOWN	FALSE	FALSE	FALSE
V735_01762	Rv1717	MT1756 MT1757	0.0 2.8883e-71	hypothetical protein	conserved-hypothetical	81.6791	-1.84467	1.36549	0.17672	0.355121	DOWN	-0.79111	1.36102	0.561064	0.811372	DOWN	FALSE	FALSE	FALSE
V735_01763	Rv1718	MT1757	0	hypothetical protein	conserved-hypothetical	43.5972	-0.740026	1.55802	0.634803	0.786348	DOWN	-0.983067	1.55832	0.528139	0.797878	DOWN	FALSE	FALSE	FALSE
V735_01768	Rv1722	MT1763	0	carboxylase	lipid-metabolism	358.155	-1.43521	0.57852	0.0131076	0.0539227	DOWN	-0.546957	0.576206	0.342499	0.660146	DOWN	FALSE	FALSE	FALSE
V735_01774	Rv1728c	MT1769 MT0335	0.0 5.408e-15	NLP/P60 family protein	conserved-hypothetical	881.029	0.018951	0.889978	0.983011	0.994853	UP	-0.265651	0.890016	0.765338	0.914733	DOWN	FALSE	FALSE	FALSE
V735_01777	Rv1731	MT1772	0	succinate-semialdehyde dehydrogenase GabD2	intermediary-metabolism-and-respiration	2229.53	-0.668951	0.3387	0.048262	0.14522	DOWN	-0.29853	0.338512	0.377837	0.694867	DOWN	FALSE	FALSE	FALSE
V735_01778	Rv1732c	MT1773	0	hypothetical protein	conserved-hypothetical	3922.48	-0.693273	0.471032	0.14107	0.306684	DOWN	-0.714887	0.470985	0.129051	0.378457	DOWN	FALSE	FALSE	FALSE
V735_01779	Rv1733c	MT1774	0	transmembrane protein	cell-wall-and-cell-processes	20483.3	-1.3361	1.14488	0.243201	0.437043	DOWN	-1.00612	1.14478	0.379469	0.695635	DOWN	FALSE	TRUE	FALSE
V735_01784	Rv1737c	MT1779	0	nitrate/nitrite transporter NarK2	cell-wall-and-cell-processes	7650.33	-0.998983	0.973942	0.305028	0.510203	DOWN	-0.620969	0.973845	0.523704	0.793268	DOWN	FALSE	FALSE	FALSE
V735_01785	Rv1738	MT1780	8.02424e-147	hypothetical protein	conserved-hypothetical	3634.04	0.0799865	0.98328	0.935166	0.96999	UP	-0.201998	0.983326	0.837241	0.943897	DOWN	FALSE	FALSE	FALSE
V735_01790	Rv1743	MT1785 MT1304 MT0958	0.0 1.28728e-134 3.69137e-116	transmembrane serine/threonine-protein kinase E PknE	regulatory-proteins	1012.7	-0.793099	0.292779	0.00675139	0.0326657	DOWN	-0.126091	0.291834	0.665695	0.870478	DOWN	FALSE	FALSE	FALSE
V735_01791	Rv1744c	MT1786	0	membrane protein	cell-wall-and-cell-processes	2311.18	1.41048	0.560908	0.0119152	0.050044	UP	-0.429317	0.561207	0.444278	0.743549	DOWN	FALSE	FALSE	FALSE
V735_01792	Rv1745c	MT1787 MT1786	0.0 2.68403e-30	isopentenyl-diphosphate delta-isomerase Idi	intermediary-metabolism-and-respiration	146.817	-0.689599	1.20711	0.567808	0.736809	DOWN	-0.117043	1.20576	0.922671	0.975444	DOWN	FALSE	FALSE	FALSE
V735_01793	Rv1746	MT1788 MT2982 MT2149	0.0 3.7859e-39 2.23964e-10	serine/threonine-protein kinase PknF	regulatory-proteins	965.074	-2.69811	0.929924	0.00371462	0.0198059	DOWN	-1.85334	0.929382	0.0461344	0.189208	DOWN	FALSE	TRUE	FALSE
V735_01794	Rv1747	MT1789 MT3468	0.0 2.41679e-19	transmembrane ABC transporter ATP-binding protein	cell-wall-and-cell-processes	3855.39	-0.829297	0.325176	0.010763	0.0464419	DOWN	-1.3358	0.32528	4.01472e-05	0.000693686	DOWN	TRUE	FALSE	FALSE
V735_01798	Rv1751	MT1794	0	oxidoreductase	intermediary-metabolism-and-respiration	368.082	-0.067809	0.949641	0.943076	0.973391	DOWN	-1.08153	0.950426	0.255144	0.562884	DOWN	FALSE	FALSE	FALSE
V735_01805	NA	MT1802	0	hypothetical protein	NA	1368.53	-0.262936	0.313181	0.401153	0.605473	DOWN	-1.26654	0.313793	5.43159e-05	0.00090338	DOWN	FALSE	FALSE	FALSE
V735_01815	Rv2015c	MT2071 MT1814	0.0 0.0	hypothetical protein	conserved-hypothetical	763.323	-1.42016	0.980113	0.147343	0.315197	DOWN	-0.761126	0.979746	0.437241	0.739677	DOWN	FALSE	FALSE	FALSE
V735_01819	Rv1768	MT1866 MT3495 MT0132 MT0556 MT2220 MT0894 MT3696 MT0607 MT3701 MT1123 MT0311 MT0118 MT1888 MT2159 MT3756 MT3449 MT1280.1 MT1096.1 MT0772.5 MT2561 MT3615.3 MT3612.1 MT1514.1 MT2467.1 MT2564 MT1853 MT1097 MT3612 MT2036 MT3476 MT1367 MT0291 MT2712 MT1252 MT2668.1 MT0772.1 MT0778 MT2404 MT0291.1 MT2595 MT0854.1 MT1689 MT0768 MT2690 MT1497.1	9.10997e-97 2.14435e-79 9.11802e-78 1.64858e-74 8.53984e-72 1.26742e-69 1.88102e-67 3.40097e-64 1.18706e-63 1.44613e-62 1.44613e-62 6.1491e-61 2.61466e-59 1.11178e-57 1.35443e-56 1.35443e-56 5.75918e-55 2.98333e-52 1.04128e-51 3.63444e-51 1.5454e-49 1.5454e-49 1.5454e-49 6.57122e-48 3.40398e-45 3.40398e-45 5.05195e-43 6.15453e-42 2.14814e-41 3.18813e-39 3.18813e-39 4.7316e-37 1.65149e-36 1.54677e…	PE-PGRS family protein PE_PGRS31	PE-PPE-families	223.21	-3.09671	1.17667	0.00849412	0.0392059	DOWN	-0.548095	1.17094	0.639727	0.856743	DOWN	FALSE	FALSE	FALSE
V735_01820	Rv1769	MT1820	0	hypothetical protein	conserved-hypothetical	205.035	-0.813754	1.01655	0.423416	0.622751	DOWN	-0.538377	1.016	0.596181	0.828306	DOWN	FALSE	FALSE	FALSE
V735_01822	Rv1771	MT1821	0	l-gulono-1;4-lactone dehydrogenase	intermediary-metabolism-and-respiration	326.899	-1.24249	0.780632	0.111463	0.263918	DOWN	-1.00624	0.780231	0.197166	0.486667	DOWN	FALSE	TRUE	FALSE
V735_01827	Rv1776c	MT1826	0	transcriptional regulator	regulatory-proteins	621.186	-0.0734769	0.767743	0.923755	0.966171	DOWN	-0.286103	0.767791	0.709423	0.886644	DOWN	FALSE	FALSE	FALSE
V735_01833	Rv1782	MT1832 MT4011	0.0 4.0318e-20	ESX-5 secretion system protein EccB5	cell-wall-and-cell-processes	4634.8	-0.43742	0.422245	0.30023	0.504915	DOWN	-0.540649	0.422235	0.200388	0.49142	DOWN	FALSE	FALSE	FALSE
V735_01834	Rv1783	MT1833	0	ESX-5 secretion system protein EccC5	cell-wall-and-cell-processes	4446.89	-0.0354128	0.376419	0.925047	0.966492	DOWN	-0.0618095	0.376398	0.869563	0.95609	DOWN	FALSE	FALSE	FALSE
V735_01835	Rv1785c	MT1834	0	cytochrome P450 143 Cyp143	intermediary-metabolism-and-respiration	1082.28	0.272216	0.295367	0.356727	0.56133	UP	-0.764949	0.29628	0.00982734	0.0613979	DOWN	FALSE	FALSE	FALSE
V735_01839	Rv1789	MT1838 MT1745 MT1839 MT1836 MT2959 MT1746 MT1851 MT1234 MT3723 MT1856 MT3582 MT1856.1 MT1406 MT0940 MT1068 MT2422 MT2419 MT2838 MT0400 MT3209 MT1850 MT1857 MT3637 MT2840 MT0318 MT2425 MT1969 MT2423 MT3663 MT3221 MT0458 MT3643	0.0 6.40438e-105 2.0936e-98 7.30739e-98 2.55278e-78 2.91272e-71 4.32287e-69 4.04875e-63 1.41315e-62 6.00888e-61 2.0973e-60 2.0973e-60 2.0973e-60 2.55504e-59 3.11268e-58 1.08643e-57 1.08643e-57 3.79201e-57 4.61962e-56 1.83975e-48 7.82283e-47 2.73044e-46 3.32635e-45 6.01419e-42 6.01419e-42 1.08739e-38 1.61383e-36 1.96605e-35 2.39514e-34 1.24071e-31 1.72462e-23 7.33325e-22	PPE family protein PPE26	PE-PPE-families	3958.14	-2.39628	0.384001	4.36725e-10	1.51009e-08	DOWN	-0.85979	0.381977	0.0243922	0.119543	DOWN	FALSE	FALSE	FALSE
V735_01844	Rv1793	MT1842 MT2411 MT1236 MT1066 MT3721 MT2420	8.02424e-147 1.88879e-129 4.16033e-125 9.16374e-121 4.74693e-118 3.90341e-81	ESAT-6 like protein EsxN	cell-wall-and-cell-processes	11544.8	1.01721	0.570256	0.07446	0.199505	UP	-0.117959	0.570315	0.836141	0.943764	DOWN	FALSE	FALSE	FALSE
V735_01845	Rv1794	MT1843	0	hypothetical protein	conserved-hypothetical	9110.76	0.0157086	0.66391	0.981123	0.994512	UP	-0.349937	0.663928	0.598144	0.829059	DOWN	FALSE	FALSE	FALSE
V735_01847	Rv1796	MT1845 MT0304	0.0 7.90904e-11	proline rich membrane-anchored mycosin MycP5	intermediary-metabolism-and-respiration	3046.68	-0.869008	0.487453	0.0746269	0.199685	DOWN	-0.376826	0.487323	0.439371	0.740804	DOWN	FALSE	FALSE	FALSE
V735_01848	Rv1797	MT1846	0	ESX-5 secretion system protein EccE5	cell-wall-and-cell-processes	1924.49	-1.30678	0.535465	0.0146688	0.0590729	DOWN	-1.12536	0.5353	0.0355269	0.157806	DOWN	FALSE	TRUE	FALSE
V735_01849	Rv1798	MT1847	0	ESX-5 secretion system protein EccA5	cell-wall-and-cell-processes	1627.94	0.045938	0.610009	0.93997	0.97237	UP	-0.620525	0.610139	0.309143	0.624671	DOWN	FALSE	FALSE	FALSE
V735_01860	Rv1809	MT1857 MT1851 MT1856 MT2959 MT1745 MT0400 MT1856.1 MT3723 MT1838 MT1746 MT1839 MT1836 MT0940 MT3221 MT3582 MT1406 MT1234 MT2422 MT2419 MT3637 MT2683 MT2840 MT2425 MT0901 MT3248 MT3247	0.0 1.80066e-87 1.13734e-64 4.52944e-57 4.52944e-57 1.58093e-56 5.51799e-56 4.24223e-51 3.26142e-46 3.26142e-46 1.13835e-45 1.13835e-45 1.13835e-45 1.68946e-43 6.72823e-36 6.72823e-36 6.72823e-36 5.902e-24 5.902e-24 7.1901e-23 2.50959e-22 4.53745e-19 8.2039e-16 9.9944e-15 1.4833e-12 1.4833e-12	PPE family protein PPE33	PE-PPE-families	3482.1	-2.27329	0.662883	0.000604926	0.00430969	DOWN	-0.372445	0.662562	0.574029	0.817289	DOWN	FALSE	FALSE	FALSE
V735_01866	Rv1815	MT1863	0	hypothetical protein	conserved-hypothetical	746.464	-2.96515	0.914754	0.00118915	0.0076437	DOWN	-1.58842	0.913516	0.0820698	0.288214	DOWN	FALSE	TRUE	FALSE
V735_01870	Rv1819c	MT1867	0	drug-transport transmembrane ABC transporter ATP-binding protein BacA	cell-wall-and-cell-processes	1109.01	0.719989	1.05	0.492901	0.6823	UP	-0.693593	1.0503	0.509012	0.783741	DOWN	FALSE	FALSE	FALSE
V735_01871	Rv1820	MT1868 MT0126	0.0 0.00024154	acetolactate synthase IlvG	intermediary-metabolism-and-respiration	766.536	-1.1058	0.408774	0.00682695	0.0329737	DOWN	-0.277922	0.407189	0.494899	0.774202	DOWN	FALSE	FALSE	FALSE
V735_01874	Rv1823	MT1871	0	hypothetical protein	conserved-hypothetical	509.233	-0.254059	0.48637	0.601422	0.762663	DOWN	-0.567846	0.486551	0.243176	0.548067	DOWN	FALSE	FALSE	FALSE
V735_01876	Rv1825	MT1873	0	hypothetical protein	conserved-hypothetical	340.56	-0.956004	0.853108	0.262453	0.460699	DOWN	-1.04345	0.853034	0.221245	0.52158	DOWN	FALSE	FALSE	FALSE
V735_01877	Rv1826	MT1874	0	glycine cleavage system H protein GcvH	intermediary-metabolism-and-respiration	339.66	-0.601883	0.588782	0.306662	0.511656	DOWN	-0.137855	0.587876	0.8146	0.934332	DOWN	FALSE	FALSE	FALSE
V735_01879	Rv1828	MT1876	0	hypothetical protein	conserved-hypothetical	1557.97	-0.913937	0.345907	0.00823831	0.0382452	DOWN	-0.468266	0.345212	0.174954	0.453338	DOWN	FALSE	FALSE	FALSE
V735_01881	Rv1830	MT1879	0	hypothetical protein	conserved-hypothetical	1132.22	-0.488002	0.883058	0.580519	0.746302	DOWN	-0.14535	0.882943	0.869243	0.95609	DOWN	FALSE	FALSE	FALSE
V735_01884	Rv1833c	MT1881	0	haloalkane dehalogenase 2	intermediary-metabolism-and-respiration	861.535	-0.94827	0.640598	0.138796	0.30322	DOWN	-0.424892	0.640194	0.506887	0.781472	DOWN	FALSE	FALSE	FALSE
V735_01887	Rv1836c	MT1884	0	hypothetical protein	conserved-hypothetical	1542.84	-1.70128	0.431852	8.16523e-05	0.000761645	DOWN	-0.98679	0.431491	0.0222	0.111724	DOWN	FALSE	FALSE	FALSE
V735_01888	Rv1837c	MT1885	0	malate synthase G GlcB	intermediary-metabolism-and-respiration	11140.4	-0.645411	0.299798	0.0313327	0.104122	DOWN	-0.68186	0.299789	0.0229379	0.114291	DOWN	FALSE	FALSE	FALSE
V735_01890	Rv1839c	MT1887	1.85502e-135	antitoxin VapB13	virulence-detoxification-and-adaptation	128.465	0.933866	1.02135	0.360534	0.565254	UP	-0.221722	1.02331	0.828465	0.939755	DOWN	FALSE	FALSE	FALSE
V735_01892	Rv1841c	MT1889	0	hypothetical protein	cell-wall-and-cell-processes	554.706	-2.41604	1.05954	0.0225909	0.0814125	DOWN	-1.40544	1.05883	0.184393	0.469587	DOWN	FALSE	TRUE	FALSE
V735_01893	Rv1842c	MT1890	0	hypothetical protein	cell-wall-and-cell-processes	702.468	-0.81694	0.467107	0.0803022	0.21049	DOWN	-0.698116	0.466833	0.134802	0.388148	DOWN	FALSE	FALSE	FALSE
V735_01894	Rv1843c	MT1891	0	inosine-5'-monophosphate dehydrogenase GuaB1	intermediary-metabolism-and-respiration	1220.59	-1.44116	0.413739	0.000495353	0.00361905	DOWN	-0.885916	0.413009	0.0319504	0.145628	DOWN	FALSE	FALSE	FALSE
V735_01896	Rv1845c	MT1893	0	ensor-transducer protein BlaR	cell-wall-and-cell-processes	1134.53	-2.15352	0.768121	0.00505325	0.025624	DOWN	-1.47766	0.767419	0.0541673	0.210925	DOWN	FALSE	TRUE	FALSE
V735_01897	Rv1846c	MT1894	0	transcriptional regulator BlaI	regulatory-proteins	4113.66	0.0272898	0.466572	0.953358	0.977585	UP	-0.337133	0.466618	0.469985	0.760262	DOWN	FALSE	FALSE	FALSE
V735_01901	Rv1850	MT1898	0	urease alpha subunit UreC	intermediary-metabolism-and-respiration	2172.15	-1.41941	0.540879	0.00868373	0.0398062	DOWN	-0.813441	0.540697	0.132471	0.384111	DOWN	FALSE	FALSE	FALSE
V735_01911	Rv1860	MT1908	0	alanine and proline rich secreted protein Apa	cell-wall-and-cell-processes	1948.63	-3.15564	0.40835	1.09448e-14	9.54336e-13	DOWN	-0.689544	0.406564	0.0898801	0.302949	DOWN	FALSE	FALSE	FALSE
V735_01914	Rv1863c	MT1912	0	integral membrane protein	cell-wall-and-cell-processes	518.481	0.584499	0.972058	0.54764	0.722042	UP	-0.110604	0.972302	0.909433	0.969166	DOWN	FALSE	FALSE	FALSE
V735_01917	Rv1866	MT1915	0	mycolyltransferase antigen 85B	lipid-metabolism	439.591	-0.742141	0.483871	0.125089	0.285469	DOWN	-0.190511	0.482864	0.693179	0.879649	DOWN	FALSE	FALSE	FALSE
V735_01918	Rv1867	MT1916	0	acetyl-CoA acetyltransferase	lipid-metabolism	658.805	-0.303639	0.550103	0.58097	0.746497	DOWN	-0.515463	0.550164	0.348796	0.667058	DOWN	FALSE	FALSE	FALSE
V735_01920	Rv1869c	MT1918	0	oxidoreductase	intermediary-metabolism-and-respiration	721.229	-0.864125	0.404526	0.032668	0.107161	DOWN	-1.15273	0.404679	0.00439253	0.0331174	DOWN	FALSE	FALSE	FALSE
V735_01921	Rv1870c	MT1919	0	hypothetical protein	conserved-hypothetical	7513.79	0.253184	0.652538	0.698016	0.832761	UP	-1.37001	0.652651	0.0358043	0.158162	DOWN	FALSE	FALSE	FALSE
V735_01922	Rv1871c	MT1920	0	deazaflavin-dependent nitroreductase	conserved-hypothetical	3315.77	-1.79588	0.557772	0.00128306	0.00814833	DOWN	-1.00342	0.557581	0.0719236	0.261203	DOWN	FALSE	TRUE	FALSE
V735_01923	Rv1872c	MT1921	0	l-lactate dehydrogenase LldD2	intermediary-metabolism-and-respiration	17561.4	-2.70665	0.314079	6.82775e-18	1.52145e-15	DOWN	-0.752347	0.313894	0.0165382	0.0902688	DOWN	FALSE	FALSE	FALSE
V735_01927	Rv1876	MT1925	0	bacterioferritin BfrA	intermediary-metabolism-and-respiration	512.039	1.30955	0.958647	0.171927	0.349985	UP	-0.555977	0.959467	0.562276	0.811488	DOWN	FALSE	FALSE	FALSE
V735_01930	Rv1879	MT1928	0	hypothetical protein	conserved-hypothetical	1959.1	-0.292609	0.43252	0.49871	0.685562	DOWN	-1.17369	0.433076	0.00672582	0.0463527	DOWN	FALSE	FALSE	FALSE
V735_01931	Rv1880c	MT1929	0	cytochrome P450 140 Cyp140	intermediary-metabolism-and-respiration	11893	-0.863762	0.580023	0.136438	0.30056	DOWN	-0.575643	0.579973	0.320937	0.639926	DOWN	FALSE	FALSE	FALSE
V735_01934	Rv1883c	MT1931.1	0	hypothetical protein	conserved-hypothetical	1632.56	-2.2446	0.574022	9.21822e-05	0.000843429	DOWN	-0.92354	0.573112	0.107083	0.336341	DOWN	FALSE	FALSE	FALSE
V735_01935	Rv1884c	MT1932 MT2526 MT2458	0.0 2.6406e-23 2.6406e-23	resuscitation-promoting factor RpfC	cell-wall-and-cell-processes	431.752	-3.9302	1.03599	0.000148438	0.00128039	DOWN	-1.73372	1.03211	0.0930008	0.310338	DOWN	FALSE	TRUE	FALSE
V735_01936	Rv1885c	MT1933	0	chorismate mutase	intermediary-metabolism-and-respiration	253.411	-1.99115	1.10804	0.0723343	0.194982	DOWN	-1.15927	1.107	0.294998	0.608973	DOWN	FALSE	TRUE	FALSE
V735_01945	Rv1893	MT1943	4.05185e-111	hypothetical protein	conserved-hypothetical	968.488	-1.39235	0.479917	0.00371696	0.0198059	DOWN	-0.0163276	0.478384	0.972773	0.991561	DOWN	FALSE	FALSE	FALSE
V735_01952	Rv1900c	MT1951 MT1950	0.0 5.45575e-18	lignin peroxidase LipJ	intermediary-metabolism-and-respiration	6528.82	0.26801	0.237283	0.258689	0.456652	UP	-0.195741	0.237339	0.409524	0.719678	DOWN	FALSE	FALSE	FALSE
V735_01955	Rv1903	MT1954	0	membrane protein	cell-wall-and-cell-processes	663.586	0.744869	0.634302	0.24027	0.433681	UP	-0.994217	0.635359	0.117627	0.356886	DOWN	FALSE	FALSE	FALSE
V735_01958	Rv1906c	MT1957	0	hypothetical protein	conserved-hypothetical	951.887	-0.291452	0.412376	0.479714	0.671547	DOWN	-0.649365	0.412571	0.1155	0.354057	DOWN	FALSE	FALSE	FALSE
V735_01960	Rv1908c	MT1959	0	catalase-peroxidase-peroxynitritase T KatG	virulence-detoxification-and-adaptation	8815.66	0.00376453	0.352696	0.991484	0.997221	UP	-0.55106	0.352799	0.118296	0.357446	DOWN	FALSE	FALSE	FALSE
V735_01966	Rv1914c	MT1965	0	hypothetical protein	conserved-hypothetical	12.609	0.787726	1.65811	0.634734	0.786348	UP	-0.222424	1.66581	0.89378	0.964678	DOWN	FALSE	FALSE	FALSE
V735_01968	Rv1916	MT1966 MT0483	0.0 9.66224e-27	isocitrate lyase AceAb	intermediary-metabolism-and-respiration	3801.33	-0.46908	0.3054	0.12455	0.284817	DOWN	-0.619979	0.305402	0.0423519	0.178065	DOWN	FALSE	FALSE	FALSE
V735_01970	Rv1918c	MT1969 MT1796 MT1968 MT0370 MT0318 MT1599 MT2683 MT3248 MT3637 MT3247 MT1168 MT3231 MT2425 MT2423 MT2422 MT2419 MT0779 MT1849 MT0458 MT3209 MT3663 MT1851 MT1838 MT1839 MT1836 MT0940 MT3723 MT1745 MT1068 MT1850 MT1746 MT2167	0.0 0.0 8.98501e-108 1.85359e-97 1.33467e-86 4.66258e-67 1.6274e-66 2.41528e-64 8.43014e-64 2.94241e-63 1.85686e-59 7.89558e-58 1.17181e-55 2.11868e-52 3.1444e-50 3.1444e-50 2.94501e-44 1.02791e-43 1.02791e-43 6.48681e-40 9.62729e-38 9.62729e-38 4.09363e-36 3.83405e-30 3.83405e-30 5.69023e-28 6.49255e-21 1.17388e-17 6.08085e-15 2.58564e-13 6.93824e-08 0.000125446	PPE family protein PPE35	PE-PPE-families	2746.18	-1.3566	0.40581	0.000828984	0.00567415	DOWN	-0.785384	0.405652	0.0528548	0.208048	DOWN	FALSE	FALSE	FALSE
V735_01971	Rv1919c	MT1970	0	hypothetical protein	conserved-hypothetical	351.88	-1.93693	0.789488	0.0141514	0.0574509	DOWN	-1.59881	0.788224	0.0425228	0.178596	DOWN	FALSE	TRUE	FALSE
V735_01975	Rv1923	MT1974 MT1545	0.0 6.83464e-61	lipase LipD	intermediary-metabolism-and-respiration	887.793	1.56063	0.964668	0.105707	0.254192	UP	-0.298258	0.965143	0.757299	0.911623	DOWN	FALSE	FALSE	FALSE
V735_01976	Rv1924c	MT1975	0	hypothetical protein	conserved-hypothetical	334.391	1.6053	0.37222	1.61228e-05	0.000186904	UP	-0.0851047	0.374831	0.820386	0.934822	DOWN	FALSE	FALSE	FALSE
V735_01977	Rv1925	MT1976 MT3908	0.0 4.06609e-21	acyl-CoA ligase FadD31	lipid-metabolism	21899.2	-0.517522	0.413184	0.21038	0.400228	DOWN	-1.13603	0.413206	0.00597202	0.0420241	DOWN	FALSE	FALSE	FALSE
V735_01978	Rv1926c	MT1977	0	immunogenic protein MPT63	cell-wall-and-cell-processes	625.373	0.149044	0.587146	0.799616	0.899347	UP	-0.764657	0.58778	0.193284	0.482729	DOWN	FALSE	FALSE	FALSE
V735_01982	Rv1930c	MT1980.2	0	hypothetical protein	conserved-hypothetical	29.279	-3.48672	2.39472	0.145391	0.312522	DOWN	-0.971006	2.32866	0.676693	0.875762	DOWN	FALSE	FALSE	FALSE
V735_01984	Rv1932	MT1982	0	thiol peroxidase Tpx	virulence-detoxification-and-adaptation	164.781	-1.16067	1.29284	0.369311	0.572596	DOWN	-0.882992	1.29186	0.494288	0.773941	DOWN	FALSE	FALSE	FALSE
V735_01985	Rv1933c	MT1983	0	acyl-CoA dehydrogenase FadE18	lipid-metabolism	106.595	-0.36427	1.61196	0.821217	0.911176	DOWN	-0.417478	1.61185	0.79563	0.927157	DOWN	FALSE	FALSE	FALSE
V735_01986	Rv1934c	MT1984 MT3665	0.0 4.50618e-50	acyl-CoA dehydrogenase FadE17	lipid-metabolism	40.3126	0.0805289	1.38696	0.9537	0.977585	UP	-0.321878	1.38776	0.816584	0.934796	DOWN	FALSE	FALSE	FALSE
V735_01993	Rv1941	MT1991	0	oxidoreductase	intermediary-metabolism-and-respiration	617.545	1.26081	0.616094	0.040712	0.127774	UP	-0.270675	0.616941	0.660852	0.868221	DOWN	FALSE	FALSE	FALSE
V735_01994	Rv1942c	MT1992	3.50087e-171	toxin MazF5	virulence-detoxification-and-adaptation	926.282	1.21537	0.911063	0.182199	0.362141	UP	-0.314522	0.91144	0.730033	0.898235	DOWN	FALSE	FALSE	FALSE
V735_02004	Rv1952	MT2002	1.69652e-109	antitoxin VapB14	virulence-detoxification-and-adaptation	179.379	-1.66025	1.25275	0.185075	0.366042	DOWN	-0.296724	1.24793	0.812057	0.934332	DOWN	FALSE	FALSE	FALSE
V735_02005	Rv1953	MT2003	1.94788e-161	toxin VapC14	virulence-detoxification-and-adaptation	106.452	-1.24005	1.12092	0.268605	0.467221	DOWN	-0.551397	1.11787	0.62183	0.845356	DOWN	FALSE	FALSE	FALSE
V735_02016	Rv1962A	MT2013	2.50299e-140	antitoxin VapB35	virulence-detoxification-and-adaptation	224.235	-0.597127	0.82999	0.47187	0.665837	DOWN	-1.62526	0.831917	0.0507451	0.201923	DOWN	FALSE	FALSE	FALSE
V735_02017	Rv1963c	MT2014	0	transcriptional repressor Mce3R	regulatory-proteins	459.116	-0.0268442	0.453694	0.952818	0.977585	DOWN	-0.312771	0.45393	0.490805	0.77229	DOWN	FALSE	FALSE	FALSE
V735_02021	Rv1967	MT2019 MT2020 MT0179 MT3602 MT0619	0.0 1.49523e-42 1.70757e-16 1.94833e-09 8.28453e-08	MCE-family protein Mce3B	virulence-detoxification-and-adaptation	90.2948	-0.839885	1.27239	0.509199	0.692017	DOWN	-0.342983	1.27061	0.787211	0.923	DOWN	FALSE	FALSE	FALSE
V735_02022	Rv1968	MT2020	0	MCE-family protein Mce3C	virulence-detoxification-and-adaptation	69.3216	-1.36339	1.3005	0.294474	0.498579	DOWN	-0.976724	1.29882	0.452046	0.749547	DOWN	FALSE	FALSE	FALSE
V735_02025	Rv1971	MT2023	0	MCE-family protein Mce3F	virulence-detoxification-and-adaptation	79.5248	-1.08036	1.1036	0.32761	0.532478	DOWN	-1.26538	1.10371	0.251595	0.556884	DOWN	FALSE	TRUE	FALSE
V735_02032	Rv1978	MT2030 MT2031	0.0 3.09393e-12	hypothetical protein	conserved-hypothetical	1739.22	0.403075	0.380862	0.289909	0.493349	UP	-0.335354	0.381169	0.378966	0.695349	DOWN	FALSE	FALSE	FALSE
V735_02034	Rv1980c	MT2032	0	immunogenic protein MPT64	cell-wall-and-cell-processes	9652.75	1.79419	0.502111	0.000352515	0.00270869	UP	-0.0825279	0.502191	0.869467	0.95609	DOWN	FALSE	FALSE	FALSE
V735_02035	Rv1981c	MT2033 MT3133	0.0 4.01016e-138	ribonucleoside-diphosphate reductase NrdF1	information-pathways	4450.51	-0.767632	0.378029	0.0422938	0.131504	DOWN	-1.31645	0.378096	0.000498078	0.00572433	DOWN	FALSE	FALSE	FALSE
V735_02036	Rv1982c	MT2034	0	toxin VapC36	virulence-detoxification-and-adaptation	1851.53	-1.04374	0.843675	0.216039	0.406823	DOWN	-0.987052	0.843614	0.24199	0.546828	DOWN	FALSE	FALSE	FALSE
V735_02037	Rv1982A	MT2035	7.78958e-134	antitoxin VapB36	virulence-detoxification-and-adaptation	7256.3	-1.22624	0.519742	0.0183086	0.0700723	DOWN	-0.734514	0.519631	0.1575	0.429751	DOWN	FALSE	FALSE	FALSE
V735_02039	Rv1984c	MT2037 MT3559	0.0 6.33984e-07	cutinase CFP21	cell-wall-and-cell-processes	3260.5	0.241804	0.328038	0.461048	0.657705	UP	-0.942785	0.3283	0.00408251	0.0312499	DOWN	FALSE	FALSE	FALSE
V735_02043	Rv1987	MT2041	0	chitinase	cell-wall-and-cell-processes	4163.02	-0.967233	0.407509	0.0176192	0.0682809	DOWN	-0.0625327	0.407287	0.877977	0.958668	DOWN	FALSE	FALSE	FALSE
V735_02054	Rv1996	MT2052 MT2085 MT2061 MT2698	0.0 5.50991e-35 1.47851e-29 9.33044e-26	universal stress protein	virulence-detoxification-and-adaptation	97639.5	0.676847	0.923439	0.463581	0.659604	UP	-1.93618	0.923608	0.0360533	0.159087	DOWN	FALSE	FALSE	FALSE
V735_02055	Rv1997	MT2053 MT0116 MT0101	0.0 1.00739e-11 6.3573e-08	metal cation transporter P-type ATPase CtpF	cell-wall-and-cell-processes	12771.8	1.09898	1.10025	0.317872	0.522749	UP	-0.13439	1.10035	0.902793	0.966041	DOWN	FALSE	FALSE	FALSE
V735_02058	Rv2000	MT2056	0	hypothetical protein	conserved-hypothetical	747.144	-0.150648	0.915059	0.869234	0.935972	DOWN	-0.542196	0.915144	0.553535	0.808025	DOWN	FALSE	FALSE	FALSE
V735_02065	Rv2007c	MT2063 MT1214	2.64163e-179 5.13571e-30	ferredoxin FdxA	intermediary-metabolism-and-respiration	164461	1.07983	1.12262	0.336107	0.540547	UP	-0.495623	1.12263	0.658863	0.866175	DOWN	FALSE	FALSE	FALSE
V735_02073	Rv2015c	MT2071 MT1814	0.0 0.0	hypothetical protein	conserved-hypothetical	728.849	-1.45145	0.975752	0.136879	0.300999	DOWN	-0.844635	0.975384	0.386517	0.699139	DOWN	FALSE	FALSE	FALSE
V735_02083	NA	MT2080.1 MT2080	7.48489e-121 8.57805e-19	hypothetical protein	NA	174.659	0.757182	0.864051	0.380858	0.585744	UP	-0.195397	0.866171	0.821523	0.935318	DOWN	FALSE	FALSE	FALSE
V735_02084	NA	MT2081	0	hypothetical protein	NA	269.844	-1.07287	0.578426	0.0636228	0.17773	DOWN	-1.08341	0.578185	0.0609554	0.230871	DOWN	FALSE	TRUE	FALSE
V735_02085	NA	MT2082 MT2076 MT1813	0.0 5.46259e-94 1.37773e-06	hypothetical protein	NA	1177.97	-1.09597	0.484243	0.0236189	0.0838368	DOWN	-1.16059	0.484202	0.0165339	0.0902688	DOWN	FALSE	TRUE	FALSE
V735_02091	Rv2029c	MT2088	0	6-phosphofructokinase PfkB	intermediary-metabolism-and-respiration	3024.51	-1.11838	1.13815	0.32579	0.530549	DOWN	-0.311461	1.13804	0.784328	0.9218	DOWN	FALSE	FALSE	FALSE
V735_02092	Rv2030c	MT2089 MT2202 MT0597	0.0 1.2778e-40 1.36672e-08	erythromycin esterase	conserved-hypothetical	16928.8	-1.80771	1.14603	0.114712	0.268599	DOWN	-0.654953	1.14597	0.567642	0.814231	DOWN	FALSE	FALSE	FALSE
V735_02094	Rv2032	MT2091 MT3212	0.0 1.35439e-36	hypothetical protein	conserved-hypothetical	14396.8	-0.469041	1.10105	0.670112	0.812766	DOWN	-0.23584	1.101	0.830388	0.940809	DOWN	FALSE	FALSE	FALSE
V735_02107	Rv2045c	MT2105	0	carboxylesterase LipT	intermediary-metabolism-and-respiration	1605.42	0.123013	0.486958	0.800566	0.899964	UP	-0.423784	0.487141	0.384332	0.697852	DOWN	FALSE	FALSE	FALSE
V735_02108	Rv2046	MT2106	0	lipoprotein LppI	cell-wall-and-cell-processes	264.143	-0.641332	1.08902	0.555923	0.727507	DOWN	-0.435405	1.08876	0.689223	0.879107	DOWN	FALSE	FALSE	FALSE
V735_02110	Rv2048c	MT2108 MT1701 MT1702 MT3018 MT3021.1 MT0418 MT1703 MT1704 MT3933 MT3002 MT3004 MT3000 MT1218 MT3907 MT3003 MT2450	0.0 0.0 0.0 0.0 0.0 0.0 8.36101e-84 1.72486e-73 5.29037e-23 4.95491e-17 2.10688e-15 7.35373e-15 3.12689e-13 1.97328e-09 1.02218e-06 0.000151706	polyketide synthase Pks12	lipid-metabolism	7292.19	-0.0510746	0.696609	0.941552	0.973091	DOWN	-1.19435	0.696659	0.0864547	0.296891	DOWN	FALSE	FALSE	FALSE
V735_02111	Rv2049c	MT2109	2.30962e-114	hypothetical protein	conserved-hypothetical	19.3198	-0.684481	1.353	0.612928	0.771156	DOWN	-0.967179	1.35412	0.475072	0.764079	DOWN	FALSE	FALSE	FALSE
V735_02116	Rv2054	MT2114	0	carboxymethylenebutenolidase	conserved-hypothetical	113.966	-0.671092	1.24102	0.588673	0.752683	DOWN	-0.748036	1.2409	0.546632	0.803819	DOWN	FALSE	FALSE	FALSE
V735_02117	Rv2055c	MT2116	4.41691e-137	30S ribosomal protein S18 RpsR2	information-pathways	156.088	-3.05861	1.18713	0.00998103	0.0441875	DOWN	-2.30509	1.18142	0.0510433	0.202909	DOWN	FALSE	TRUE	FALSE
V735_02118	Rv2056c	MT2117	3.44873e-158	30S ribosomal protein S14 RpsN2	information-pathways	801.255	-1.2407	0.634672	0.0505989	0.150224	DOWN	-2.15275	0.635516	0.000705582	0.00756708	DOWN	FALSE	TRUE	FALSE
V735_02119	Rv2057c	MT2117.1	6.11051e-82	50S ribosomal protein L33 RpmG1	information-pathways	2421.98	-0.603058	0.433179	0.163872	0.338112	DOWN	-1.74128	0.433593	5.92087e-05	0.000961483	DOWN	FALSE	FALSE	FALSE
V735_02120	Rv2058c	MT2118 MT0114	7.48489e-121 5.0656e-28	50S ribosomal protein L28 RpmB2	information-pathways	2580.73	-1.38399	0.833695	0.096902	0.23889	DOWN	-2.86259	0.834092	0.000599174	0.00662063	DOWN	FALSE	TRUE	FALSE
V735_02121	Rv2059	MT2119	0	zinc/manganese transporter substrate-binding protein	conserved-hypothetical	1888.98	-0.142143	0.415739	0.732423	0.856487	DOWN	-1.34374	0.416207	0.00124425	0.0118826	DOWN	FALSE	FALSE	FALSE
V735_02122	Rv2060	MT2119	0	zinc/manganese transporter permease	cell-wall-and-cell-processes	132.191	-0.664379	1.73989	0.702572	0.836207	DOWN	-0.936461	1.74006	0.590455	0.825753	DOWN	FALSE	FALSE	FALSE
V735_02123	Rv2061c	MT2120	0	hypothetical protein	conserved-hypothetical	267.839	-0.847011	1.10329	0.442656	0.64051	DOWN	-1.25266	1.10362	0.256359	0.564665	DOWN	FALSE	FALSE	FALSE
V735_02124	Rv2062c	MT2121	0	cobalamin biosynthesis protein CobN	intermediary-metabolism-and-respiration	775.993	-0.336699	0.479819	0.482853	0.673236	DOWN	-0.862013	0.480052	0.0725477	0.262389	DOWN	FALSE	FALSE	FALSE
V735_02126	Rv2063A	MT2123	1.88137e-169	toxin MazF7	virulence-detoxification-and-adaptation	212.199	-2.47595	1.09916	0.0242849	0.0857454	DOWN	-0.475085	1.09191	0.663492	0.869979	DOWN	FALSE	FALSE	FALSE
V735_02127	Rv2064	MT2124	0	precorrin-3B synthase CobK	intermediary-metabolism-and-respiration	186.305	-0.76796	0.628307	0.221606	0.412083	DOWN	-0.034056	0.626155	0.956625	0.984808	DOWN	FALSE	FALSE	FALSE
V735_02128	Rv2065	MT2125	0	precorrin-8X methylmutase CobH	intermediary-metabolism-and-respiration	50.7978	-1.28232	1.5702	0.414123	0.614266	DOWN	-1.01059	1.56851	0.519382	0.791617	DOWN	FALSE	TRUE	FALSE
V735_02130	Rv2067c	MT2127 MT2126	0.0 2.65247e-21	hypothetical protein	conserved-hypothetical	760.078	0.0674039	0.770667	0.930305	0.968202	UP	-0.298802	0.77075	0.698255	0.881931	DOWN	FALSE	FALSE	FALSE
V735_02131	Rv2068c	MT2128 MT2129	0.0 4.98276e-124	beta-lactamase BlaC	intermediary-metabolism-and-respiration	2036.21	-0.364324	0.372485	0.32803	0.532478	DOWN	-0.746076	0.372551	0.045219	0.186983	DOWN	FALSE	FALSE	FALSE
V735_02132	Rv2069	MT2129	0	RNA polymerase sigma factor SigC	information-pathways	3307.61	-0.836919	0.333435	0.0120734	0.0503919	DOWN	-0.0692038	0.333213	0.835474	0.943764	DOWN	FALSE	FALSE	FALSE
V735_02134	Rv2071c	MT2131	0	precorrin-4 C(11)-methyltransferase CobM	intermediary-metabolism-and-respiration	30.9909	-1.8711	1.50073	0.212473	0.402716	DOWN	-0.0880144	1.48947	0.95288	0.984808	DOWN	FALSE	FALSE	FALSE
V735_02138	Rv2075c	MT2135	0	exported or envelope protein	cell-wall-and-cell-processes	325.567	-1.59541	0.659831	0.0156099	0.0621761	DOWN	-0.76348	0.658686	0.246417	0.551551	DOWN	FALSE	FALSE	FALSE
V735_02145	Rv2080	MT2141	0	lipoprotein LppJ	cell-wall-and-cell-processes	1245.33	-0.693606	0.545752	0.203758	0.392166	DOWN	-0.000720099	0.545472	0.998947	0.999694	DOWN	FALSE	FALSE	FALSE
V735_02146	Rv2081c	MT2143	0	transmembrane protein	cell-wall-and-cell-processes	3999.76	-1.15808	0.536407	0.0308526	0.102868	DOWN	-1.30411	0.536406	0.0150492	0.083953	DOWN	FALSE	TRUE	FALSE
V735_02147	Rv2082	MT2144 MT4016 MT2142	0.0 1.2632e-53 2.28593e-31	hypothetical protein	conserved-hypothetical	16929.7	-2.23019	0.760203	0.0033497	0.0182302	DOWN	-1.47709	0.760155	0.0519986	0.20589	DOWN	FALSE	TRUE	FALSE
V735_02148	Rv2083	MT2145 MT4013 MT4014	0.0 4.76537e-118 4.78647e-23	hypothetical protein	conserved-hypothetical	358.033	-3.17708	1.02533	0.00194444	0.0115372	DOWN	-0.751076	1.02164	0.462239	0.756133	DOWN	FALSE	FALSE	FALSE
V735_02157	Rv2092c	MT2153	0	ATP dependent DNA helicase HelY	information-pathways	1083.26	-1.47937	0.477267	0.00193739	0.0115295	DOWN	-0.590341	0.476708	0.215579	0.512368	DOWN	FALSE	FALSE	FALSE
V735_02158	Rv2093c	MT2154	0	sec-independent protein translocase transmembrane protein TatC	cell-wall-and-cell-processes	1066.32	-0.112276	1.04821	0.9147	0.960938	DOWN	-1.02152	1.04838	0.329868	0.646972	DOWN	FALSE	FALSE	FALSE
V735_02159	Rv2094c	MT2155	5.76216e-129	sec-independent protein translocase membrane-bound protein TatA	cell-wall-and-cell-processes	934.017	-0.42798	0.551425	0.43767	0.635864	DOWN	-1.03321	0.551826	0.0611577	0.230914	DOWN	FALSE	FALSE	FALSE
V735_02160	Rv2095c	MT2156	0	proteasome accessory factor C PafC	intermediary-metabolism-and-respiration	196.012	-0.897746	1.40784	0.523683	0.701354	DOWN	-0.748589	1.40756	0.59484	0.827577	DOWN	FALSE	FALSE	FALSE
V735_02161	Rv2096c	MT2157	0	proteasome accessory factor B PafB	intermediary-metabolism-and-respiration	192.306	-0.45948	0.919983	0.617467	0.773714	DOWN	-0.788661	0.92029	0.391461	0.703859	DOWN	FALSE	FALSE	FALSE
V735_02162	Rv2097c	MT2158 MT2172	0.0 3.36426e-33	proteasome accessory factor A PafA	intermediary-metabolism-and-respiration	6793.36	0.374304	0.585242	0.522451	0.700673	UP	-1.51022	0.585419	0.00988784	0.0615841	DOWN	FALSE	FALSE	FALSE
V735_02166	Rv2101	MT2161 MT2160.1	0.0 1.28436e-61	helicase HelZ	information-pathways	936.508	-2.11404	0.562821	0.000172553	0.00146324	DOWN	-1.23191	0.562212	0.0284388	0.133413	DOWN	FALSE	TRUE	FALSE
V735_02167	Rv2102	MT2162	0	hypothetical protein	conserved-hypothetical	1046.36	-1.81232	0.648279	0.00518046	0.0260828	DOWN	-1.7138	0.648181	0.00819298	0.0533475	DOWN	FALSE	TRUE	FALSE
V735_02168	Rv2103c	MT2163	0	toxin VapC37	virulence-detoxification-and-adaptation	85.99	-1.05129	1.03701	0.31069	0.51496	DOWN	-1.6185	1.03849	0.119112	0.359336	DOWN	FALSE	TRUE	FALSE
V735_02169	Rv2104c	MT2164	1.37288e-130	antitoxin VapB37	virulence-detoxification-and-adaptation	68.9649	-0.6246	0.931318	0.502435	0.68851	DOWN	-0.645754	0.930844	0.487852	0.769878	DOWN	FALSE	FALSE	FALSE
V735_02172	Rv2109c	MT2169 MT2165	0.0 2.89498e-18	proteasome alpha subunit PrcA	intermediary-metabolism-and-respiration	1041.74	0.206352	0.355943	0.562093	0.732521	UP	-0.195885	0.356083	0.582242	0.82155	DOWN	FALSE	FALSE	FALSE
V735_02177	Rv2114	MT2174	0	hypothetical protein	conserved-hypothetical	2321.63	-0.339618	0.530778	0.52227	0.700673	DOWN	-0.0377613	0.530708	0.943276	0.982792	DOWN	FALSE	FALSE	FALSE
V735_02180	Rv2117	MT2177	1.07959e-151	hypothetical protein	conserved-hypothetical	55.6126	0.655923	1.41984	0.644102	0.792909	UP	-0.0905323	1.42128	0.949211	0.984412	DOWN	FALSE	FALSE	FALSE
V735_02181	Rv2118c	MT2178	0	RNA methyltransferase	intermediary-metabolism-and-respiration	118.551	-1.00143	0.963537	0.298655	0.502872	DOWN	-0.26073	0.961214	0.786198	0.922329	DOWN	FALSE	FALSE	FALSE
V735_02183	Rv2120c	MT2180	0	integral membrane protein	cell-wall-and-cell-processes	135.565	-0.862704	1.02841	0.401541	0.605709	DOWN	-1.18008	1.02874	0.251333	0.556733	DOWN	FALSE	FALSE	FALSE
V735_02188	Rv2125	MT2184	0	hypothetical protein	conserved-hypothetical	314.508	-0.324083	0.67133	0.629275	0.78286	DOWN	-0.254133	0.671011	0.704888	0.885192	DOWN	FALSE	FALSE	FALSE
V735_02190	Rv2127	MT2186 MT0361	0.0 0.0	l-asparagine permease AnsP1	cell-wall-and-cell-processes	1192.42	1.32405	0.509748	0.00939171	0.0423736	UP	-0.207889	0.510212	0.683673	0.877777	DOWN	FALSE	FALSE	FALSE
V735_02191	Rv2128	None	NA	transmembrane protein	cell-wall-and-cell-processes	256.214	0.842906	0.929394	0.364437	0.5686	UP	-0.174896	0.930133	0.850851	0.948692	DOWN	FALSE	FALSE	FALSE
V735_02192	Rv2129c	MT2187	0	oxidoreductase	intermediary-metabolism-and-respiration	851.584	0.901324	0.372931	0.0156549	0.0622936	UP	-0.175415	0.373545	0.638644	0.855864	DOWN	FALSE	FALSE	FALSE
V735_02193	Rv2130c	MT2188	0	l-cysteine:1D-myo-inositol 2-amino-2-deoxy-alpha-D-glucopyranoside ligase MshC	intermediary-metabolism-and-respiration	1516.71	-0.08854	0.289613	0.759819	0.873106	DOWN	-0.103903	0.289498	0.719664	0.89257	DOWN	FALSE	FALSE	FALSE
V735_02194	Rv2131c	MT2189	0	monophosphatase CysQ	intermediary-metabolism-and-respiration	791.955	-1.30944	0.848457	0.122754	0.282158	DOWN	-0.984483	0.848129	0.245735	0.550946	DOWN	FALSE	FALSE	FALSE
V735_02195	Rv2132	MT2190	1.31536e-117	hypothetical protein	conserved-hypothetical	481.384	-0.302364	0.846468	0.720937	0.850615	DOWN	-0.0364577	0.846056	0.965629	0.990028	DOWN	FALSE	FALSE	FALSE
V735_02196	Rv2133c	MT2191	0	hypothetical protein	conserved-hypothetical	574.32	-0.856471	0.875259	0.32781	0.532478	DOWN	-0.67192	0.874956	0.442518	0.742032	DOWN	FALSE	FALSE	FALSE
V735_02197	Rv2134c	MT2192	0	hypothetical protein	conserved-hypothetical	1691.13	-0.43979	1.16255	0.705209	0.83835	DOWN	-0.478257	1.16252	0.680782	0.876898	DOWN	FALSE	FALSE	FALSE
V735_02198	Rv2135c	MT2193	0	hypothetical protein	conserved-hypothetical	282.882	-1.58235	1.0029	0.114616	0.268536	DOWN	-0.0348705	1.00122	0.972217	0.991518	DOWN	FALSE	FALSE	FALSE
V735_02202	Rv2139	MT2197	0	dihydroorotate dehydrogenase PyrD	intermediary-metabolism-and-respiration	436.325	-1.80643	0.639043	0.00470202	0.0241174	DOWN	-0.619489	0.637177	0.330931	0.647696	DOWN	FALSE	FALSE	FALSE
V735_02203	Rv2140c	MT2198	0	hypothetical protein	conserved-hypothetical	364.339	-1.0832	0.561783	0.0538366	0.158313	DOWN	-0.526128	0.55962	0.34714	0.665254	DOWN	FALSE	FALSE	FALSE
V735_02210	Rv2145c	MT2204	0	DivIVA family protein Wag31	cell-wall-and-cell-processes	2690.35	-0.58898	0.435972	0.176709	0.355121	DOWN	-0.941989	0.436022	0.0307403	0.142378	DOWN	FALSE	FALSE	FALSE
V735_02213	Rv2148c	MT2207	0	alanine racemase domain-containing protein	conserved-hypothetical	176.331	-0.913639	0.87646	0.297217	0.501101	DOWN	-0.843206	0.876109	0.335826	0.652201	DOWN	FALSE	FALSE	FALSE
V735_02214	Rv2149c	MT2208	0	hypothetical protein	conserved-hypothetical	614.792	-1.26965	0.901603	0.159068	0.332303	DOWN	-0.737465	0.901071	0.413111	0.722	DOWN	FALSE	FALSE	FALSE
V735_02215	Rv2150c	MT2209 MT2208	0.0 2.31023e-15	cell division protein FtsZ	cell-wall-and-cell-processes	1244.67	-2.38293	0.897093	0.0079007	0.037064	DOWN	-0.982645	0.896453	0.273014	0.585908	DOWN	FALSE	FALSE	FALSE
V735_02216	Rv2151c	MT2210	0	cell division protein FtsQ	cell-wall-and-cell-processes	1643.73	-1.61611	0.507385	0.00144661	0.00896811	DOWN	-0.657787	0.50688	0.194384	0.48367	DOWN	FALSE	FALSE	FALSE
V735_02217	Rv2152c	MT2211 MT2214	0.0 4.20489e-07	UDP-N-acetylmuramate-alanine ligase MurC	cell-wall-and-cell-processes	923.343	-2.5074	1.04972	0.016911	0.0664349	DOWN	-0.3952	1.04886	0.70633	0.886003	DOWN	FALSE	FALSE	FALSE
V735_02219	Rv2154c	MT2213	0	cell division protein FtsW	cell-wall-and-cell-processes	1527.04	-3.02752	0.671976	6.62473e-06	8.50273e-05	DOWN	-1.07745	0.670766	0.108209	0.338026	DOWN	FALSE	TRUE	FALSE
V735_02220	Rv2155c	MT2214 MT2211	0.0 4.13577e-07	UDP-N-acetylmuramoylalanyl-D-glutamate ligase MurD	cell-wall-and-cell-processes	1076.92	-1.499	0.593928	0.0116068	0.0489022	DOWN	-0.829928	0.593386	0.161923	0.43393	DOWN	FALSE	FALSE	FALSE
V735_02221	Rv2156c	MT2215	0	phospho-N-acetylmuramoyl- pentappeptidetransferase MurX	cell-wall-and-cell-processes	1951.94	-2.2936	0.461291	6.62196e-07	1.13994e-05	DOWN	-1.11252	0.459953	0.0155731	0.0861316	DOWN	FALSE	TRUE	FALSE
V735_02222	Rv2157c	MT2216	0	UDP-N-acetylmuramoylalanyl-D-glutamyl-2; 6-diaminopimelate-D-alanyl-D-alanyl ligase MurF	cell-wall-and-cell-processes	2627.87	-3.90206	0.519875	6.10675e-14	4.22313e-12	DOWN	-0.682201	0.513715	0.184186	0.469358	DOWN	FALSE	FALSE	FALSE
V735_02224	Rv2159c	MT2218 MT2217	0.0 1.71474e-54	alkylhydroperoxidase AhpD family core domain-containing protein	conserved-hypothetical	28883.6	-4.53884	0.473142	8.55853e-22	3.12075e-19	DOWN	-0.603014	0.471589	0.201007	0.491995	DOWN	FALSE	FALSE	FALSE
V735_02225	Rv2160A	MT2218.1	1.11279e-177	hypothetical protein	regulatory-proteins	2967.32	-4.20716	0.437217	6.41962e-22	2.57491e-19	DOWN	-0.134203	0.428258	0.754	0.909289	DOWN	FALSE	FALSE	FALSE
V735_02226	Rv2161c	MT2219	0	hypothetical protein	intermediary-metabolism-and-respiration	10662.4	-2.90265	0.5286	3.99186e-08	8.89519e-07	DOWN	-0.225365	0.527867	0.669426	0.872117	DOWN	FALSE	FALSE	FALSE
V735_02228	Rv2163c	MT2221	0	penicillin-binding membrane protein PbpB	cell-wall-and-cell-processes	1425.6	0.458039	0.399321	0.251363	0.4474	UP	-0.0862822	0.399431	0.828978	0.940071	DOWN	FALSE	FALSE	FALSE
V735_02229	Rv2164c	MT2222	0	cell division protein; QLB complex	cell-wall-and-cell-processes	747.944	-2.30584	1.10485	0.036886	0.118265	DOWN	-0.579246	1.10414	0.599854	0.829962	DOWN	FALSE	FALSE	FALSE
V735_02233	Rv2170	MT2226	0	N-acetyltransferase	intermediary-metabolism-and-respiration	88.9727	0.89579	1.1665	0.442529	0.64051	UP	-0.418949	1.16917	0.720097	0.892831	DOWN	FALSE	FALSE	FALSE
V735_02234	Rv2171	MT2227	0	lipoprotein LppM	cell-wall-and-cell-processes	349.536	0.751752	1.07202	0.483148	0.673351	UP	-0.93388	1.07305	0.384134	0.697852	DOWN	FALSE	FALSE	FALSE
V735_02235	Rv2172c	MT2228	0	hypothetical protein	conserved-hypothetical	657.093	0.804523	1.0249	0.432466	0.631461	UP	-0.599827	1.02532	0.558539	0.811116	DOWN	FALSE	FALSE	FALSE
V735_02236	Rv2173	MT2229	0	geranylgeranyl pyrophosphate synthetase IdsA2	lipid-metabolism	351.487	-0.330293	0.412725	0.423552	0.622751	DOWN	-0.493375	0.412746	0.231951	0.533825	DOWN	FALSE	FALSE	FALSE
V735_02237	Rv2174	MT2230	0	alpha-1;6-mannosyltransferase MptA	cell-wall-and-cell-processes	543.529	0.740325	0.433752	0.0878607	0.224894	UP	-0.240333	0.434422	0.58011	0.821328	DOWN	FALSE	FALSE	FALSE
V735_02241	Rv2178c	MT2234	0	3-deoxy-7-phosphoheptulonate synthase AroG	intermediary-metabolism-and-respiration	821.56	-0.172214	0.733568	0.814393	0.907178	DOWN	-0.495995	0.733637	0.498992	0.776407	DOWN	FALSE	FALSE	FALSE
V735_02249	Rv2186c	MT2241	0	hypothetical protein	conserved-hypothetical	259.642	0.112108	0.495376	0.82096	0.911176	UP	-0.617624	0.496914	0.213897	0.510873	DOWN	FALSE	FALSE	FALSE
V735_02252	Rv2189c	MT2244	0	hypothetical protein	conserved-hypothetical	202.52	-1.22419	1.49263	0.412128	0.612966	DOWN	-0.445628	1.49203	0.76519	0.914733	DOWN	FALSE	FALSE	FALSE
V735_02253	Rv2190c	MT2245	0	hypothetical protein	virulence-detoxification-and-adaptation	852.427	-2.35951	0.722412	0.00109017	0.00707778	DOWN	-1.628	0.721952	0.0241335	0.118627	DOWN	FALSE	TRUE	FALSE
V735_02255	Rv2191	MT2247 MT2248	0.0 1.21035e-59	exonuclease; DNA polymerase III; epsilon subunit	information-pathways	261.377	-2.39669	1.02311	0.0191523	0.0724716	DOWN	-1.68473	1.02196	0.0992459	0.321029	DOWN	FALSE	TRUE	FALSE
V735_02256	Rv2192c	MT2248 MT2247	0.0 6.88375e-60	anthranilate phosphoribosyltransferase TrpD	intermediary-metabolism-and-respiration	177.99	-1.90295	1.25294	0.128815	0.290594	DOWN	-1.37079	1.25175	0.273476	0.58632	DOWN	FALSE	TRUE	FALSE
V735_02257	Rv2193	MT2249	0	cytochrome C oxidase subunit III CtaE	intermediary-metabolism-and-respiration	6106.57	-0.705906	0.399665	0.077355	0.205341	DOWN	-1.53029	0.399801	0.000129382	0.00185339	DOWN	FALSE	FALSE	FALSE
V735_02261	Rv2197c	MT2253	0	transmembrane protein	cell-wall-and-cell-processes	295.129	-1.86801	0.593518	0.00164759	0.0101132	DOWN	-0.466133	0.590178	0.429635	0.732998	DOWN	FALSE	FALSE	FALSE
V735_02262	Rv2198c	MT2254	0	membrane protein MmpS3	cell-wall-and-cell-processes	2050.8	-1.89493	0.44622	2.17018e-05	0.000236537	DOWN	-0.664176	0.445637	0.13612	0.390822	DOWN	FALSE	FALSE	FALSE
V735_02263	Rv2199c	MT2255	0	integral membrane protein	cell-wall-and-cell-processes	124.217	-1.04377	1.20382	0.385915	0.591255	DOWN	-0.707308	1.20304	0.556576	0.810025	DOWN	FALSE	FALSE	FALSE
V735_02264	Rv2200c	MT2256	0	transmembrane cytochrome C oxidase subunit II CtaC	intermediary-metabolism-and-respiration	1235.38	-0.932853	0.509778	0.067262	0.185677	DOWN	-1.81293	0.510175	0.00038007	0.00455063	DOWN	FALSE	FALSE	FALSE
V735_02266	Rv2202c	MT2258	0	adenosine kinase AdoK	intermediary-metabolism-and-respiration	859.651	0.176777	0.612043	0.772711	0.880129	UP	-0.0110631	0.612063	0.985579	0.995256	DOWN	FALSE	FALSE	FALSE
V735_02267	Rv2203	MT2259	0	membrane protein	cell-wall-and-cell-processes	2527.62	0.708574	0.370604	0.0558834	0.162074	UP	-0.00809053	0.370759	0.98259	0.994819	DOWN	FALSE	FALSE	FALSE
V735_02270	Rv2206	MT2262	0	transmembrane protein	cell-wall-and-cell-processes	1940.42	0.724892	0.434503	0.0952515	0.236859	UP	-0.301989	0.434946	0.487485	0.769878	DOWN	FALSE	FALSE	FALSE
V735_02274	Rv2210c	MT2266 MT2265	0.0 3.32427e-32	branched-chain-amino-acid aminotransferase IlvE	intermediary-metabolism-and-respiration	692.213	-1.41759	1.11383	0.203117	0.391496	DOWN	-0.966391	1.11344	0.385432	0.69827	DOWN	FALSE	FALSE	FALSE
V735_02275	Rv2211c	MT2267	0	aminomethyltransferase GcvT	intermediary-metabolism-and-respiration	217.622	-1.04567	1.0429	0.316026	0.520564	DOWN	-0.442999	1.04215	0.670776	0.872401	DOWN	FALSE	FALSE	FALSE
V735_02277	Rv2213	MT2269	0	aminopeptidase PepB	intermediary-metabolism-and-respiration	516.972	-1.37229	0.922333	0.136791	0.300999	DOWN	-0.533743	0.921813	0.562579	0.811488	DOWN	FALSE	FALSE	FALSE
V735_02282	Rv2218	MT2275	0	lipoate biosynthesis protein A LipA	intermediary-metabolism-and-respiration	3724.44	0.713923	0.452871	0.114925	0.26894	UP	-0.12056	0.453028	0.790146	0.924147	DOWN	FALSE	FALSE	FALSE
V735_02283	Rv2219	MT2276	0	transmembrane protein	cell-wall-and-cell-processes	2895.29	0.71612	0.477123	0.133378	0.296058	UP	-0.145504	0.477239	0.760453	0.912414	DOWN	FALSE	FALSE	FALSE
V735_02284	Rv2219A	MT2277	0	membrane protein	cell-wall-and-cell-processes	3851.08	1.57932	0.708524	0.025812	0.0892516	UP	-0.0274452	0.708648	0.969107	0.991518	DOWN	FALSE	FALSE	FALSE
V735_02285	Rv2220	MT2278	0	glutamine synthetase GlnA1	intermediary-metabolism-and-respiration	1635.05	-1.49762	0.540732	0.00561215	0.0279979	DOWN	-0.395115	0.540069	0.464412	0.758451	DOWN	FALSE	FALSE	FALSE
V735_02287	Rv2222c	MT2280	0	glutamine synthetase GlnA2	intermediary-metabolism-and-respiration	11058.2	-0.220328	0.397753	0.579626	0.745631	DOWN	-0.223803	0.39774	0.573648	0.817289	DOWN	FALSE	FALSE	FALSE
V735_02288	Rv2223c	MT2281 MT2282	0.0 7.00672e-49	exported protease	cell-wall-and-cell-processes	287.944	-1.31815	1.02458	0.19826	0.384351	DOWN	-0.964819	1.02411	0.346139	0.664975	DOWN	FALSE	FALSE	FALSE
V735_02289	Rv2224c	MT2282 MT2281	0.0 7.00672e-49	carboxylesterase CaeA	cell-wall-and-cell-processes	2007.85	-0.347198	0.478216	0.467822	0.663092	DOWN	-0.598578	0.478253	0.210718	0.50693	DOWN	FALSE	FALSE	FALSE
V735_02293	Rv2228c	MT2287	0	multifunctional RNASE H/alpha-ribazole phosphatase/acid phosphatase	information-pathways	122.165	-0.518687	1.59975	0.745763	0.863929	DOWN	-1.28779	1.60062	0.421075	0.728015	DOWN	FALSE	FALSE	FALSE
V735_02294	Rv2229c	None	NA	hypothetical protein	conserved-hypothetical	102.97	-1.29005	1.14503	0.259888	0.4578	DOWN	-1.96419	1.14685	0.0867728	0.296967	DOWN	FALSE	TRUE	FALSE
V735_02295	Rv2230c	None	NA	hypothetical protein	conserved-hypothetical	115.944	-0.976436	0.760642	0.199247	0.385519	DOWN	-0.745396	0.759479	0.326368	0.645069	DOWN	FALSE	FALSE	FALSE
V735_02296	Rv2231c	MT2290	0	histidinol-phosphate aminotransferase CobC	intermediary-metabolism-and-respiration	216.675	-0.684287	1.25498	0.585576	0.749441	DOWN	-0.935355	1.25509	0.45612	0.752321	DOWN	FALSE	FALSE	FALSE
V735_02300	Rv2234	MT2293	0	phosphotyrosine protein phosphatase PtpA	regulatory-proteins	652.205	1.00284	0.467164	0.0318206	0.105134	UP	-0.646612	0.470179	0.169055	0.44361	DOWN	FALSE	FALSE	FALSE
V735_02301	Rv2235	MT2294	0	transmembrane protein	cell-wall-and-cell-processes	1029.52	0.179901	0.338997	0.595636	0.757423	UP	-0.791277	0.340043	0.0199657	0.102538	DOWN	FALSE	FALSE	FALSE
V735_02302	Rv2236c	MT2295	0	cobalamin biosynthesis transmembrane protein CobD	intermediary-metabolism-and-respiration	191.459	0.236425	0.572134	0.679436	0.819368	UP	-0.398938	0.573364	0.486564	0.769561	DOWN	FALSE	FALSE	FALSE
V735_02304	Rv2237A	MT2297	7.48489e-121	hypothetical protein	conserved-hypothetical	636.854	0.340921	1.04118	0.743338	0.862711	UP	-0.303056	1.04135	0.771035	0.918108	DOWN	FALSE	FALSE	FALSE
V735_02306	Rv2238c	MT2298	0	peroxiredoxin AhpE	virulence-detoxification-and-adaptation	61.7244	-2.15658	1.52964	0.158581	0.332151	DOWN	-0.345985	1.52138	0.820101	0.934822	DOWN	FALSE	FALSE	FALSE
V735_02307	Rv2239c	MT2299	0	hypothetical protein	conserved-hypothetical	3579.77	-0.764869	0.691402	0.268614	0.467221	DOWN	-0.623805	0.691331	0.366885	0.685091	DOWN	FALSE	FALSE	FALSE
V735_02308	Rv2240c	MT2300	0	hypothetical protein	conserved-hypothetical	138.433	-0.871559	1.32037	0.509199	0.692017	DOWN	-1.03635	1.3204	0.432524	0.73549	DOWN	FALSE	FALSE	FALSE
V735_02309	Rv2241	MT2301	0	pyruvate dehydrogenase E1 component AceE	intermediary-metabolism-and-respiration	4767.51	-0.381338	0.388595	0.326432	0.53138	DOWN	-1.30076	0.388781	0.000820628	0.00848579	DOWN	FALSE	FALSE	FALSE
V735_02316	Rv2248	MT2308	0	hypothetical protein	conserved-hypothetical	442.367	0.558278	1.32967	0.674585	0.816137	UP	-1.88968	1.33059	0.155555	0.427644	DOWN	FALSE	FALSE	FALSE
V735_02326	Rv2257c	MT2318	0	hypothetical protein	conserved-hypothetical	247.828	-0.341146	0.986206	0.729405	0.854701	DOWN	-0.937269	0.986541	0.342084	0.659935	DOWN	FALSE	FALSE	FALSE
V735_02327	Rv2258c	MT2319	0	transcriptional regulator	regulatory-proteins	261.779	-1.91243	0.766169	0.0125569	0.0520308	DOWN	-1.20665	0.764689	0.114573	0.352504	DOWN	FALSE	TRUE	FALSE
V735_02328	Rv2259	MT2320	0	s-nitrosomycothiol reductase MscR	intermediary-metabolism-and-respiration	661.32	-0.983401	0.949699	0.300441	0.505059	DOWN	-0.702763	0.949464	0.459198	0.754854	DOWN	FALSE	FALSE	FALSE
V735_02329	Rv2260	MT2321	0	hydroxyacylglutathione hydrolase	conserved-hypothetical	2828.12	0.351851	0.304428	0.247771	0.442678	UP	-1.4119	0.305037	3.68094e-06	8.73624e-05	DOWN	FALSE	FALSE	FALSE
V735_02340	Rv2271	MT2332	6.10324e-155	hypothetical protein	conserved-hypothetical	700.964	0.622564	0.583888	0.286316	0.488686	UP	-0.720651	0.585096	0.218069	0.515121	DOWN	FALSE	FALSE	FALSE
V735_02345	Rv2275	MT2335	0	hypothetical protein	conserved-hypothetical	698.182	1.50727	0.574292	0.0086757	0.0398062	UP	-0.22398	0.575017	0.696892	0.881617	DOWN	FALSE	FALSE	FALSE
V735_02346	Rv2276	MT2336	0	cytochrome P450 121 Cyp121	intermediary-metabolism-and-respiration	804.894	0.78399	1.14032	0.491756	0.681795	UP	-1.2242	1.14091	0.283271	0.595181	DOWN	FALSE	FALSE	FALSE
V735_02348	Rv2280	MT2338	0	glycolate oxidase subunit GlcD	intermediary-metabolism-and-respiration	5281.9	-0.433737	0.489374	0.37545	0.579204	DOWN	-0.300555	0.489317	0.539061	0.803033	DOWN	FALSE	FALSE	FALSE
V735_02352	Rv2284	MT2342 MT1469 MT2559	0.0 4.7488e-69 2.62881e-53	esterase LipM	intermediary-metabolism-and-respiration	1679.41	1.90546	0.391247	1.11467e-06	1.80279e-05	UP	-0.27524	0.39234	0.482969	0.767508	DOWN	FALSE	FALSE	FALSE
V735_02353	Rv2285	MT2343 MT3584	0.0 3.78152e-07	diacylglycerol acyltransferase	lipid-metabolism	1197.15	0.761947	0.447222	0.088431	0.225922	UP	-0.149026	0.44784	0.73931	0.902701	DOWN	FALSE	FALSE	FALSE
V735_02355	Rv2287	MT2345	0	membrane transporter YjcE	cell-wall-and-cell-processes	846.996	1.04381	1.05297	0.321539	0.525547	UP	-0.0560601	1.0533	0.957554	0.984808	DOWN	FALSE	FALSE	FALSE
V735_02357	Rv2289	MT2346	0	CDP-diacylglycerol pyrophosphatase Cdh	lipid-metabolism	3820.07	1.96091	0.732616	0.00743754	0.0353041	UP	-0.500949	0.733017	0.49435	0.773941	DOWN	FALSE	FALSE	FALSE
V735_02358	Rv2290	MT2347	0	lipoprotein LppO	cell-wall-and-cell-processes	1189.45	1.80078	0.480422	0.000178009	0.00149371	UP	-1.16011	0.482018	0.0160938	0.0881863	DOWN	FALSE	FALSE	FALSE
V735_02367	Rv2299c	MT2356	0	chaperone HtpG	virulence-detoxification-and-adaptation	1731.76	0.733945	0.450675	0.10341	0.250166	UP	-0.582161	0.451068	0.196832	0.486142	DOWN	FALSE	FALSE	FALSE
V735_02368	Rv2300c	MT2357	0	hypothetical protein	conserved-hypothetical	232.062	-0.436703	0.82672	0.597336	0.75868	DOWN	-0.651981	0.826837	0.43039	0.733969	DOWN	FALSE	FALSE	FALSE
V735_02373	Rv2305	MT2362	0	hypothetical protein	conserved-hypothetical	308.705	-1.93274	0.946125	0.0410722	0.128304	DOWN	-0.921516	0.944254	0.329104	0.64676	DOWN	FALSE	FALSE	FALSE
V735_02377	Rv2307A	MT2365	1.59864e-96	glycine rich protein	conserved-hypothetical	1277.06	2.75267	0.60912	6.21052e-06	8.04735e-05	UP	-0.473156	0.610078	0.438005	0.740344	DOWN	FALSE	FALSE	FALSE
V735_02378	Rv2307B	MT2365.1	0	glycine rich protein	conserved-hypothetical	292.565	2.17979	0.877083	0.0129452	0.0533639	UP	-0.675136	0.879658	0.442785	0.742169	DOWN	FALSE	FALSE	FALSE
V735_02380	Rv2308	MT2366	0	hypothetical protein	conserved-hypothetical	147.543	0.213002	0.968386	0.825905	0.912859	UP	-0.283094	0.968838	0.770134	0.918108	DOWN	FALSE	FALSE	FALSE
V735_02388	Rv2313c	MT2376	0	hypothetical protein	conserved-hypothetical	296.636	-1.14064	0.781101	0.144209	0.310813	DOWN	-0.183154	0.779483	0.814233	0.934332	DOWN	FALSE	FALSE	FALSE
V735_02389	Rv2314c	MT2377	0	hypothetical protein	conserved-hypothetical	583.012	-0.617315	0.901734	0.493605	0.6823	DOWN	-0.689387	0.901681	0.444535	0.743549	DOWN	FALSE	FALSE	FALSE
V735_02402	Rv2327	MT2389	0	hypothetical protein	conserved-hypothetical	474.405	-0.918161	0.906241	0.310987	0.515016	DOWN	-1.48206	0.906537	0.10208	0.324954	DOWN	FALSE	FALSE	FALSE
V735_02411	Rv2335	MT2398	0	serine acetyltransferase CysE	intermediary-metabolism-and-respiration	161.607	-1.83647	0.806904	0.0228492	0.0819028	DOWN	-1.87878	0.806622	0.0198488	0.102147	DOWN	FALSE	TRUE	FALSE
V735_02412	Rv2336	MT2399	0	hypothetical protein	conserved-hypothetical	127.808	-1.11951	1.21154	0.355465	0.55996	DOWN	-0.933664	1.21102	0.440721	0.740804	DOWN	FALSE	FALSE	FALSE
V735_02415	Rv2339	MT2402 MT0705 MT0466 MT0412 MT1608 MT0528	0.0 0.0 0.0 1.13787e-131 3.05332e-126 4.84261e-111	transmembrane transporter MmpL9	cell-wall-and-cell-processes	1934.4	-0.413175	0.231846	0.074732	0.199833	DOWN	-0.514655	0.231816	0.0264119	0.126117	DOWN	FALSE	FALSE	FALSE
V735_02419	Rv2342	MT2407	3.27046e-132	hypothetical protein	conserved-hypothetical	1032.51	-0.434956	1.17927	0.71225	0.84436	DOWN	-1.12795	1.17946	0.338906	0.655762	DOWN	FALSE	FALSE	FALSE
V735_02420	Rv2343c	MT2408	0	DNA primase DnaG	information-pathways	1210.61	0.029203	0.358606	0.935096	0.96999	UP	-0.849146	0.359025	0.0180232	0.0947457	DOWN	FALSE	FALSE	FALSE
V735_02421	Rv2344c	MT2409	0	deoxyguanosine triphosphate triphosphohydrolase Dgt	intermediary-metabolism-and-respiration	536.728	0.645506	1.07499	0.548189	0.722042	UP	-0.382559	1.07539	0.722036	0.894682	DOWN	FALSE	FALSE	FALSE
V735_02422	Rv2345	MT2410	0	cell division protein; Z-ring complex Ib	cell-wall-and-cell-processes	1684.41	-0.0272675	0.295466	0.92647	0.966556	DOWN	-0.265043	0.295522	0.369791	0.687	DOWN	FALSE	FALSE	FALSE
V735_02423	Rv2346c	MT2411 MT1236 MT1842 MT3721 MT1066 MT2420	8.02424e-147 9.15565e-140 1.88879e-129 8.03133e-128 4.16033e-125 1.36242e-80	ESAT-6 like protein EsxO	cell-wall-and-cell-processes	1150.84	0.147109	0.587798	0.802378	0.90102	UP	-0.166897	0.587893	0.776494	0.920287	DOWN	FALSE	FALSE	FALSE
V735_02424	Rv2347c	MT2412 MT1235 MT1067 MT3722 MT2421	2.56706e-153 5.65432e-149 3.56827e-145 6.45158e-142 2.2578e-84	ESAT-6 like protein EsxP	cell-wall-and-cell-processes	9581.82	-2.74476	0.635585	1.5711e-05	0.000183188	DOWN	-0.311589	0.634984	0.623636	0.846213	DOWN	FALSE	FALSE	FALSE
V735_02425	Rv2348c	MT2413	1.47406e-169	hypothetical protein	unknown	1857.6	-2.96398	0.498475	2.74637e-09	8.40893e-08	DOWN	-0.622275	0.496334	0.209935	0.506697	DOWN	FALSE	FALSE	FALSE
V735_02426	Rv2349c	MT2414 MT2416 MT2415 MT1799	0.0 0.0 0.0 0.0	phospholipase C3 PlcC	intermediary-metabolism-and-respiration	832.121	-2.43064	0.957379	0.0111217	0.0472555	DOWN	-2.45618	0.957303	0.010296	0.0636322	DOWN	FALSE	TRUE	FALSE
V735_02428	Rv2351c	MT2416 MT2415 MT1799 MT2414	0.0 0.0 0.0 0.0	phospholipase C1 PlcA	intermediary-metabolism-and-respiration	1284.36	-0.646704	0.834904	0.438585	0.636687	DOWN	-1.08233	0.834998	0.194903	0.48436	DOWN	FALSE	FALSE	FALSE
V735_02431	NA	MT2421 MT1235 MT2412 MT3722 MT1067	2.56706e-153 1.85331e-85 2.2578e-84 2.75056e-83 3.35087e-82	ESAT-6-like protein esxM	NA	1231.55	-2.53872	0.557632	5.29698e-06	7.05854e-05	DOWN	-0.0310489	0.55323	0.955244	0.984808	DOWN	FALSE	FALSE	FALSE
V735_02433	Rv2353c	MT2423 MT2425 MT3248 MT3247 MT3637 MT1168 MT1599 MT0901 MT2422 MT2419 MT0318 MT3231 MT0370 MT0779 MT3663 MT0458 MT1968 MT1796 MT1849 MT3643 MT1969 MT2683 MT1839 MT1836 MT1838 MT0940 MT2959 MT1068	0.0 0.0 0.0 0.0 0.0 2.91449e-143 2.09857e-132 2.55659e-131 1.32669e-90 1.32669e-90 6.43662e-82 2.2466e-81 2.73692e-80 1.41776e-77 1.72718e-76 1.32786e-71 5.6462e-70 1.02086e-66 1.41901e-58 1.32903e-52 1.32903e-52 8.3871e-49 8.96286e-36 8.96286e-36 3.12834e-35 1.24586e-27 5.29752e-26 6.4594e-06	PPE family protein PPE39	PE-PPE-families	3442.93	-0.97563	0.5918	0.0992333	0.242713	DOWN	-0.577021	0.591678	0.329446	0.646958	DOWN	FALSE	FALSE	FALSE
V735_02434	Rv2356c	MT2425 MT2423 MT3248 MT3247 MT3637 MT1168 MT1599 MT0901 MT3231 MT0779 MT0318 MT3663 MT1796 MT0370 MT1968 MT3643 MT1969 MT2683 MT0458 MT1838	0.0 0.0 0.0 0.0 0.0 1.49366e-159 2.21875e-138 7.25313e-132 1.23041e-84 7.76474e-81 3.30165e-79 1.15239e-78 5.59099e-70 2.2266e-62 4.90441e-58 7.2788e-56 7.2788e-56 4.59342e-52 5.59593e-51 1.71332e-38	PPE family protein PPE40	PE-PPE-families	4306.17	0.901452	0.385244	0.0192864	0.0727045	UP	-0.202471	0.385384	0.599323	0.829784	DOWN	FALSE	FALSE	FALSE
V735_02435	Rv2357c	MT2426	0	glycyl-tRNA synthetase GlyS	information-pathways	145.413	-0.487797	1.36706	0.721225	0.850615	DOWN	-0.945329	1.3675	0.489388	0.771291	DOWN	FALSE	FALSE	FALSE
V735_02437	Rv2359	MT2428	0	zinc uptake regulation protein Zur	regulatory-proteins	1273.84	0.184237	0.819599	0.822143	0.9117	UP	-0.722881	0.820138	0.378094	0.695021	DOWN	FALSE	FALSE	FALSE
V735_02438	Rv2360c	MT2429	0	hypothetical protein	conserved-hypothetical	96.9194	-0.571501	1.09567	0.60195	0.762706	DOWN	-0.536253	1.09508	0.624352	0.846403	DOWN	FALSE	FALSE	FALSE
V735_02441	Rv2363	MT2432 MT1301	0.0 2.27787e-10	amidase AmiA2	intermediary-metabolism-and-respiration	358.583	0.0677957	0.756493	0.92859	0.967023	UP	-0.545141	0.756972	0.471427	0.761229	DOWN	FALSE	FALSE	FALSE
V735_02442	Rv2364c	MT2433	0	GTP-binding protein Era	intermediary-metabolism-and-respiration	421.794	-1.21671	0.697503	0.0810928	0.211898	DOWN	-1.73955	0.697897	0.0126824	0.0742614	DOWN	FALSE	TRUE	FALSE
V735_02443	Rv2365c	MT2434	4.1543e-145	cytidine deaminase	conserved-hypothetical	58.8097	-1.36756	1.13311	0.227468	0.419903	DOWN	-1.00057	1.12858	0.375305	0.692074	DOWN	FALSE	TRUE	FALSE
V735_02444	Rv2366c	MT2435	0	transmembrane protein	cell-wall-and-cell-processes	685.393	-1.16872	0.556267	0.0356399	0.114873	DOWN	-0.779817	0.555828	0.160622	0.43393	DOWN	FALSE	FALSE	FALSE
V735_02445	Rv2367c	MT2436	0	metalloprotein; YbeY/UPF0054family	conserved-hypothetical	323.861	-0.889593	0.725554	0.220165	0.410666	DOWN	-1.1299	0.725676	0.119465	0.359569	DOWN	FALSE	FALSE	FALSE
V735_02446	Rv2368c	MT2437	0	PhoH family protein PhoH1	intermediary-metabolism-and-respiration	5769.04	-0.230939	0.455606	0.612236	0.771156	DOWN	-1.03518	0.455703	0.0231094	0.114841	DOWN	FALSE	FALSE	FALSE
V735_02450	Rv2372c	MT2441	0	ribosomal RNA small subunit methyltransferase E	conserved-hypothetical	637.094	-0.480295	0.406202	0.237045	0.430026	DOWN	-0.00249762	0.405262	0.995083	0.997706	DOWN	FALSE	FALSE	FALSE
V735_02451	Rv2373c	MT2442 MT0367	0.0 5.1297e-11	chaperone DnaJ2	virulence-detoxification-and-adaptation	2100.6	0.967277	0.300935	0.00130791	0.00828756	UP	-0.00627569	0.301424	0.983389	0.995049	DOWN	FALSE	FALSE	FALSE
V735_02452	Rv2374c	MT2443	0	heat shock protein transcriptional repressor HrcA	virulence-detoxification-and-adaptation	4486.14	0.18123	0.423934	0.669019	0.812075	UP	-0.51236	0.424074	0.226976	0.528826	DOWN	FALSE	FALSE	FALSE
V735_02453	Rv2375	MT2444	1.09971e-164	hypothetical protein	conserved-hypothetical	1165.4	-0.524143	0.677872	0.439393	0.637629	DOWN	-1.00685	0.678065	0.137575	0.393871	DOWN	FALSE	FALSE	FALSE
V735_02454	Rv2376c	MT2445	0	antigen CFP2	cell-wall-and-cell-processes	414.407	-1.54431	0.646753	0.01695	0.0665231	DOWN	-0.798494	0.644732	0.215534	0.512368	DOWN	FALSE	FALSE	FALSE
V735_02455	Rv2377c	MT2445.1	1.69652e-109	protein MbtH	lipid-metabolism	19.7162	-4.30027	1.93759	0.0264602	0.0908665	DOWN	-1.72673	1.86465	0.354428	0.672975	DOWN	FALSE	TRUE	FALSE
V735_02456	Rv2378c	MT2446	0	lysine-N-oxygenase MbtG	lipid-metabolism	166.73	-1.69113	1.5736	0.282514	0.483845	DOWN	-2.09092	1.57386	0.184002	0.469358	DOWN	FALSE	TRUE	FALSE
V735_02457	Rv2379c	MT2447 MT0110	0.0 2.58204e-15	peptide synthetase MbtF	lipid-metabolism	430.671	-0.788621	1.08023	0.465361	0.661223	DOWN	-0.559975	1.08005	0.60413	0.831248	DOWN	FALSE	FALSE	FALSE
V735_02458	Rv2380c	MT2448 MT0110	0.0 8.52284e-16	peptide synthetase MbtE	lipid-metabolism	611.387	-0.643122	1.0566	0.542741	0.717986	DOWN	-0.331899	1.05645	0.753397	0.909289	DOWN	FALSE	FALSE	FALSE
V735_02459	Rv2381c	MT2449 MT2448	0.0 1.35784e-86	mycobactin polyketide synthetase MbtD	lipid-metabolism	113.091	-1.30613	1.4453	0.366151	0.569458	DOWN	-0.365419	1.444	0.800221	0.928273	DOWN	FALSE	FALSE	FALSE
V735_02460	Rv2382c	MT2450 MT3021.1 MT2108 MT3010	0.0 1.31687e-06 1.60427e-05 5.59945e-05	mycobactin polyketide synthetase MbtC	lipid-metabolism	219.658	-2.13981	0.918119	0.0197718	0.0740474	DOWN	-1.16771	0.916387	0.202574	0.494537	DOWN	FALSE	TRUE	FALSE
V735_02461	Rv2383c	MT2451	0	phenyloxazoline synthase MbtB	lipid-metabolism	306.389	-1.56689	0.866578	0.070585	0.191943	DOWN	-0.696743	0.865442	0.420778	0.728015	DOWN	FALSE	FALSE	FALSE
V735_02462	Rv2384	MT2452	0	salicyl-AMP ligase MbtA	lipid-metabolism	225.177	-1.50393	1.0165	0.139002	0.303473	DOWN	-0.346608	1.01423	0.732543	0.899224	DOWN	FALSE	FALSE	FALSE
V735_02466	Rv2387	MT2456	0	hypothetical protein	conserved-hypothetical	1602.64	-0.978309	0.584226	0.0940246	0.234681	DOWN	-0.39236	0.583835	0.501559	0.77863	DOWN	FALSE	FALSE	FALSE
V735_02471	Rv2392	MT2462	0	3'-phosphoadenosine 5'-phosphosulfate reductase CysH	intermediary-metabolism-and-respiration	130.983	-0.718656	1.11756	0.520186	0.700156	DOWN	-0.702643	1.11728	0.529424	0.798316	DOWN	FALSE	FALSE	FALSE
V735_02472	Rv2393	MT2463 MT3984 MT2950 MT2763 MT1664 MT1757 MT1339 MT0134	0.0 2.88466e-25 1.49429e-22 4.00973e-17 1.39953e-16 3.75547e-11 4.5751e-10 5.57362e-09	ferrochelatase Che1	intermediary-metabolism-and-respiration	343.152	-0.131859	1.42214	0.926127	0.966556	DOWN	-0.466142	1.42223	0.743097	0.905328	DOWN	FALSE	FALSE	FALSE
V735_02473	Rv2394	MT2464	0	gamma-glutamyltranspeptidase GgtB	intermediary-metabolism-and-respiration	921.869	0.25499	0.45672	0.576635	0.743664	UP	-0.306955	0.456902	0.501699	0.77863	DOWN	FALSE	FALSE	FALSE
V735_02474	Rv2395	MT2465	0	OPT family oligopeptide transporter	cell-wall-and-cell-processes	759.188	0.260434	0.728779	0.720825	0.850615	UP	-0.267063	0.728959	0.714095	0.888962	DOWN	FALSE	FALSE	FALSE
V735_02484	Rv2402	MT2474	0	hypothetical protein	conserved-hypothetical	2294.14	-1.58545	0.255859	5.77106e-10	1.95134e-08	DOWN	-0.958489	0.255133	0.000172088	0.00233138	DOWN	TRUE	FALSE	FALSE
V735_02485	Rv2403c	MT2475	0	lipoprotein LppR	cell-wall-and-cell-processes	1022.06	0.123581	0.419664	0.768395	0.877611	UP	-0.434066	0.419891	0.301249	0.615481	DOWN	FALSE	FALSE	FALSE
V735_02487	Rv2405	MT2477	0	hypothetical protein	conserved-hypothetical	1936.61	1.88319	0.265281	1.25813e-12	6.81941e-11	UP	-0.324393	0.266997	0.224378	0.526075	DOWN	FALSE	FALSE	FALSE
V735_02491	Rv2409c	MT2482 MT2481	0.0 1.57683e-123	hypothetical protein	conserved-hypothetical	1998.08	-1.69948	0.798512	0.0333115	0.108805	DOWN	-0.320386	0.798174	0.688126	0.879107	DOWN	FALSE	FALSE	FALSE
V735_02494	Rv2412	MT2485	7.78958e-134	30S ribosomal protein S20 RpsT	information-pathways	578.302	-0.809883	0.452942	0.0737677	0.198312	DOWN	-0.258546	0.452302	0.567579	0.814231	DOWN	FALSE	FALSE	FALSE
V735_02502	Rv2420c	MT2493	0	iojap-like ribosome-associated protein	conserved-hypothetical	47.6118	0.0158291	1.8067	0.99301	0.997221	UP	-0.0480416	1.80652	0.978784	0.993606	DOWN	FALSE	FALSE	FALSE
V735_02507	Rv2425c	MT2498	0	hypothetical protein	conserved-hypothetical	428.69	-0.802237	0.874651	0.359034	0.564007	DOWN	-1.17403	0.874783	0.179568	0.461994	DOWN	FALSE	FALSE	FALSE
V735_02509	Rv2427c	MT2500	0	gamma-glutamyl phosphate reductase ProA	intermediary-metabolism-and-respiration	1326.67	-0.940177	0.472562	0.0466425	0.141909	DOWN	-1.00383	0.472526	0.033638	0.151088	DOWN	FALSE	FALSE	FALSE
V735_02517	Rv2434c	MT2508	0	transmembrane protein	cell-wall-and-cell-processes	349.457	0.895673	0.909546	0.324748	0.529498	UP	-0.645435	0.910491	0.478395	0.764784	DOWN	FALSE	FALSE	FALSE
V735_02525	Rv2441c	MT2517	7.78958e-134	50S ribosomal protein L27 RpmA	information-pathways	217.97	-1.46962	0.680843	0.0308863	0.102894	DOWN	-0.103751	0.678363	0.878443	0.958668	DOWN	FALSE	FALSE	FALSE
V735_02527	Rv2443	MT2519 MT2520 MT2518.1	0.0 5.08654e-25 1.6628e-18	C4-dicarboxylate-transport transmembrane protein DctA	cell-wall-and-cell-processes	2389.24	0.892114	0.612251	0.145087	0.312085	UP	-0.278482	0.612374	0.649284	0.861487	DOWN	FALSE	FALSE	FALSE
V735_02528	Rv2444c	MT2520 MT2520.1 MT2519	0.0 0.0 9.931e-25	ribonuclease E Rne	information-pathways	5760.83	-1.18515	0.456964	0.00949972	0.0425736	DOWN	-0.463026	0.456884	0.310848	0.626786	DOWN	FALSE	FALSE	FALSE
V735_02529	Rv2445c	MT2521	0	nucleoside diphosphate kinase NdkA	intermediary-metabolism-and-respiration	180.52	-1.64379	0.979386	0.0932706	0.23338	DOWN	-0.0663204	0.975326	0.945787	0.98304	DOWN	FALSE	FALSE	FALSE
V735_02531	Rv2447c	MT2523	0	folylpolyglutamate synthase FolC	intermediary-metabolism-and-respiration	359.392	-0.890058	0.916542	0.331497	0.536575	DOWN	-0.47565	0.916146	0.603631	0.831248	DOWN	FALSE	FALSE	FALSE
V735_02532	Rv2448c	MT2524	0	valyl-tRNA synthase ValS	information-pathways	1235.77	-0.413568	0.38323	0.280515	0.480889	DOWN	-0.701832	0.383308	0.0671026	0.247607	DOWN	FALSE	FALSE	FALSE
V735_02538	Rv2454c	MT2529	0	oxidoreductase	intermediary-metabolism-and-respiration	1903.79	0.765238	0.516177	0.138204	0.30242	UP	-0.0418693	0.516471	0.935388	0.980691	DOWN	FALSE	FALSE	FALSE
V735_02540	Rv2456c	MT2531	0	integral membrane transporter	cell-wall-and-cell-processes	338.126	0.532954	0.683682	0.435664	0.634513	UP	-0.208732	0.684364	0.760365	0.912414	DOWN	FALSE	FALSE	FALSE
V735_02541	Rv2457c	MT2532	0	ATP-dependent Clp protease ATP-binding subunit ClpX	intermediary-metabolism-and-respiration	5213.97	-1.49452	0.19323	1.03871e-14	9.25837e-13	DOWN	-0.985446	0.192966	3.27608e-07	1.05971e-05	DOWN	TRUE	FALSE	FALSE
V735_02543	Rv2459	MT2534 MT3831 MT3337	0.0 0.000782133 0.000782133	drug:H+ antiporter-2 (14 Spanner) (DHA2) family drug resistance MFS transporter	cell-wall-and-cell-processes	2594.71	-0.570574	0.591507	0.33474	0.538997	DOWN	-0.800447	0.591526	0.175995	0.454844	DOWN	FALSE	FALSE	FALSE
V735_02544	Rv2460c	MT2535 MT2536	0.0 6.67237e-13	ATP-dependent Clp protease proteolytic subunit 2 ClpP2	intermediary-metabolism-and-respiration	1545.57	0.744092	0.44753	0.0963794	0.238334	UP	-0.0534359	0.447987	0.905054	0.966875	DOWN	FALSE	FALSE	FALSE
V735_02546	Rv2462c	MT2537	0	trigger factor protein Tig	cell-wall-and-cell-processes	2799.76	-0.53643	0.383118	0.161463	0.334864	DOWN	-1.24895	0.383252	0.00111877	0.0109182	DOWN	FALSE	FALSE	FALSE
V735_02550	Rv2464c	MT2539	0	endonuclease VIII	information-pathways	304.098	0.258255	0.55791	0.643438	0.792638	UP	-0.456228	0.5587	0.414163	0.722264	DOWN	FALSE	FALSE	FALSE
V735_02553	Rv2467	MT2542 MT2541	0.0 2.40551e-19	aminopeptidase PepN	intermediary-metabolism-and-respiration	1651.9	0.0540719	0.292024	0.853101	0.928321	UP	-0.654036	0.292373	0.0252871	0.122201	DOWN	FALSE	FALSE	FALSE
V735_02554	Rv2468c	MT2543 MT2544	0.0 5.50656e-19	hypothetical protein	conserved-hypothetical	1511.73	-2.31884	0.541544	1.85305e-05	0.000210555	DOWN	-0.825457	0.540297	0.126566	0.374655	DOWN	FALSE	FALSE	FALSE
V735_02555	Rv2468A	MT2544 MT2543	3.13804e-119 2.4232e-19	hypothetical protein	conserved-hypothetical	269.37	-1.33235	1.17276	0.255921	0.454001	DOWN	-0.796823	1.17196	0.496565	0.775009	DOWN	FALSE	FALSE	FALSE
V735_02556	Rv2469c	MT2545	0	hypothetical protein	conserved-hypothetical	988.443	-1.04603	0.374131	0.0051756	0.0260828	DOWN	-0.35435	0.372773	0.341818	0.659935	DOWN	FALSE	FALSE	FALSE
V735_02557	Rv2470	MT2546	0	globin GlbO	intermediary-metabolism-and-respiration	1306.89	0.259752	0.474479	0.584072	0.74871	UP	-0.995548	0.475415	0.0362545	0.159799	DOWN	FALSE	FALSE	FALSE
V735_02558	Rv2471	MT2547	0	alpha-glucosidase AglA	intermediary-metabolism-and-respiration	940.801	0.141584	0.368038	0.70046	0.834435	UP	-0.709615	0.368686	0.0542654	0.210925	DOWN	FALSE	FALSE	FALSE
V735_02560	Rv2473	MT2548 MT2547.2	0.0 5.35201e-40	alanine and proline rich membrane protein	cell-wall-and-cell-processes	856.988	-0.450734	0.287751	0.117255	0.2728	DOWN	-0.408784	0.287557	0.15515	0.427114	DOWN	FALSE	FALSE	FALSE
V735_02561	Rv2474c	MT2549	0	hypothetical protein	conserved-hypothetical	434.971	-1.0667	0.46446	0.0216395	0.0786908	DOWN	-1.12772	0.46428	0.0151417	0.0843522	DOWN	FALSE	TRUE	FALSE
V735_02562	Rv2475c	MT2550	0	YbgC/YbaW family acyl-CoA thioester hydrolase	conserved-hypothetical	204.071	-0.215186	0.538009	0.68918	0.826303	DOWN	-0.258729	0.537649	0.630358	0.850213	DOWN	FALSE	FALSE	FALSE
V735_02564	Rv2477c	MT2552 MT1519	0.0 1.36315e-07	ChvD family ATP-binding cassette protein	cell-wall-and-cell-processes	1248.42	0.0749581	0.324378	0.817251	0.908534	UP	-1.22442	0.325372	0.000167786	0.0022969	DOWN	FALSE	FALSE	FALSE
V735_02567	Rv2482c	MT2555	0	glycerol-3-phosphate acyltransferase PlsB2	lipid-metabolism	769.187	-0.640654	1.06911	0.549014	0.722509	DOWN	-0.844675	1.06913	0.429494	0.732998	DOWN	FALSE	FALSE	FALSE
V735_02569	Rv2484c	MT2557	0	diacylglycerol acyltransferase	lipid-metabolism	2247.88	-1.59236	0.66221	0.0161893	0.0641021	DOWN	-0.54868	0.661639	0.40695	0.716853	DOWN	FALSE	FALSE	FALSE
V735_02570	Rv2485c	MT2559 MT2342	0.0 2.56676e-53	carboxylesterase LipQ	intermediary-metabolism-and-respiration	1805.39	-3.86124	0.906038	2.029e-05	0.000227964	DOWN	-1.35545	0.905095	0.134243	0.386816	DOWN	FALSE	TRUE	FALSE
V735_02574	Rv2488c	MT2563 MT0399 MT0914 MT1402 MT0918 MT0915 MT2565	0.0 0.0 2.28019e-122 9.08082e-115 2.28826e-46 4.42129e-30 2.14506e-21	transcriptional regulator LuxR-family	regulatory-proteins	317.222	-0.423323	0.515734	0.411751	0.612966	DOWN	-0.48275	0.515551	0.349079	0.667058	DOWN	FALSE	FALSE	FALSE
V735_02579	Rv2493	MT2568	9.67489e-113	antitoxin VapB38	virulence-detoxification-and-adaptation	19737.3	-1.00796	0.558444	0.0710838	0.193038	DOWN	-0.249919	0.558393	0.654465	0.863297	DOWN	FALSE	FALSE	FALSE
V735_02580	Rv2494	MT2569	0	toxin VapC38	virulence-detoxification-and-adaptation	2974.77	-1.15189	0.470823	0.0144235	0.0583194	DOWN	-1.03226	0.470728	0.0283148	0.132987	DOWN	FALSE	TRUE	FALSE
V735_02584	Rv2498c	MT2573	0	citrate (Pro-3S)-lyase beta subunit CitE	intermediary-metabolism-and-respiration	115.599	0.616135	1.54257	0.689584	0.826388	UP	-0.137428	1.54395	0.929073	0.978344	DOWN	FALSE	FALSE	FALSE
V735_02585	Rv2499c	MT2574	0	oxidase regulatory protein	intermediary-metabolism-and-respiration	133.998	1.08484	0.974022	0.265376	0.462994	UP	-0.302717	0.976599	0.756583	0.911178	DOWN	FALSE	FALSE	FALSE
V735_02593	Rv2507	MT2582	0	proline rich membrane protein	cell-wall-and-cell-processes	10831.6	-0.559165	0.392845	0.154628	0.325913	DOWN	-0.727732	0.392848	0.0639608	0.237543	DOWN	FALSE	FALSE	FALSE
V735_02595	Rv2509	MT2584	0	short-chain dehydrogenase/reductase	intermediary-metabolism-and-respiration	555.105	-0.463706	0.362608	0.200965	0.388468	DOWN	-1.01483	0.363289	0.00521494	0.0376207	DOWN	FALSE	FALSE	FALSE
V735_02596	Rv2510c	MT2585	0	ATPase	conserved-hypothetical	274.748	-0.167681	1.29954	0.897333	0.949157	DOWN	-0.189307	1.29948	0.884175	0.960412	DOWN	FALSE	FALSE	FALSE
V735_02608	Rv2519	MT2595 MT2036 MT1280.1 MT3495 MT1097 MT2668.1 MT1123 MT3701 MT1006.1 MT0132 MT0607 MT1008 MT0556 MT1514.1 MT2690 MT2564 MT3696 MT1252 MT2812 MT2220 MT0118 MT3476	0.0 8.60847e-73 3.91169e-58 8.06973e-48 2.16541e-42 7.55802e-42 7.55802e-42 2.0281e-36 2.0281e-36 5.44214e-31 2.31406e-29 8.07686e-29 1.19871e-26 4.18392e-26 1.46033e-25 5.09705e-25 3.21659e-21 3.91861e-20 2.02989e-17 8.63131e-16 1.90117e-11 4.18761e-07	PE family protein PE26	PE-PPE-families	2466.09	1.37155	0.407711	0.000768189	0.00531967	UP	-0.253052	0.408009	0.535118	0.802723	DOWN	FALSE	FALSE	FALSE
V735_02611	Rv2522c	MT2598 MT0697	0.0 3.28137e-08	hypothetical protein	conserved-hypothetical	349.602	-0.182574	1.03792	0.86037	0.93168	DOWN	-0.33241	1.03792	0.748768	0.906522	DOWN	FALSE	FALSE	FALSE
V735_02612	Rv2523c	MT2599	0	holo-[acyl-carrier protein] synthase AcpS	lipid-metabolism	32.1451	-1.30778	1.55124	0.399197	0.604608	DOWN	-2.38461	1.55774	0.125815	0.37321	DOWN	FALSE	TRUE	FALSE
V735_02614	Rv2525c	MT2601	0	tat pathway signal sequence	conserved-hypothetical	733.205	-0.608162	0.807939	0.45161	0.649483	DOWN	-0.418497	0.807825	0.60442	0.831248	DOWN	FALSE	FALSE	FALSE
V735_02616	Rv2527	MT2602	0	toxin VapC17	virulence-detoxification-and-adaptation	1061.21	1.21539	1.00879	NA	NA	UP	-0.569147	1.00976	NA	NA	DOWN	FALSE	FALSE	FALSE
V735_02618	Rv2529	MT2604	0	hypothetical protein	conserved-hypothetical	146.549	-0.705996	0.591346	0.232525	0.424708	DOWN	-0.598111	0.590341	0.310982	0.626786	DOWN	FALSE	FALSE	FALSE
V735_02619	Rv2530c	MT2605	0	toxin VapC39	virulence-detoxification-and-adaptation	45.7258	-1.18282	1.51098	0.433733	0.632832	DOWN	-1.32837	1.51097	0.379319	0.695635	DOWN	FALSE	TRUE	FALSE
V735_02620	Rv2530A	MT2606	2.30962e-114	antitoxin VapB39	virulence-detoxification-and-adaptation	32.7729	-0.0771565	1.13665	0.945881	0.973628	DOWN	-0.483275	1.13805	0.67109	0.872526	DOWN	FALSE	FALSE	FALSE
V735_02621	Rv2531c	MT2607	0	arginine decarboxylase	intermediary-metabolism-and-respiration	2728.63	1.22461	0.311543	8.4665e-05	0.000784275	UP	-0.278708	0.311854	0.371475	0.688618	DOWN	FALSE	FALSE	FALSE
V735_02623	Rv2533c	MT2608	0	N utilization substance protein NusB	information-pathways	150.252	-0.322142	0.986475	0.744002	0.862733	DOWN	-0.854836	0.987059	0.386466	0.699139	DOWN	FALSE	FALSE	FALSE
V735_02624	Rv2534c	MT2609	0	elongation factor P Efp	information-pathways	918.57	-0.526448	1.28058	0.680997	0.820843	DOWN	-0.944719	1.28063	0.460698	0.755995	DOWN	FALSE	FALSE	FALSE
V735_02625	Rv2535c	MT2610	0	cytoplasmic peptidase PepQ	intermediary-metabolism-and-respiration	1826.64	-0.0645476	0.520628	0.901331	0.95213	DOWN	-0.546412	0.520713	0.294016	0.607885	DOWN	FALSE	FALSE	FALSE
V735_02626	Rv2536	MT2611	0	transmembrane protein	cell-wall-and-cell-processes	669.484	-1.38172	1.07869	0.200222	0.387219	DOWN	-1.05954	1.07851	0.325896	0.645069	DOWN	FALSE	TRUE	FALSE
V735_02627	Rv2537c	MT2612	0	3-dehydroquinate dehydratase AroD	intermediary-metabolism-and-respiration	288.49	-1.3776	1.04065	0.185574	0.366668	DOWN	-1.1941	1.04033	0.25105	0.55664	DOWN	FALSE	TRUE	FALSE
V735_02628	Rv2538c	MT2613	0	3-dehydroquinate synthase AroB	intermediary-metabolism-and-respiration	530.788	-2.18588	1.10777	0.0484701	0.145628	DOWN	-1.2321	1.10719	0.265786	0.577502	DOWN	FALSE	TRUE	FALSE
V735_02629	Rv2539c	MT2614	0	shikimate kinase AroK	intermediary-metabolism-and-respiration	451.629	-2.36855	1.14263	0.0381817	0.121932	DOWN	-0.858822	1.14152	0.451839	0.749515	DOWN	FALSE	FALSE	FALSE
V735_02630	Rv2540c	MT2615	0	chorismate synthase AroF	intermediary-metabolism-and-respiration	1342.92	-2.50049	0.344218	3.7503e-13	2.27916e-11	DOWN	-0.729023	0.342031	0.0330518	0.149123	DOWN	FALSE	FALSE	FALSE
V735_02631	Rv2541	MT2615.1	0	alanine rich protein	conserved-hypothetical	6.9382	-3.06263	2.83642	0.280253	0.480794	DOWN	-0.840822	2.78775	0.762947	0.913603	DOWN	FALSE	FALSE	FALSE
V735_02632	Rv2542	MT2616 MT2615.1 MT2617	0.0 0.0 9.15728e-40	hypothetical protein	conserved-hypothetical	949.316	1.53797	0.586489	0.00873315	0.0399415	UP	-0.396025	0.587112	0.499974	0.777285	DOWN	FALSE	FALSE	FALSE
V735_02633	Rv2543	MT2618 MT2619 MT2620	0.0 0.0 0.0	lipoprotein LppA	cell-wall-and-cell-processes	284.924	0.982283	0.695137	0.157632	0.331375	UP	-0.143084	0.696059	0.837132	0.943897	DOWN	FALSE	FALSE	FALSE
V735_02634	Rv2544	MT2620 MT2619 MT2618	0.0 0.0 0.0	lipoprotein LppB	cell-wall-and-cell-processes	246.246	1.19486	0.883788	0.176385	0.354982	UP	-0.0370827	0.884874	0.966573	0.990056	DOWN	FALSE	FALSE	FALSE
V735_02644	Rv2553c	MT2630	0	membrane protein	cell-wall-and-cell-processes	885.078	-0.357807	0.440266	0.416387	0.615375	DOWN	-0.944134	0.440573	0.0321157	0.14605	DOWN	FALSE	FALSE	FALSE
V735_02645	Rv2554c	MT2631	0	RNAse H protein YqgF	conserved-hypothetical	307.899	-1.02626	0.441615	0.0201313	0.0749043	DOWN	-0.636591	0.440391	0.148313	0.414515	DOWN	FALSE	FALSE	FALSE
V735_02646	Rv2555c	MT2632	0	alanyl-tRNA synthetase AlaS	information-pathways	9171.07	0.46106	0.385119	0.231232	0.423373	UP	-0.222406	0.385168	0.563651	0.811488	DOWN	FALSE	FALSE	FALSE
V735_02651	Rv2560	MT2637 MT2637.1	0.0 2.56612e-39	proline and glycine rich transmembrane protein	cell-wall-and-cell-processes	821.864	-1.8372	1.04338	0.0782712	0.207088	DOWN	-0.479639	1.04287	0.645572	0.86112	DOWN	FALSE	FALSE	FALSE
V735_02654	Rv2563	MT2639 MT0078	0.0 0.0	glutamine-transport ABC transporter transmembrane protein	cell-wall-and-cell-processes	274.092	-0.858067	1.23498	0.487179	0.677557	DOWN	-0.545362	1.23469	0.658706	0.866175	DOWN	FALSE	FALSE	FALSE
V735_02659	Rv2568c	MT2644	0	hypothetical protein	conserved-hypothetical	335.809	-0.0640246	1.23678	0.958714	0.98047	DOWN	-0.710424	1.23703	0.565765	0.813071	DOWN	FALSE	FALSE	FALSE
V735_02663	Rv2572c	MT2648	0	aspartyl-tRNA synthetase AspS	information-pathways	529.925	-0.663898	1.08805	0.541749	0.717384	DOWN	-0.146819	1.08778	0.892635	0.964678	DOWN	FALSE	FALSE	FALSE
V735_02666	Rv2575	MT2651	0	glycine rich membrane protein	cell-wall-and-cell-processes	750.984	-0.391529	0.359662	0.276329	0.476697	DOWN	-1.39004	0.360923	0.000117471	0.00172592	DOWN	FALSE	FALSE	FALSE
V735_02667	Rv2576c	MT2652	0	membrane protein	cell-wall-and-cell-processes	4732.59	-0.517937	1.16872	0.657646	0.804422	DOWN	-0.070473	1.16867	0.951915	0.984562	DOWN	FALSE	FALSE	FALSE
V735_02669	Rv2578c	MT2655	0	hypothetical protein	conserved-hypothetical	649.113	-1.77291	0.929346	0.0564307	0.163165	DOWN	-1.10925	0.928548	0.232243	0.533825	DOWN	FALSE	TRUE	FALSE
V735_02671	Rv2580c	MT2657	0	histidyl-tRNA synthetase HisS	information-pathways	356.241	-1.84795	0.529104	0.000478327	0.00351386	DOWN	-1.0733	0.527225	0.0417754	0.17638	DOWN	FALSE	TRUE	FALSE
V735_02672	Rv2581c	MT2658	0	hydroxyacylglutathione hydrolase	virulence-detoxification-and-adaptation	2651.04	-0.862889	1.03475	0.404329	0.608401	DOWN	-0.87822	1.03473	0.396023	0.709536	DOWN	FALSE	FALSE	FALSE
V735_02677	Rv2586c	MT2663	0	protein-export membrane protein SecF	cell-wall-and-cell-processes	860.331	-0.337044	0.487907	0.489694	0.680348	DOWN	-0.573695	0.48795	0.239704	0.543809	DOWN	FALSE	FALSE	FALSE
V735_02678	Rv2587c	MT2664	0	protein-export membrane protein SecD	cell-wall-and-cell-processes	2121.98	-0.879086	0.354433	0.0131287	0.053954	DOWN	-0.964256	0.354411	0.00651385	0.0451245	DOWN	FALSE	FALSE	FALSE
V735_02679	Rv2588c	MT2665	0	preprotein translocase subunit YajC	cell-wall-and-cell-processes	273.222	-0.250857	0.4255	0.555488	0.727174	DOWN	-0.28913	0.425264	0.496577	0.775009	DOWN	FALSE	FALSE	FALSE
V735_02680	Rv2589	MT2666	0	4-aminobutyrate aminotransferase GabT	intermediary-metabolism-and-respiration	628.047	-0.642793	0.650805	0.323305	0.527788	DOWN	-1.63986	0.65146	0.0118291	0.0707104	DOWN	FALSE	FALSE	FALSE
V735_02681	Rv2590	MT2667 MT0110	0.0 0.0	fatty-acid-CoA ligase FadD9	lipid-metabolism	3202.31	0.836778	0.451182	0.0636486	0.17773	UP	-0.220974	0.451325	0.624409	0.846403	DOWN	FALSE	FALSE	FALSE
V735_02683	Rv2592c	MT2669	0	holliday junction DNA helicase RuvB	information-pathways	127.713	-2.20425	1.33202	0.0979623	0.240469	DOWN	-0.0327028	1.3283	0.980358	0.993737	DOWN	FALSE	FALSE	FALSE
V735_02684	Rv2593c	MT2670	0	holliday junction DNA helicase RuvA	information-pathways	173.517	-3.33172	1.01622	0.00104342	0.00687216	DOWN	-1.53288	1.01133	0.129592	0.379103	DOWN	FALSE	TRUE	FALSE
V735_02685	Rv2594c	MT2671	0	crossover junction endodeoxyribonuclease RuvC	information-pathways	1013.44	-2.37748	1.06734	0.0259149	0.0895303	DOWN	-1.93277	1.06711	0.070108	0.256807	DOWN	FALSE	TRUE	FALSE
V735_02686	Rv2595	None	NA	antitoxin VapB40	virulence-detoxification-and-adaptation	1117.88	-0.0835587	0.506906	0.869069	0.935972	DOWN	-0.414541	0.506985	0.413551	0.722082	DOWN	FALSE	FALSE	FALSE
V735_02687	Rv2596	MT2672	0	toxin VapC40	virulence-detoxification-and-adaptation	377.633	0.850702	0.78392	0.277838	0.478081	UP	-1.31138	0.78565	0.0950839	0.313779	DOWN	FALSE	FALSE	FALSE
V735_02688	Rv2597	MT2673	0	membrane protein	cell-wall-and-cell-processes	389.994	-1.22733	0.91826	0.181359	0.361546	DOWN	-0.562992	0.917643	0.539533	0.803033	DOWN	FALSE	FALSE	FALSE
V735_02689	Rv2598	MT2673.1	0	hypothetical protein	conserved-hypothetical	295.342	-1.38459	0.900541	0.124168	0.284268	DOWN	-1.5113	0.900516	0.093296	0.310806	DOWN	FALSE	TRUE	FALSE
V735_02690	Rv2599	MT2674	0	membrane protein	cell-wall-and-cell-processes	58.08	-0.00674657	1.71657	NA	NA	DOWN	-1.74295	1.72075	NA	NA	DOWN	FALSE	FALSE	FALSE
V735_02691	Rv2600	MT2674.1	0	transmembrane protein	cell-wall-and-cell-processes	100.16	-0.232303	1.57412	0.882677	0.941851	DOWN	-0.0237159	1.57359	0.987975	0.995774	DOWN	FALSE	FALSE	FALSE
V735_02692	Rv2601	MT2675	0	spermidine synthase SpeE	intermediary-metabolism-and-respiration	203.107	-1.71675	1.11179	0.122557	0.282158	DOWN	-0.607467	1.11017	0.584253	0.822757	DOWN	FALSE	FALSE	FALSE
V735_02695	Rv2603c	MT2678	0	hypothetical protein	conserved-hypothetical	464.308	0.999039	0.440955	0.0234744	0.0834294	UP	-0.186867	0.442188	0.67259	0.87391	DOWN	FALSE	FALSE	FALSE
V735_02697	Rv2605c	MT2680	0	acyl-CoA thioesterase II TesB2	lipid-metabolism	291.219	-0.401117	0.696354	0.564599	0.73407	DOWN	-0.591023	0.696424	0.396074	0.709536	DOWN	FALSE	FALSE	FALSE
V735_02701	Rv2609c	MT2684	0	membrane protein	cell-wall-and-cell-processes	253.647	-2.20424	0.692627	0.00146042	0.00903975	DOWN	-1.15342	0.689584	0.0944004	0.312926	DOWN	FALSE	TRUE	FALSE
V735_02702	Rv2610c	MT2685	0	GDP-mannose-dependent alpha-(1-2)-phosphatidylinositol mannosyltransferase PimA	lipid-metabolism	127.168	-0.247065	1.52919	0.871648	0.936943	DOWN	-0.141631	1.52895	0.926195	0.977881	DOWN	FALSE	FALSE	FALSE
V735_02703	Rv2611c	MT2686	0	phosphatidylinositol mannoside acyltransferase	lipid-metabolism	162.283	-1.25778	1.32607	0.342875	0.546638	DOWN	-0.94109	1.32551	0.477716	0.764784	DOWN	FALSE	FALSE	FALSE
V735_02704	Rv2612c	MT2687	0	PI synthase PgsA1	lipid-metabolism	179.988	1.19195	1.0818	0.270539	0.469551	UP	-0.284555	1.08299	0.792744	0.925921	DOWN	FALSE	FALSE	FALSE
V735_02705	Rv2613c	MT2688	0	AP-4-A phosphorylase	lipid-metabolism	207.942	-0.855745	0.653662	0.190482	0.373606	DOWN	-1.50866	0.654833	0.021229	0.107648	DOWN	FALSE	FALSE	FALSE
V735_02706	Rv2614c	MT2689	0	threonyl-tRNA synthetase ThrS	information-pathways	2680.87	-0.376513	0.333752	0.259269	0.456976	DOWN	-0.511865	0.333749	0.125108	0.371984	DOWN	FALSE	FALSE	FALSE
V735_02716	Rv2623	MT2698 MT2061 MT2085 MT2052	0.0 2.34308e-58 5.16554e-35 8.74729e-26	universal stress protein	virulence-detoxification-and-adaptation	129456	0.987451	1.22479	0.420114	0.61997	UP	-0.584678	1.22481	0.633105	0.851857	DOWN	FALSE	FALSE	FALSE
V735_02719	Rv2626c	MT2701	0	hypoxic response protein 1 Hrp1	conserved-hypothetical	69381.9	1.69651	1.14379	0.138012	0.302359	UP	-0.0378644	1.14398	0.973596	0.991644	DOWN	FALSE	FALSE	FALSE
V735_02720	Rv2627c	MT2702	0	hypothetical protein	conserved-hypothetical	27291.7	0.40839	1.19782	0.733146	0.856643	UP	-1.10592	1.19798	0.355928	0.674683	DOWN	FALSE	FALSE	FALSE
V735_02721	Rv2628	MT2703	0	hypothetical protein	conserved-hypothetical	4064.96	0.454277	1.09575	0.678448	0.818603	UP	-1.02212	1.09648	0.35124	0.669274	DOWN	FALSE	FALSE	FALSE
V735_02722	Rv2629	MT2704	0	hypothetical protein	conserved-hypothetical	25872.6	1.42892	0.942864	0.129643	0.291806	UP	-0.0515746	0.942937	0.956381	0.984808	DOWN	FALSE	FALSE	FALSE
V735_02724	Rv2631	MT2707	0	hypothetical protein	conserved-hypothetical	1643.22	1.17192	0.373155	0.00168617	0.0102941	UP	-0.028559	0.373784	0.939097	0.982451	DOWN	FALSE	FALSE	FALSE
V735_02726	Rv2633c	MT2709	0	hypothetical protein	conserved-hypothetical	4152.24	-0.949301	0.746622	0.203564	0.392166	DOWN	-0.0262109	0.746328	0.971984	0.991518	DOWN	FALSE	FALSE	FALSE
V735_02730	Rv2637	MT2715	0	transmembrane protein	cell-wall-and-cell-processes	278.679	-0.799017	0.959766	0.40512	0.608414	DOWN	-0.277505	0.958917	0.77228	0.918341	DOWN	FALSE	FALSE	FALSE
V735_02731	Rv2638	MT2716	0	anti-anti-sigma factor	conserved-hypothetical	397.763	-2.01144	1.00421	0.0451767	0.138323	DOWN	-0.197761	0.999392	0.843138	0.9457	DOWN	FALSE	FALSE	FALSE
V735_02770	Rv2674	MT2748	0	peptide methionine sulfoxide reductase MsrB	intermediary-metabolism-and-respiration	1441.08	-0.113781	0.369484	0.758123	0.872548	DOWN	-1.02711	0.370029	0.00550762	0.0393589	DOWN	FALSE	FALSE	FALSE
V735_02773	Rv2677c	MT2751	0	protoporphyrinogen oxidase HemY	intermediary-metabolism-and-respiration	310.596	-1.20178	0.455163	0.00828227	0.0384048	DOWN	-0.0787259	0.450654	0.861321	0.9533	DOWN	FALSE	FALSE	FALSE
V735_02776	Rv2680	MT2754 MT2950 MT3984 MT1750 MT2763 MT2463 MT1664 MT1087 MT1757	0.0 4.40893e-15 1.53887e-14 6.54344e-13 2.28388e-12 2.28388e-12 2.28388e-12 3.38958e-10 4.12936e-09	hypothetical protein	conserved-hypothetical	507.173	-1.8566	0.79717	0.0198599	0.0741696	DOWN	-1.74259	0.796936	0.0287708	0.134656	DOWN	FALSE	TRUE	FALSE
V735_02777	Rv2681	MT2755	0	ribonuclease D	conserved-hypothetical	451.568	-2.11685	0.887449	0.0170642	0.0667751	DOWN	-1.26325	0.886765	0.154283	0.425407	DOWN	FALSE	TRUE	FALSE
V735_02778	Rv2682c	MT2756	0	1-deoxy-D-xylulose-5-phosphate synthase Dxs1	intermediary-metabolism-and-respiration	1975.38	-1.32773	0.547971	0.015393	0.0614954	DOWN	-0.901332	0.547819	0.0999062	0.322475	DOWN	FALSE	FALSE	FALSE
V735_02779	Rv2683	MT2757	0	hypothetical protein	conserved-hypothetical	477.002	1.3867	0.92709	0.134717	0.298041	UP	-0.684089	0.928206	0.461122	0.755995	DOWN	FALSE	FALSE	FALSE
V735_02780	Rv2684	MT2758 MT2759	0.0 0.0	arsenic-transport integral membrane protein ArsA	cell-wall-and-cell-processes	1368.93	1.27988	0.375547	0.000654273	0.00462023	UP	-0.497772	0.376467	0.186096	0.471827	DOWN	FALSE	FALSE	FALSE
V735_02781	Rv2685	MT2759 MT2758	0.0 0.0	arsenic-transport integral membrane protein ArsB1	cell-wall-and-cell-processes	240.52	-0.494577	1.17688	0.674307	0.816127	DOWN	-0.0840798	1.17652	0.943028	0.982792	DOWN	FALSE	FALSE	FALSE
V735_02792	Rv2696c	MT2770	0	alanine and glycine and valine rich protein	conserved-hypothetical	759.416	0.816874	0.557937	0.143168	0.309984	UP	-0.0777081	0.558305	0.889303	0.964053	DOWN	FALSE	FALSE	FALSE
V735_02798	Rv2702	MT2776	0	polyphosphate glucokinase PpgK	intermediary-metabolism-and-respiration	479.733	-0.00267346	0.647031	0.996703	0.99796	DOWN	-0.563613	0.64741	0.383991	0.697852	DOWN	FALSE	FALSE	FALSE
V735_02799	Rv2703	MT2777 MT2783	0.0 1.20184e-96	RNA polymerase sigma factor SigA	information-pathways	3718.01	-0.519735	0.341521	0.128053	0.289854	DOWN	-0.136662	0.34142	0.688954	0.879107	DOWN	FALSE	FALSE	FALSE
V735_02800	Rv2704	MT2777.1 MT2778	0.0 1.52288e-31	hypothetical protein	conserved-hypothetical	595.101	1.22157	1.01936	0.230771	0.423044	UP	-0.102699	1.01975	0.919781	0.9747	DOWN	FALSE	FALSE	FALSE
V735_02804	Rv2708c	MT2781	2.41804e-127	hypothetical protein	conserved-hypothetical	392.65	0.599574	0.998844	0.548327	0.722042	UP	-0.20548	0.999417	0.837103	0.943897	DOWN	FALSE	FALSE	FALSE
V735_02805	Rv2709	MT2782	0	transmembrane protein	cell-wall-and-cell-processes	540.654	0.501909	0.991055	0.612548	0.771156	UP	-0.06037	0.991365	0.951442	0.984562	DOWN	FALSE	FALSE	FALSE
V735_02807	Rv2711	MT2784	0	iron-dependent repressor and activator IdeR	regulatory-proteins	7627.16	-0.0882172	0.440595	0.841306	0.922214	DOWN	-0.0456067	0.440565	0.917551	0.97374	DOWN	FALSE	FALSE	FALSE
V735_02811	Rv2715	MT2788	0	hydrolase	intermediary-metabolism-and-respiration	1788.93	-0.808793	0.386445	0.0363576	0.116851	DOWN	-0.45524	0.386151	0.238431	0.543071	DOWN	FALSE	FALSE	FALSE
V735_02812	Rv2716	MT2789	0	phenazine biosynthesis protein PhzF	conserved-hypothetical	10711.7	0.518505	0.644773	0.4213	0.621492	UP	-0.467152	0.644829	0.468784	0.760262	DOWN	FALSE	FALSE	FALSE
V735_02815	Rv2719c	MT2792	0	cell wall hydrolase	cell-wall-and-cell-processes	299.234	-1.37524	0.713519	0.0539287	0.158467	DOWN	-0.0823748	0.711401	0.907817	0.968419	DOWN	FALSE	FALSE	FALSE
V735_02816	Rv2720	MT2793	0	repressor LexA	regulatory-proteins	1949.06	-3.05484	0.516594	3.35065e-09	1.00294e-07	DOWN	-1.08911	0.515335	0.0345656	0.154391	DOWN	FALSE	TRUE	FALSE
V735_02817	Rv2721c	MT2794	0	alanine and glycine rich transmembrane protein	cell-wall-and-cell-processes	3246.13	-1.88018	0.325408	7.56283e-09	2.0223e-07	DOWN	-0.208985	0.324928	0.520112	0.791761	DOWN	FALSE	FALSE	FALSE
V735_02821	Rv2725c	MT2797	0	GTP-binding protein HflX	intermediary-metabolism-and-respiration	858.581	-0.261618	0.467179	0.575483	0.742684	DOWN	-0.119499	0.46695	0.798018	0.927783	DOWN	FALSE	FALSE	FALSE
V735_02822	Rv2726c	MT2798	0	diaminopimelate epimerase DapF	intermediary-metabolism-and-respiration	145.564	-0.0661176	1.23658	0.957359	0.979583	DOWN	-0.505787	1.23704	0.682635	0.877579	DOWN	FALSE	FALSE	FALSE
V735_02823	Rv2727c	MT2799	0	tRNA delta(2)-isopentenylpyrophosphate transferase MiaA	intermediary-metabolism-and-respiration	227.451	0.452021	0.757825	0.550861	0.723478	UP	-0.69526	0.760018	0.3603	0.678799	DOWN	FALSE	FALSE	FALSE
V735_02824	Rv2728c	MT2800	0	alanine rich protein	conserved-hypothetical	192.451	-1.34147	0.792701	0.0905944	0.229258	DOWN	-0.0170729	0.785784	0.982666	0.994819	DOWN	FALSE	FALSE	FALSE
V735_02827	Rv2731	MT2802	0	alanine and arginine rich protein	conserved-hypothetical	4648.48	-1.47639	0.702743	0.0356506	0.114873	DOWN	-0.16672	0.70223	0.812335	0.934332	DOWN	FALSE	FALSE	FALSE
V735_02829	Rv2733c	MT2803	0	(Dimethylallyl)adenosine tRNA methylthiotransferase MiaB	conserved-hypothetical	2025.54	-1.04968	0.444136	0.0181076	0.0694356	DOWN	-0.802263	0.443926	0.0707311	0.258146	DOWN	FALSE	FALSE	FALSE
V735_02830	Rv2734	MT2803.2 MT2804	0.0 1.41236e-54	hypothetical protein	conserved-hypothetical	113.336	0.0091732	0.831337	0.991196	0.997221	UP	-0.0576968	0.831121	0.944655	0.982882	DOWN	FALSE	FALSE	FALSE
V735_02831	Rv2735c	MT2804 MT2803.2	0.0 1.64343e-54	hypothetical protein	conserved-hypothetical	245.018	-1.10591	0.51808	0.0327919	0.10737	DOWN	-0.802765	0.516931	0.120436	0.361851	DOWN	FALSE	FALSE	FALSE
V735_02832	Rv2736c	MT2805	0	regulatory protein RecX	information-pathways	224.093	-2.80823	0.937238	0.0027329	0.0153956	DOWN	-1.47384	0.934084	0.114601	0.352504	DOWN	FALSE	TRUE	FALSE
V735_02833	Rv2737c	MT2806 MT2805	0.0 1.14241e-16	protein RecA	information-pathways	2782.48	-1.09365	0.922762	0.235943	0.428802	DOWN	-2.13556	0.922882	0.0206669	0.10533	DOWN	FALSE	TRUE	FALSE
V735_02834	Rv2737A	MT2807	8.44835e-87	cysteine rich protein	conserved-hypothetical	40.3622	0.309773	1.2702	0.807327	0.902737	UP	-0.713284	1.27662	0.576346	0.818599	DOWN	FALSE	FALSE	FALSE
V735_02835	Rv2738c	MT2808 MT2807 MT2813	1.25156e-104 3.59848e-29 4.38385e-28	hypothetical protein	conserved-hypothetical	74.9043	0.465925	1.16541	0.689307	0.826303	UP	-0.992572	1.16958	0.396074	0.709536	DOWN	FALSE	FALSE	FALSE
V735_02836	Rv2739c	MT2808.1	0	alanine rich transferase	intermediary-metabolism-and-respiration	65.0264	-2.33609	1.43826	0.104324	0.251469	DOWN	-1.09032	1.4336	0.446928	0.745151	DOWN	FALSE	TRUE	FALSE
V735_02837	Rv2740	MT2810 MT2808.1	6.35115e-43 1.14933e-20	limonene-1;2-epoxide hydrolase	virulence-detoxification-and-adaptation	169.224	-1.44899	1.0372	0.162405	0.33595	DOWN	-1.15175	1.03611	0.266306	0.578004	DOWN	FALSE	TRUE	FALSE
V735_02844	Rv2747	MT2818	0	L-glutamate alpha-N-acetyltransferase ArgA	intermediary-metabolism-and-respiration	146.615	-0.00447796	1.10729	0.996773	0.99796	DOWN	-0.997826	1.10823	0.367917	0.685419	DOWN	FALSE	FALSE	FALSE
V735_02845	Rv2748c	MT2819	0	cell division transmembrane protein FtsK	cell-wall-and-cell-processes	3246.47	-1.45833	0.598403	0.0148081	0.059574	DOWN	-1.42318	0.598365	0.0173857	0.0931029	DOWN	FALSE	TRUE	FALSE
V735_02846	Rv2749	MT2819	1.41838e-131	hypothetical protein	conserved-hypothetical	595.716	0.391015	0.468212	0.403648	0.608048	UP	-0.196671	0.468749	0.674802	0.874561	DOWN	FALSE	FALSE	FALSE
V735_02847	Rv2750	MT2820 MT0715 MT0256	0.0 2.61299e-19 0.000118735	SDR family oxidoreductase	intermediary-metabolism-and-respiration	1802.17	-0.14764	1.09974	0.893205	0.946235	DOWN	-1.08686	1.09983	0.323052	0.64242	DOWN	FALSE	FALSE	FALSE
V735_02848	Rv2751	MT2821	0	hypothetical protein	conserved-hypothetical	669.946	0.430086	0.639921	0.501525	0.687498	UP	-0.841786	0.640552	0.188793	0.475062	DOWN	FALSE	FALSE	FALSE
V735_02850	Rv2753c	MT2823	0	dihydrodipicolinate synthase DapA	intermediary-metabolism-and-respiration	379.226	-0.596151	1.08132	0.581415	0.746497	DOWN	-0.611502	1.08122	0.571688	0.81661	DOWN	FALSE	FALSE	FALSE
V735_02851	Rv2754c	MT2824	0	thymidylate synthase ThyX	intermediary-metabolism-and-respiration	149.501	-0.256637	1.10013	0.815544	0.90746	DOWN	-0.948472	1.10101	0.388986	0.701223	DOWN	FALSE	FALSE	FALSE
V735_02854	Rv2757c	MT2827	0	toxin VapC21	virulence-detoxification-and-adaptation	83.536	0.141611	1.00579	0.888031	0.945078	UP	-0.382801	1.00657	0.703721	0.884835	DOWN	FALSE	FALSE	FALSE
V735_02867	Rv2770c	MT2840 MT2838 MT1068 MT2959 MT1838 MT1856 MT1839 MT1836 MT1745 MT1851 MT1746 MT3723 MT3582 MT1406 MT1234 MT1856.1 MT0400 MT3221 MT1857 MT2422 MT2419 MT1850 MT0370	0.0 1.05172e-133 1.05358e-95 3.93675e-44 5.84265e-42 2.83465e-33 4.20699e-31 4.20699e-31 4.20699e-31 6.24373e-29 6.24373e-29 7.60642e-28 3.23433e-26 3.23433e-26 1.12889e-25 1.67543e-23 1.67543e-23 5.84781e-23 3.69037e-19 2.83715e-14 2.83715e-14 3.45636e-13 7.61314e-09	PPE family protein PPE44	PE-PPE-families	206.432	0.151378	0.78457	0.847003	0.92544	UP	-0.162826	0.784812	0.835642	0.943764	DOWN	FALSE	FALSE	FALSE
V735_02869	Rv2772c	MT2842	0	transmembrane protein	cell-wall-and-cell-processes	601.449	-0.508794	0.994077	0.608773	0.768536	DOWN	-1.31596	0.994475	0.185746	0.471591	DOWN	FALSE	FALSE	FALSE
V735_02870	Rv2773c	MT2843	0	dihydrodipicolinate reductase DapB	intermediary-metabolism-and-respiration	900.865	0.065599	0.884418	0.940874	0.97264	UP	-0.672725	0.884627	0.446979	0.745151	DOWN	FALSE	FALSE	FALSE
V735_02875	Rv2778c	MT2848	0	hypothetical protein	conserved-hypothetical	2313.64	0.151099	0.311368	0.627481	0.781866	UP	-0.833264	0.31169	0.00750928	0.050116	DOWN	FALSE	FALSE	FALSE
V735_02879	Rv2782c	MT2852	0	zinc protease PepR	intermediary-metabolism-and-respiration	229.212	-1.54182	0.996388	0.121764	0.280526	DOWN	-0.304961	0.995106	0.759254	0.912228	DOWN	FALSE	FALSE	FALSE
V735_02880	Rv2783c	MT2853	0	polyribonucleotide nucleotidyltransferase GpsI	information-pathways	3706.75	-1.07776	0.631394	0.0878309	0.224894	DOWN	-0.835415	0.631358	0.185768	0.471591	DOWN	FALSE	FALSE	FALSE
V735_02885	Rv2788	MT2858	0	DtxR family Mn-dependent transcriptional regulator	regulatory-proteins	195.402	-0.0726898	1.12944	0.948684	0.975185	DOWN	-0.512414	1.12971	0.650131	0.861638	DOWN	FALSE	FALSE	FALSE
V735_02886	Rv2789c	MT2859	0	acyl-CoA dehydrogenase FadE21	lipid-metabolism	207.352	0.0739995	0.776025	0.924031	0.966171	UP	-0.358052	0.776411	0.644682	0.860219	DOWN	FALSE	FALSE	FALSE
V735_02887	Rv2790c	MT2860	0	lipid-transfer protein Ltp1	cell-wall-and-cell-processes	945.634	-1.56485	0.76035	0.0395842	0.124821	DOWN	-1.58919	0.760297	0.0365982	0.160384	DOWN	FALSE	TRUE	FALSE
V735_02888	Rv2791c	MT2861 MT3056 MT2953 MT3935 MT0635 MT0850 MT0035	0.0 0.0 0.0 0.0 0.0 1.88501e-93 7.04963e-23	transposase	insertion-seqs-and-phages	3479.05	-0.939888	0.412801	0.0227948	0.0818532	DOWN	-1.31089	0.412851	0.00149721	0.0138371	DOWN	FALSE	FALSE	FALSE
V735_02889	Rv2792c	MT2862 MT0633 MT3936 MT3057 MT2954 MT0948 MT0635	0.0 9.44194e-150 1.40131e-147 1.70714e-146 7.26537e-126 1.40875e-33 1.32059e-08	resolvase	insertion-seqs-and-phages	1677.57	-0.888175	0.538523	0.0990907	0.242645	DOWN	-2.28573	0.538963	2.22556e-05	0.000425802	DOWN	FALSE	FALSE	FALSE
V735_02890	Rv2793c	MT2862.1	0	tRNA pseudouridine synthase B TruB	information-pathways	63.656	-1.88166	1.15358	0.102858	0.249241	DOWN	-0.667985	1.14825	0.56074	0.811372	DOWN	FALSE	FALSE	FALSE
V735_02891	Rv2794c	MT2863	0	phosphopantetheinyl transferase PptT	lipid-metabolism	612.768	-1.34798	0.626762	0.0314996	0.10459	DOWN	-1.87466	0.627111	0.00279565	0.0233612	DOWN	FALSE	TRUE	FALSE
V735_02892	Rv2795c	MT2864	0	hypothetical protein	conserved-hypothetical	2148.8	-0.450981	0.477035	0.344463	0.547417	DOWN	-1.45914	0.477259	0.0022332	0.0193046	DOWN	FALSE	FALSE	FALSE
V735_02893	Rv2796c	MT2865	0	lipoprotein LppV	cell-wall-and-cell-processes	130.798	0.819415	1.34063	0.541055	0.716831	UP	-1.0754	1.34295	0.423261	0.729566	DOWN	FALSE	FALSE	FALSE
V735_02894	Rv2797c	MT2866	0	hypothetical protein	conserved-hypothetical	170.408	-0.444477	1.07264	0.678598	0.818603	DOWN	-0.259688	1.07213	0.808612	0.932721	DOWN	FALSE	FALSE	FALSE
V735_02895	Rv2798c	MT2867	1.47406e-169	hypothetical protein	conserved-hypothetical	287.198	1.35661	0.684777	0.0475809	0.143819	UP	-0.0569938	0.686566	0.933841	0.980241	DOWN	FALSE	FALSE	FALSE
V735_02897	Rv2800	MT2868	0	hydrolase	intermediary-metabolism-and-respiration	1309.16	-1.35259	1.0067	0.179083	0.357621	DOWN	-0.69105	1.00644	0.492317	0.772871	DOWN	FALSE	FALSE	FALSE
V735_02898	Rv2801c	MT2869 MT0472.1	0.0 3.58937e-32	toxin MazF9	virulence-detoxification-and-adaptation	84.6476	0.561569	1.26038	0.655917	0.802833	UP	-0.152725	1.26181	0.903662	0.966041	DOWN	FALSE	FALSE	FALSE
V735_02900	Rv2802c	MT2870	0	arginine and alanine rich protein	conserved-hypothetical	260.322	-0.729202	1.1248	0.516795	0.698149	DOWN	-0.248516	1.12421	0.825046	0.936937	DOWN	FALSE	FALSE	FALSE
V735_02901	Rv2803	MT2871	0	hypothetical protein	conserved-hypothetical	279.689	-2.59778	1.16147	0.0253104	0.0880485	DOWN	-1.39109	1.15751	0.229443	0.531596	DOWN	FALSE	TRUE	FALSE
V735_02906	Rv2808	MT2875	3.27046e-132	hypothetical protein	conserved-hypothetical	11.6896	2.36549	2.17547	0.276884	0.477054	UP	-0.957117	2.21161	0.665183	0.870478	DOWN	FALSE	FALSE	FALSE
V735_02914	Rv2816c	MT2883	1.11279e-177	CRISPR-associated endoribonuclease cas2	conserved-hypothetical	268.774	-1.72965	0.744997	0.0202501	0.0751369	DOWN	-0.596378	0.743269	0.422338	0.729228	DOWN	FALSE	FALSE	FALSE
V735_02915	Rv2817c	MT2884	0	CRISPR-associated endonuclease cas1	conserved-hypothetical	304.464	-0.47188	1.06448	0.657552	0.804422	DOWN	-0.658999	1.06451	0.535874	0.802909	DOWN	FALSE	FALSE	FALSE
V735_02918	Rv2820c	MT2887	0	CRISPR type III-a/mtube-associated ramp protein csm4	conserved-hypothetical	434.121	0.332551	1.014	0.742943	0.862502	UP	-0.0989199	1.0141	0.922294	0.975444	DOWN	FALSE	FALSE	FALSE
V735_02919	Rv2821c	MT2888	0	CRISPR type III-a/mtube-associated ramp protein csm3	conserved-hypothetical	121.103	-0.527891	1.19182	0.657817	0.804422	DOWN	-0.682631	1.19183	0.566808	0.813987	DOWN	FALSE	FALSE	FALSE
V735_02920	Rv2822c	MT2889	0	CRISPR type III-a/mtube-associated protein csm2	conserved-hypothetical	189.864	0.126996	0.906041	0.888529	0.945078	UP	-0.603914	0.90677	0.505407	0.78118	DOWN	FALSE	FALSE	FALSE
V735_02924	Rv2826c	MT2893	0	hypothetical protein	conserved-hypothetical	102.25	-0.685138	1.2066	0.570155	0.738484	DOWN	-0.29313	1.20556	0.807891	0.932572	DOWN	FALSE	FALSE	FALSE
V735_02927	Rv2828A	MT2896	1.05153e-138	hypothetical protein	conserved-hypothetical	367.342	-1.07998	0.951904	0.256565	0.45434	DOWN	-0.0230278	0.950202	0.980665	0.993797	DOWN	FALSE	FALSE	FALSE
V735_02930	Rv2831	MT2897	0	enoyl-CoA hydratase EchA16	lipid-metabolism	221.886	-2.34322	1.59775	0.142492	0.308938	DOWN	-0.0675189	1.59525	0.96624	0.990056	DOWN	FALSE	FALSE	FALSE
V735_02931	Rv2832c	MT2898 MT2098 MT1276 MT2468	0.0 1.91446e-98 7.14715e-66 8.73011e-08	sn-glycerol-3-phosphate transport ABC transporter ATP-binding protein UgpC	cell-wall-and-cell-processes	465.228	-1.03884	1.14898	0.365923	0.569458	DOWN	-0.257078	1.14854	0.822889	0.936117	DOWN	FALSE	FALSE	FALSE
V735_02932	Rv2833c	MT2899	0	sn-glycerol-3-phosphate transport ABC transporter sn-glycerol-3-phosphate-binding lipoprotein UgpB	cell-wall-and-cell-processes	178.008	0.802194	0.551831	0.146031	0.313224	UP	-0.421852	0.553872	0.446274	0.744594	DOWN	FALSE	FALSE	FALSE
V735_02936	Rv2837c	MT2903	0	hypothetical protein	conserved-hypothetical	350.527	-1.24048	1.16515	0.287037	0.489532	DOWN	-0.31953	1.16456	0.783794	0.9218	DOWN	FALSE	FALSE	FALSE
V735_02937	Rv2838c	MT2904	0	ribosome-binding factor a RbfA	information-pathways	1504.38	-0.453158	0.622621	0.466722	0.662093	DOWN	-0.437817	0.62258	0.481913	0.766445	DOWN	FALSE	FALSE	FALSE
V735_02939	Rv2840c	MT2906	6.10324e-155	hypothetical protein	conserved-hypothetical	4913.53	-0.685862	0.47555	0.149232	0.318218	DOWN	-0.274636	0.475483	0.563539	0.811488	DOWN	FALSE	FALSE	FALSE
V735_02943	Rv2844	MT2910	0	alanine rich protein	conserved-hypothetical	132.713	-0.90428	1.23043	0.462383	0.658601	DOWN	-1.03121	1.2304	0.40197	0.713524	DOWN	FALSE	FALSE	FALSE
V735_02944	Rv2845c	MT2911	0	prolyl-tRNA synthetase ProS	information-pathways	824.802	-0.751418	1.02931	0.465379	0.661223	DOWN	-1.46371	1.02947	0.155085	0.427114	DOWN	FALSE	FALSE	FALSE
V735_02947	Rv2848c	MT2914	0	cobyrinic acid A;C-diamide synthase CobB	intermediary-metabolism-and-respiration	154.224	-0.240496	1.32837	0.856331	0.929862	DOWN	-0.283817	1.32827	0.830802	0.940809	DOWN	FALSE	FALSE	FALSE
V735_02949	Rv2850c	MT2916	0	magnesium chelatase	intermediary-metabolism-and-respiration	915.464	-0.238334	0.465854	0.608927	0.768536	DOWN	-0.666899	0.466025	0.15242	0.421513	DOWN	FALSE	FALSE	FALSE
V735_02950	Rv2851c	MT2917	0	N-acetyltransferase	intermediary-metabolism-and-respiration	927.794	1.38441	0.987368	0.160878	0.334291	UP	-0.765805	0.987913	0.438236	0.740424	DOWN	FALSE	FALSE	FALSE
V735_02951	Rv2852c	MT2918	0	malate dehydrogenase Mqo	intermediary-metabolism-and-respiration	1258.23	0.355563	0.783047	0.649774	0.797504	UP	-0.799484	0.783388	0.307469	0.622859	DOWN	FALSE	FALSE	FALSE
V735_02953	Rv2854	MT2921	0	hypothetical protein	conserved-hypothetical	246.548	-0.0379178	0.982492	0.969215	0.985929	DOWN	-0.268869	0.982599	0.784368	0.9218	DOWN	FALSE	FALSE	FALSE
V735_02954	Rv2855	MT2922	0	NADPH-dependent mycothiol reductase Mtr	intermediary-metabolism-and-respiration	332.834	1.18686	0.875407	0.175169	0.353486	UP	-0.0235468	0.876119	0.978558	0.993606	DOWN	FALSE	FALSE	FALSE
V735_02955	Rv2856	MT2923	0	nickel-transport integral membrane protein NicT	cell-wall-and-cell-processes	153.395	0.263732	1.35374	0.845536	0.924099	UP	-0.886347	1.3547	0.512933	0.78676	DOWN	FALSE	FALSE	FALSE
V735_02958	Rv2857c	MT2925	0	oxidoreductase	intermediary-metabolism-and-respiration	149.366	0.118353	1.18805	0.920646	0.964658	UP	-1.06149	1.18912	0.372036	0.688618	DOWN	FALSE	FALSE	FALSE
V735_02959	Rv2858c	MT2926 MT0474	0.0 3.61946e-20	aldehyde dehydrogenase (NAD+)	intermediary-metabolism-and-respiration	743.868	-1.00105	0.521766	0.055037	0.160548	DOWN	-1.69877	0.522166	0.00114069	0.0110782	DOWN	FALSE	TRUE	FALSE
V735_02960	Rv2859c	MT2927 MT0986 MT3293 MT2938 MT2916 MT2983 MT3941 MT0546	0.0 5.04531e-16 6.14644e-15 7.4879e-14 3.87883e-11 1.35384e-10 5.75669e-09 5.75669e-09	glutamine amidotransferase	intermediary-metabolism-and-respiration	166.771	-2.04645	1.05419	0.0522268	0.154308	DOWN	-1.45921	1.0529	0.165776	0.437741	DOWN	FALSE	TRUE	FALSE
V735_02962	Rv2861c	MT2929	0	methionine aminopeptidase MapB	intermediary-metabolism-and-respiration	941.1	1.16193	1.2714	0.360771	0.565254	UP	-0.768331	1.2717	0.545727	0.803819	DOWN	FALSE	FALSE	FALSE
V735_02964	Rv2862A	MT2931	4.99275e-98	antitoxin VapB23	virulence-detoxification-and-adaptation	1.55298	0.260397	5.78627	0.964105	0.982976	UP	-0.327439	5.79768	0.954961	0.984808	DOWN	FALSE	FALSE	FALSE
V735_02966	Rv2864c	MT2933	0	penicillin-binding lipoprotein	cell-wall-and-cell-processes	220.786	-1.47434	0.952545	0.121674	0.280479	DOWN	-0.677992	0.950956	0.475871	0.764757	DOWN	FALSE	FALSE	FALSE
V735_02970	Rv2868c	MT2936	0	GcpE protein	conserved-hypothetical	14688.9	0.927351	0.399718	0.0203401	0.075295	UP	-0.519045	0.399816	0.194215	0.483549	DOWN	FALSE	FALSE	FALSE
V735_02971	Rv2869c	MT2937	0	metalloprotease RseP	cell-wall-and-cell-processes	1888.04	-0.226486	0.441007	0.607557	0.767531	DOWN	-0.876546	0.441199	0.0469515	0.191774	DOWN	FALSE	FALSE	FALSE
V735_02982	Rv2879c	MT2947	0	ribosomal RNA large subunit methyltransferase N	conserved-hypothetical	6995.18	0.316474	0.479706	0.50943	0.692017	UP	-0.18031	0.479734	0.707025	0.886003	DOWN	FALSE	FALSE	FALSE
V735_02984	Rv2882c	MT2949 MT2948	0.0 6.97749e-50	ribosome recycling factor Frr	information-pathways	2713.79	-0.770914	0.494454	0.118968	0.275826	DOWN	-0.854862	0.494433	0.0838139	0.291315	DOWN	FALSE	FALSE	FALSE
V735_02985	Rv2883c	MT2951	0	uridylate kinase PyrH	intermediary-metabolism-and-respiration	260.755	0.102143	1.05002	0.922506	0.96585	UP	-0.591999	1.0505	0.573067	0.817289	DOWN	FALSE	FALSE	FALSE
V735_02987	Rv2885c	MT2953 MT2861 MT3056 MT3935 MT0635 MT0850	0.0 0.0 0.0 0.0 0.0 1.3567e-139	transposase	insertion-seqs-and-phages	395.91	-0.185022	0.686441	0.787515	0.890032	DOWN	-1.0088	0.686983	0.14198	0.401838	DOWN	FALSE	FALSE	FALSE
V735_02990	Rv2888c	MT2956	0	amidase AmiC	intermediary-metabolism-and-respiration	552.039	-1.23036	1.09953	0.263146	0.461311	DOWN	-0.804737	1.09933	0.464153	0.758336	DOWN	FALSE	FALSE	FALSE
V735_02991	Rv2889c	MT2957	0	elongation factor Tsf	information-pathways	182.253	-1.4351	1.03637	0.166131	0.341193	DOWN	-0.563981	1.03502	0.585825	0.823147	DOWN	FALSE	FALSE	FALSE
V735_02992	Rv2890c	MT2958	0	30S ribosomal protein S2 RpsB	information-pathways	1834.53	-1.98835	0.585772	0.00068775	0.00483112	DOWN	-1.02175	0.5855	0.0809696	0.285391	DOWN	FALSE	TRUE	FALSE
V735_02996	Rv2894c	MT2962 MT1740	0.0 5.91943e-09	tyrosine recombinase xerC	insertion-seqs-and-phages	577.648	-2.96252	0.927361	0.00140042	0.00872272	DOWN	-0.205777	0.924129	0.823792	0.936307	DOWN	FALSE	FALSE	FALSE
V735_02997	Rv2895c	MT2963	0	mycobactin utilization protein viuB	intermediary-metabolism-and-respiration	3817.38	-0.127071	0.427374	0.766214	0.877489	DOWN	-0.34468	0.427387	0.419965	0.727322	DOWN	FALSE	FALSE	FALSE
V735_03001	Rv2899c	MT2967	0	formate dehydrogenase accessory protein FdhD	intermediary-metabolism-and-respiration	222.452	0.198783	1.13885	0.861436	0.93208	UP	-1.20435	1.14017	0.290835	0.604599	DOWN	FALSE	FALSE	FALSE
V735_03003	Rv2901c	MT2969	3.44873e-158	hypothetical protein	conserved-hypothetical	385.395	-0.0478522	1.08357	0.964775	0.983409	DOWN	-0.771582	1.08392	0.476561	0.764784	DOWN	FALSE	FALSE	FALSE
V735_03004	Rv2902c	MT2970	0	ribonuclease HII protein RnhB	information-pathways	294.033	-1.70457	0.63513	0.00727874	0.0347974	DOWN	-0.701963	0.632968	0.267429	0.578848	DOWN	FALSE	FALSE	FALSE
V735_03005	Rv2903c	MT2971	0	signal peptidase I LepB	cell-wall-and-cell-processes	1744.82	-0.85635	0.361684	0.0179005	0.0690373	DOWN	-0.257419	0.361391	0.47628	0.764757	DOWN	FALSE	FALSE	FALSE
V735_03006	Rv2904c	MT2972	1.11279e-177	50S ribosomal protein L19 RplS	information-pathways	519.27	-1.70722	0.6373	0.00738788	0.0351516	DOWN	-0.463988	0.636047	0.465703	0.759375	DOWN	FALSE	FALSE	FALSE
V735_03007	Rv2905	MT2973	0	alanine rich lipoprotein LppW	cell-wall-and-cell-processes	680.351	-0.106528	0.529921	0.840677	0.922163	DOWN	-0.496512	0.530071	0.348918	0.667058	DOWN	FALSE	FALSE	FALSE
V735_03011	Rv2909c	MT2977	0	30S ribosomal protein S16 RpsP	information-pathways	471.942	-1.19489	0.369242	0.00121192	0.00773591	DOWN	-0.54174	0.368117	0.141115	0.399727	DOWN	FALSE	FALSE	FALSE
V735_03013	Rv2911	MT2979	0	penicillin-binding protein DacB2	cell-wall-and-cell-processes	223.643	-3.53356	1.01214	0.000480924	0.00352648	DOWN	-0.708791	1.0062	0.481169	0.766445	DOWN	FALSE	FALSE	FALSE
V735_03017	Rv2915c	MT2983	0	hypothetical protein	conserved-hypothetical	159.169	0.444536	1.24238	0.720486	0.850615	UP	-0.282204	1.24294	0.820388	0.934822	DOWN	FALSE	FALSE	FALSE
V735_03020	Rv2918c	MT2986	0	[protein-PII] uridylyltransferase GlnD	intermediary-metabolism-and-respiration	477.859	0.0213767	0.980718	0.98261	0.994853	UP	-0.366722	0.980812	0.708481	0.886644	DOWN	FALSE	FALSE	FALSE
V735_03023	Rv2921c	MT2989	0	cell division protein FtsY	cell-wall-and-cell-processes	397.897	-1.05161	0.991309	0.288769	0.491827	DOWN	-0.614059	0.990705	0.535376	0.802723	DOWN	FALSE	FALSE	FALSE
V735_03024	Rv2922c	MT2990	0	chromosome partition protein Smc	cell-wall-and-cell-processes	1180.12	-1.02441	0.621402	0.0992395	0.242713	DOWN	-0.487951	0.621158	0.432131	0.735374	DOWN	FALSE	FALSE	FALSE
V735_03028	Rv2925c	MT2995	0	ribonuclease III Rnc	information-pathways	5862.65	-1.00664	0.468853	0.0317913	0.105134	DOWN	-0.828296	0.46878	0.0772417	0.275638	DOWN	FALSE	FALSE	FALSE
V735_03029	Rv2926c	MT2996	0	hypothetical protein	conserved-hypothetical	2833.14	-0.125255	0.50279	0.803267	0.901125	DOWN	-0.265365	0.502787	0.597646	0.829059	DOWN	FALSE	FALSE	FALSE
V735_03030	Rv2927c	MT2997	0	hypothetical protein	conserved-hypothetical	4571.42	-1.69626	0.356075	1.90012e-06	2.88689e-05	DOWN	-0.941873	0.355733	0.00810425	0.053028	DOWN	FALSE	FALSE	FALSE
V735_03031	Rv2928	MT2998	0	thioesterase TesA	lipid-metabolism	223.055	0.138916	0.62485	0.824066	0.912066	UP	-1.02827	0.627036	0.101028	0.323423	DOWN	FALSE	FALSE	FALSE
V735_03032	Rv2929	MT2998.1	1.94788e-161	hypothetical protein	conserved-hypothetical	79.9965	1.04025	1.31348	0.428371	0.627631	UP	-0.913184	1.31653	0.487916	0.769878	DOWN	FALSE	FALSE	FALSE
V735_03033	Rv2930	MT2999 MT3023 MT1572 MT1580 MT3011 MT3934 MT1222 MT0417	0.0 2.55613e-175 1.08978e-116 1.84542e-107 2.40251e-93 4.95633e-83 1.62023e-76 1.97908e-18	fatty-acid-AMP ligase FadD26	lipid-metabolism	922.404	1.56309	1.0692	0.143762	0.310516	UP	-0.121592	1.06951	0.909484	0.969166	DOWN	FALSE	FALSE	FALSE
V735_03034	Rv2931	MT3000 MT3002 MT3003 MT3004 MT3907 MT1702 MT3010 MT3933 MT1701 MT2108 MT0418 MT3021.1 MT1704 MT1218 MT3005	0.0 0.0 0.0 0.0 2.54753e-48 7.30525e-30 6.40816e-18 2.23667e-17 9.51055e-16 3.31951e-15 4.04399e-14 4.92659e-13 1.71955e-12 2.09484e-11 2.55204e-10	phenolpthiocerol synthesis type-I polyketide synthase PpsA	lipid-metabolism	10503.4	1.14167	0.75058	0.128248	0.290131	UP	-0.384237	0.750619	0.608725	0.834449	DOWN	FALSE	FALSE	FALSE
V735_03035	Rv2932	MT3002 MT3000 MT3004 MT3003 MT1218 MT1701 MT3907 MT1702 MT3021.1 MT2108 MT3010 MT3933 MT1704 MT3005 MT0418	0.0 0.0 0.0 0.0 2.08842e-29 3.53651e-20 1.23436e-19 1.50376e-18 1.83196e-17 1.83196e-17 2.23178e-16 9.48979e-15 1.15609e-13 1.71579e-11 2.09026e-10	phenolpthiocerol synthesis type-I polyketide synthase PpsB	lipid-metabolism	7660.11	0.539165	0.925044	0.559992	0.730686	UP	-1.60898	0.925122	0.0819989	0.288214	DOWN	FALSE	FALSE	FALSE
V735_03036	Rv2933	MT3003 MT3002 MT3000 MT3004 MT1702 MT3010 MT1701 MT3005 MT3933 MT1218 MT3021.1 MT0418 MT2108 MT1704	0.0 0.0 0.0 0.0 6.1387e-19 2.61024e-17 3.87395e-15 4.71943e-14 2.00675e-12 7.00426e-12 1.03952e-09 1.54279e-07 5.38487e-07 1.8795e-06	phenolpthiocerol synthesis type-I polyketide synthase PpsC	lipid-metabolism	11208.6	-0.376086	0.851963	0.658898	0.805253	DOWN	-2.53601	0.852035	0.00291643	0.0240695	DOWN	FALSE	FALSE	FALSE
V735_03037	Rv2934	MT3004 MT3002 MT3003 MT3000 MT1701 MT3021.1 MT2108 MT1702 MT3933 MT1218 MT0418 MT3010 MT3005 MT3907 MT1704	0.0 0.0 0.0 0.0 3.02479e-28 2.83299e-22 9.26108e-16 3.93791e-14 4.79736e-13 5.84438e-12 5.84438e-12 3.02746e-09 3.6882e-08 1.56826e-06 1.56826e-06	phenolpthiocerol synthesis type-I polyketide synthase PpsD	lipid-metabolism	2958.72	-0.581304	0.704008	0.40897	0.610942	DOWN	-2.20817	0.704241	0.00171545	0.0155463	DOWN	FALSE	FALSE	FALSE
V735_03038	Rv2935	MT3005 MT3003 MT3002 MT3000 MT3004 MT1701	0.0 3.20402e-14 1.65972e-11 2.02196e-10 3.00085e-08 0.000189374	phenolpthiocerol synthesis type-I polyketide synthase PpsE	lipid-metabolism	4843.45	0.151228	0.503106	0.763728	0.875482	UP	-1.20119	0.503227	0.0169872	0.0917034	DOWN	FALSE	FALSE	FALSE
V735_03039	Rv2936	MT3006 MT1505	0.0 2.29554e-08	doxorubicin resistance ATP-binding protein DrrA	cell-wall-and-cell-processes	1074.11	0.0610715	0.55983	0.913132	0.960297	UP	-1.04878	0.560224	0.0611971	0.230914	DOWN	FALSE	FALSE	FALSE
V735_03040	Rv2937	MT3007	0	doxorubicin resistance ABC transporter permease DrrB	cell-wall-and-cell-processes	1022.88	1.24295	0.825933	0.132347	0.295078	UP	-0.597787	0.826384	0.469449	0.760262	DOWN	FALSE	FALSE	FALSE
V735_03042	Rv2939	MT3009	0	acyltransferase PapA5	lipid-metabolism	1528.69	0.774866	0.337199	0.0215646	0.0785611	UP	-1.25499	0.338127	0.000205944	0.00272925	DOWN	FALSE	FALSE	FALSE
V735_03043	Rv2940c	MT3010 MT3933 MT1218 MT1701 MT3000 MT3003 MT3002 MT3021.1 MT3004 MT2450	0.0 0.0 0.0 5.92188e-19 7.21433e-18 2.51805e-17 3.06761e-16 6.75686e-12 3.50014e-09 0.00026909	mycocerosic acid synthase membrane-associated Mas	lipid-metabolism	4429.99	-0.283657	0.550673	0.606477	0.766891	DOWN	-0.269138	0.55066	0.625015	0.846938	DOWN	FALSE	FALSE	FALSE
V735_03044	Rv2941	MT3011 MT1580 MT3934 MT1572 MT1222 MT3023 MT2999	0.0 0.0 0.0 0.0 5.25038e-146 3.54081e-129 2.38999e-93	fatty-acid-AMP ligase FadD28	lipid-metabolism	15382.9	-0.246519	0.380573	0.517141	0.698167	DOWN	-0.967893	0.380599	0.0109881	0.0669807	DOWN	FALSE	FALSE	FALSE
V735_03045	Rv2942	MT3012 MT3013	0.0 1.33224e-16	RND superfamily inner membrane transporter MmpL7	cell-wall-and-cell-processes	5416.68	-0.827055	0.837973	0.323657	0.528148	DOWN	-1.65792	0.838009	0.0478834	0.19459	DOWN	FALSE	FALSE	FALSE
V735_03048	Rv2945c	MT3017	0	lipoprotein LPpx	cell-wall-and-cell-processes	318.433	-0.729752	1.2697	0.565464	0.73448	DOWN	-1.78003	1.27051	0.161202	0.43393	DOWN	FALSE	FALSE	FALSE
V735_03049	Rv2946c	MT3018 MT1701 MT2108 MT1702 MT1704 MT0418 MT1703 MT3933	0.0 0.0 0.0 0.0 6.2497e-163 1.29044e-133 1.21075e-89 1.38635e-06	polyketide synthase Pks1	lipid-metabolism	917.548	-2.18441	1.05903	0.0391468	0.123929	DOWN	-0.971792	1.05861	0.358623	0.677644	DOWN	FALSE	FALSE	FALSE
V735_03052	Rv2949c	MT3022	0	chorismate-pyruvate lyase	intermediary-metabolism-and-respiration	248.713	0.175827	1.26869	0.889775	0.945678	UP	-0.0102868	1.26871	0.993531	0.997706	DOWN	FALSE	FALSE	FALSE
V735_03053	Rv2950c	MT3023 MT2999 MT1580 MT3011 MT1572 MT1222 MT3934 MT0417	0.0 2.71598e-175 1.08355e-129 3.78194e-129 1.96083e-107 5.27093e-64 9.53007e-61 2.923e-10	fatty-acid-AMP ligase FadD29	lipid-metabolism	9824.16	-0.0065663	0.687769	0.992383	0.997221	DOWN	-0.838913	0.68779	0.22257	0.523706	DOWN	FALSE	FALSE	FALSE
V735_03054	Rv2951c	MT3025	0	ketoreductase	intermediary-metabolism-and-respiration	608.805	-1.02815	1.00731	0.307402	0.511854	DOWN	-0.946181	1.00721	0.34752	0.665666	DOWN	FALSE	FALSE	FALSE
V735_03055	Rv2952	MT3026	0	methyltransferase	intermediary-metabolism-and-respiration	1882.67	1.1269	0.4628	0.014893	0.0597957	UP	-1.04231	0.463342	0.0244775	0.119731	DOWN	FALSE	FALSE	FALSE
V735_03056	Rv2953	MT3027 MT2525	0.0 8.29322e-142	trans-acting enoyl reductase	lipid-metabolism	1112.01	0.024955	0.504927	0.960582	0.981129	UP	-1.05638	0.505252	0.0365468	0.160384	DOWN	FALSE	FALSE	FALSE
V735_03057	Rv2954c	MT3028	0	hypothetical protein	conserved-hypothetical	949.504	0.0916737	1.00441	0.927277	0.966556	UP	-0.656767	1.00453	0.513239	0.786927	DOWN	FALSE	FALSE	FALSE
V735_03059	Rv2956	MT3030 MT1563	0.0 2.47365e-120	FkbM family methyltransferase	conserved-hypothetical	525.12	-0.585646	1.25481	0.640698	0.790964	DOWN	-1.30994	1.25501	0.296594	0.611173	DOWN	FALSE	FALSE	FALSE
V735_03060	Rv2957	MT3031	0	PGL/p-HBAD biosynthesis glycosyltransferase	intermediary-metabolism-and-respiration	1190.83	0.0168798	0.838747	0.983944	0.995108	UP	-1.44456	0.839058	0.0851342	0.294241	DOWN	FALSE	FALSE	FALSE
V735_03074	Rv2970c	MT3048	0	lipase/esterase LipN	intermediary-metabolism-and-respiration	1972.56	1.50907	0.241381	4.05713e-10	1.41506e-08	UP	-0.156703	0.241979	0.517252	0.79006	DOWN	FALSE	FALSE	FALSE
V735_03075	Rv2970A	None	NA	2;5-diketo-D-gluconate reductase A	conserved-hypothetical	860.255	-0.00685053	0.558423	0.990212	0.997221	DOWN	-0.254141	0.55848	0.649067	0.861487	DOWN	FALSE	FALSE	FALSE
V735_03076	Rv2971	MT3049	0	oxidoreductase	intermediary-metabolism-and-respiration	1056.66	-0.0653609	0.526221	0.901151	0.95213	DOWN	-0.440768	0.526318	0.402336	0.713524	DOWN	FALSE	FALSE	FALSE
V735_03079	Rv2974c	MT3052	0	DAK2 domain fusion protein YloV	conserved-hypothetical	216.594	-1.21258	0.630529	0.0544663	0.159231	DOWN	-0.589921	0.628737	0.348109	0.666474	DOWN	FALSE	FALSE	FALSE
V735_03081	Rv2975A	MT3052.2 MT0114	3.826e-98 1.74469e-07	50S ribosomal protein L28 1	NA	506.286	-1.06438	0.466349	0.0224682	0.0811891	DOWN	-0.129862	0.464892	0.779986	0.921277	DOWN	FALSE	FALSE	FALSE
V735_03085	Rv2979c	MT3057 MT2862 MT0633 MT3936 MT2954 MT0948 MT0635	0.0 1.71632e-146 4.60553e-141 4.6096e-122 6.00644e-89 9.55157e-17 7.34324e-12	resolvase	insertion-seqs-and-phages	135.192	-0.651119	0.977899	0.505517	0.689986	DOWN	-0.326399	0.976812	0.738269	0.90232	DOWN	FALSE	FALSE	FALSE
V735_03088	Rv2982c	MT3060	0	glycerol-3-phosphate dehydrogenase GpdA2	lipid-metabolism	400.484	-0.771386	0.483695	0.110762	0.262484	DOWN	-0.208442	0.482724	0.665884	0.870478	DOWN	FALSE	FALSE	FALSE
V735_03090	Rv2984	MT3062	0	polyphosphate kinase PPK	intermediary-metabolism-and-respiration	3416.23	-0.744533	0.257878	0.00388752	0.020571	DOWN	-0.729555	0.257776	0.004652	0.0344265	DOWN	TRUE	FALSE	FALSE
V735_03091	Rv2985	MT3063	0	hydrolase MutT1	information-pathways	692.388	-0.705645	0.503234	0.160849	0.334291	DOWN	-1.12476	0.503447	0.0254755	0.122668	DOWN	FALSE	FALSE	FALSE
V735_03092	Rv2986c	MT3064 MT0733	0.0 8.12861e-12	DNA-binding protein HupB	information-pathways	825.996	-2.97825	0.55095	6.45663e-08	1.37024e-06	DOWN	-1.04942	0.54796	0.0554748	0.213951	DOWN	FALSE	TRUE	FALSE
V735_03093	Rv2987c	MT3065	0	3-isopropylmalate dehydratase LeuD	intermediary-metabolism-and-respiration	78.3398	-2.49376	1.31976	0.0588164	0.16756	DOWN	-3.14248	1.32187	0.0174402	0.0932474	DOWN	FALSE	TRUE	FALSE
V735_03094	Rv2988c	MT3066	0	3-isopropylmalate dehydratase LeuC	intermediary-metabolism-and-respiration	680.795	-2.37112	1.03796	0.0223474	0.0808985	DOWN	-1.90405	1.03769	0.0665217	0.245916	DOWN	FALSE	TRUE	FALSE
V735_03095	Rv2989	MT3067	0	transcriptional regulator	regulatory-proteins	951.495	-1.59117	0.61339	0.00948493	0.0425549	DOWN	-1.52865	0.613259	0.012679	0.0742614	DOWN	FALSE	TRUE	FALSE
V735_03096	Rv2990c	MT3068	0	hypothetical protein	conserved-hypothetical	3853.91	-0.708984	0.375572	0.0590605	0.167889	DOWN	-2.04348	0.375822	5.40806e-08	2.29963e-06	DOWN	FALSE	FALSE	FALSE
V735_03100	Rv2992c	MT3070	0	glutamyl-tRNA synthetase GltS	information-pathways	320.273	-1.02725	0.625929	0.100765	0.245248	DOWN	-1.33602	0.626127	0.032861	0.148429	DOWN	FALSE	TRUE	FALSE
V735_03101	Rv2993c	MT3071	0	2-hydroxyhepta-2;4-diene-1;7-dioate isomerase	intermediary-metabolism-and-respiration	1424.23	-0.607111	0.309136	0.0495421	0.147962	DOWN	-1.23613	0.309409	6.46615e-05	0.0010458	DOWN	FALSE	FALSE	FALSE
V735_03103	Rv2995c	MT3073 MT3072	0.0 2.03754e-72	3-isopropylmalate dehydrogenase LeuB	intermediary-metabolism-and-respiration	727.313	-1.45924	1.0304	0.156722	0.329634	DOWN	-0.999513	1.02996	0.331826	0.648776	DOWN	FALSE	FALSE	FALSE
V735_03104	Rv2996c	MT3074	0	d-3-phosphoglycerate dehydrogenase SerA1	intermediary-metabolism-and-respiration	955.328	-0.880174	0.547083	0.107649	0.257166	DOWN	-0.285903	0.546277	0.600719	0.829998	DOWN	FALSE	FALSE	FALSE
V735_03105	Rv2997	MT3075	0	oxidoreductase	intermediary-metabolism-and-respiration	244.84	-0.419319	1.22476	0.732074	0.856487	DOWN	-0.209186	1.22442	0.864346	0.954142	DOWN	FALSE	FALSE	FALSE
V735_03109	Rv3000	MT3080	0	ABC transporter permease	cell-wall-and-cell-processes	232.208	1.77764	0.832294	0.0326934	0.107161	UP	-0.0629009	0.834681	0.939929	0.982792	DOWN	FALSE	FALSE	FALSE
V735_03110	Rv3001c	MT3081	0	ketol-acid reductoisomerase IlvC	intermediary-metabolism-and-respiration	598.491	-0.982621	0.503633	0.0510494	0.151449	DOWN	-1.06793	0.503571	0.0339462	0.152132	DOWN	FALSE	FALSE	FALSE
V735_03112	Rv3003c	MT3083	0	acetolactate synthase IlvB	intermediary-metabolism-and-respiration	765.297	-2.3636	1.02128	0.0206479	0.0758415	DOWN	-0.912093	1.02053	0.371459	0.688618	DOWN	FALSE	FALSE	FALSE
V735_03113	Rv3004	MT3084	4.68718e-176	antigen 6	cell-wall-and-cell-processes	250.295	-0.209616	0.906445	0.81712	0.908534	DOWN	-0.169888	0.906285	0.851304	0.948692	DOWN	FALSE	FALSE	FALSE
V735_03114	Rv3005c	MT3085 MT3084	0.0 2.8636e-25	hypothetical protein	conserved-hypothetical	932.853	-1.23549	0.710295	0.0819629	0.213476	DOWN	-0.668063	0.709945	0.346702	0.664975	DOWN	FALSE	FALSE	FALSE
V735_03115	Rv3006	MT3086	0	lipoprotein LppZ	cell-wall-and-cell-processes	2997.95	-0.594178	0.418464	0.155636	0.327865	DOWN	-0.338991	0.418372	0.417789	0.725434	DOWN	FALSE	FALSE	FALSE
V735_03116	Rv3007c	MT3087	0	oxidoreductase	intermediary-metabolism-and-respiration	798.088	0.728593	0.41665	0.0803439	0.21049	UP	-0.351648	0.4173	0.399412	0.711442	DOWN	FALSE	FALSE	FALSE
V735_03119	Rv3010c	MT3090	0	6-phosphofructokinase PfkA	intermediary-metabolism-and-respiration	2507.44	-0.187557	0.415988	0.652083	0.799842	DOWN	-0.723379	0.416237	0.082228	0.288301	DOWN	FALSE	FALSE	FALSE
V735_03120	Rv3011c	MT3091	0	glutamyl-tRNA amidotransferase GatA	information-pathways	169.406	-1.15213	1.1822	0.329777	0.534439	DOWN	-0.0146369	1.18056	0.990108	0.996568	DOWN	FALSE	FALSE	FALSE
V735_03121	Rv3012c	MT3092	6.10324e-155	glutamyl-tRNA amidotransferase GatC	information-pathways	51.5216	-0.310261	1.43277	0.828562	0.915023	DOWN	-0.703698	1.43343	0.623483	0.846213	DOWN	FALSE	FALSE	FALSE
V735_03136	Rv3024c	MT3108	0	tRNA (5-methylaminomethyl-2-thiouridylate)-methyltransferase TrmU	information-pathways	793.947	-0.791451	0.465323	0.0889686	0.226667	DOWN	-0.427491	0.464935	0.357853	0.67737	DOWN	FALSE	FALSE	FALSE
V735_03140	Rv3028c	MT3112	0	electron transfer flavoprotein alpha subunit FixB	intermediary-metabolism-and-respiration	530.066	-3.00261	0.661714	5.68916e-06	7.50633e-05	DOWN	-0.983401	0.659091	0.135685	0.39013	DOWN	FALSE	FALSE	FALSE
V735_03141	Rv3029c	MT3113	0	electron transfer flavoprotein beta subunit FixA	intermediary-metabolism-and-respiration	854.799	-3.09437	0.727532	2.10694e-05	0.000231492	DOWN	-1.41195	0.72604	0.0518072	0.205677	DOWN	FALSE	TRUE	FALSE
V735_03143	Rv3031	MT3115	0	alpha-1;4 glucanbranching enzyme	conserved-hypothetical	264.645	-3.67493	1.29774	0.00462882	0.0239564	DOWN	-1.81989	1.29418	0.159662	0.432508	DOWN	FALSE	TRUE	FALSE
V735_03144	Rv3032	MT3116	0	alpha-1;4-glucosyltransferase	intermediary-metabolism-and-respiration	376.266	-0.999435	0.987998	0.311741	0.516051	DOWN	-0.672071	0.98762	0.496191	0.775009	DOWN	FALSE	FALSE	FALSE
V735_03145	Rv3032A	MT3117	0	hypothetical protein	conserved-hypothetical	16.7229	-4.50445	1.7674	0.0108149	0.0465934	DOWN	-0.371633	1.67724	0.824646	0.936747	DOWN	FALSE	FALSE	FALSE
V735_03148	Rv3035	MT3120	0	hypothetical protein	conserved-hypothetical	173.134	-0.831832	0.610343	0.172916	0.350491	DOWN	-0.126523	0.607863	0.835117	0.943764	DOWN	FALSE	FALSE	FALSE
V735_03151	Rv3038c	MT3123	0	methyltransferase	conserved-hypothetical	1054.91	1.20864	0.493874	0.0143948	0.0582621	UP	-0.124233	0.494297	0.801557	0.928667	DOWN	FALSE	FALSE	FALSE
V735_03152	Rv3039c	MT3124	0	enoyl-CoA hydratase EchA17	lipid-metabolism	140.374	-2.22615	1.31032	0.0893307	0.227063	DOWN	-0.944368	1.30766	0.470183	0.760262	DOWN	FALSE	FALSE	FALSE
V735_03153	Rv3040c	MT3125	0	hypothetical protein	conserved-hypothetical	73.0069	-3.06762	1.53003	0.0449697	0.137795	DOWN	-0.921236	1.52077	0.544668	0.803777	DOWN	FALSE	FALSE	FALSE
V735_03154	Rv3041c	MT3126	0	ABC transporter ATP-binding protein	cell-wall-and-cell-processes	120.563	-2.63306	1.42263	0.0641916	0.179049	DOWN	-1.18553	1.41933	0.403565	0.714027	DOWN	FALSE	TRUE	FALSE
V735_03156	Rv3043c	MT3128	0	cytochrome C oxidase polypeptide I CtaD	intermediary-metabolism-and-respiration	1495.33	-0.602854	0.404609	0.136233	0.300416	DOWN	-1.06296	0.404819	0.0086456	0.055484	DOWN	FALSE	FALSE	FALSE
V735_03157	Rv3044	MT3129	0	Fe(III)-dicitrate-binding periplasmic lipoprotein FecB	cell-wall-and-cell-processes	1564.26	0.29929	0.367599	0.415545	0.614357	UP	-0.308786	0.367781	0.401137	0.712876	DOWN	FALSE	FALSE	FALSE
V735_03158	Rv3045	MT3130	0	NADP-dependent alcohol dehydrogenase AdhC	intermediary-metabolism-and-respiration	7343.45	-0.317146	0.494976	0.521698	0.700673	DOWN	-1.24161	0.495038	0.0121378	0.0719124	DOWN	FALSE	FALSE	FALSE
V735_03159	Rv3046c	MT3131	0	hypothetical protein	conserved-hypothetical	5283.44	0.194955	0.369587	0.59785	0.758853	UP	-0.268468	0.36982	0.467874	0.75996	DOWN	FALSE	FALSE	FALSE
V735_03161	Rv3048c	MT3133 MT2033	0.0 4.03565e-138	ribonucleoside-diphosphate reductase NrdF2	information-pathways	2460	0.65562	0.989394	0.507556	0.691559	UP	-0.0985603	0.989444	0.920652	0.97476	DOWN	FALSE	FALSE	FALSE
V735_03162	Rv3049c	MT3134 MT0916	0.0 5.43839e-06	oxidoreductase	intermediary-metabolism-and-respiration	8112.83	-0.621292	0.610983	0.309214	0.513842	DOWN	-1.19962	0.611011	0.0496068	0.198774	DOWN	FALSE	FALSE	FALSE
V735_03163	Rv3050c	MT3136	0	transcriptional regulator AsnC-family	regulatory-proteins	2662.65	-0.0168141	0.32972	0.95933	0.980849	DOWN	-0.361485	0.329778	0.273015	0.585908	DOWN	FALSE	FALSE	FALSE
V735_03164	Rv3051c	MT3137	0	ribonucleoside-diphosphate reductase NrdE	information-pathways	6176.17	0.421936	0.401615	0.293443	0.497463	UP	-0.123038	0.40165	0.759353	0.912228	DOWN	FALSE	FALSE	FALSE
V735_03168	Rv3055	MT3141	0	transcriptional regulator TetR-family	regulatory-proteins	359.928	0.447098	0.903706	0.620785	0.776901	UP	-0.80085	0.904755	0.376072	0.692777	DOWN	FALSE	FALSE	FALSE
V735_03169	Rv3056	MT3142	0	DNA-damage-inducible protein F DinF	information-pathways	1491.76	0.73661	0.273398	0.00705418	0.0338594	UP	-0.655934	0.27416	0.016733	0.0908204	DOWN	FALSE	FALSE	FALSE
V735_03171	Rv3058c	MT3144	0	transcriptional regulator TetR-family	regulatory-proteins	4114.41	-1.77087	0.40688	1.34707e-05	0.000160807	DOWN	-0.0303671	0.406414	0.940438	0.982792	DOWN	FALSE	FALSE	FALSE
V735_03172	Rv3059	MT3145 MT3145.1	0.0 7.5647e-23	cytochrome P450 136 Cyp136	intermediary-metabolism-and-respiration	1466.28	-1.06301	0.463401	0.0217941	0.0791814	DOWN	-0.484708	0.46281	0.294954	0.608973	DOWN	FALSE	FALSE	FALSE
V735_03182	Rv3068c	MT3153	0	phosphoglucomutase PgmA	intermediary-metabolism-and-respiration	504.131	0.199433	0.478226	0.676659	0.817494	UP	-0.108847	0.478383	0.820011	0.934822	DOWN	FALSE	FALSE	FALSE
V735_03189	Rv3075c	MT3160	0	citrate lyase subunit beta	conserved-hypothetical	811.064	0.890999	0.472349	0.0592528	0.16796	UP	-0.559697	0.473964	0.237648	0.541902	DOWN	FALSE	FALSE	FALSE
V735_03190	Rv3076	MT3161	0	hypothetical protein	conserved-hypothetical	352.919	-0.413976	0.88683	0.64064	0.790964	DOWN	-0.312289	0.886656	0.724681	0.895855	DOWN	FALSE	FALSE	FALSE
V735_03191	Rv3077	MT3162	0	hydrolase	intermediary-metabolism-and-respiration	313.856	-1.45898	0.635017	0.0215879	0.0785746	DOWN	-0.805066	0.633719	0.203948	0.49638	DOWN	FALSE	FALSE	FALSE
V735_03192	Rv3078	MT3163	0	hydroxylaminobenzene mutase Hab	intermediary-metabolism-and-respiration	601.004	0.935919	0.565246	0.0977679	0.240286	UP	-0.283071	0.566049	0.617018	0.841826	DOWN	FALSE	FALSE	FALSE
V735_03201	Rv3087	MT3172	0	diacylglycerol acyltransferase	lipid-metabolism	6124.02	-3.78763	1.05248	0.000319734	0.00249504	DOWN	-0.49812	1.04861	0.634768	0.853145	DOWN	FALSE	FALSE	FALSE
V735_03202	Rv3088	MT3173	0	triacylglycerol synthase Tgs4	lipid-metabolism	23186.6	-2.9411	0.716565	4.05276e-05	0.000415745	DOWN	-0.871773	0.715709	0.223203	0.524468	DOWN	FALSE	FALSE	FALSE
V735_03203	Rv3089	MT3174 MT0110 MT1600	0.0 1.82103e-05 0.000221847	chain-fatty-acid-CoA ligase FadD13	lipid-metabolism	4167.61	-1.24416	0.837755	NA	NA	DOWN	-0.635419	0.837316	NA	NA	DOWN	FALSE	FALSE	FALSE
V735_03204	Rv3090	MT3175	0	alanine and valine rich protein	conserved-hypothetical	190.134	-0.534685	1.09996	0.626898	0.781713	DOWN	-0.34964	1.09953	0.750493	0.907515	DOWN	FALSE	FALSE	FALSE
V735_03215	Rv3099c	MT3183	0	hypothetical protein	conserved-hypothetical	3115.91	-0.495918	0.494268	0.315698	0.520454	DOWN	-0.580451	0.494249	0.24023	0.544694	DOWN	FALSE	FALSE	FALSE
V735_03216	Rv3100c	MT3184	0	SSRA-binding protein SmpB	virulence-detoxification-and-adaptation	60.1485	0.98552	1.58968	0.535293	0.711654	UP	-0.425482	1.5926	0.789344	0.923857	DOWN	FALSE	FALSE	FALSE
V735_03219	Rv3103c	MT3186.1	0	proline rich protein	conserved-hypothetical	269.54	-0.473889	1.42239	0.739011	0.860677	DOWN	-1.02723	1.42265	0.470259	0.760262	DOWN	FALSE	FALSE	FALSE
V735_03221	Rv3105c	MT3188 MT1338	0.0 2.9969e-20	peptide chain release factor 2 PrfB	information-pathways	1799.83	0.367722	0.53731	0.493737	0.6823	UP	-0.108493	0.537405	0.840008	0.944235	DOWN	FALSE	FALSE	FALSE
V735_03222	Rv3106	MT3189 MT0909	0.0 6.55296e-36	NADPH:adrenodoxin oxidoreductase FprA	intermediary-metabolism-and-respiration	534.318	-0.83922	0.80185	0.295282	0.499279	DOWN	-0.77192	0.801699	0.33562	0.652201	DOWN	FALSE	FALSE	FALSE
V735_03223	Rv3107c	MT3190	0	alkyldihydroxyacetonephosphate synthase AgpS	lipid-metabolism	709.408	-0.105885	0.525425	0.84029	0.922135	DOWN	-0.0148368	0.525274	0.977466	0.993316	DOWN	FALSE	FALSE	FALSE
V735_03224	Rv3108	MT3191 MT3210 MT3211	0.0 4.18896e-45 7.09356e-36	hypothetical protein	conserved-hypothetical	69.281	-0.379393	1.51614	0.802404	0.90102	DOWN	-0.111836	1.51477	0.941145	0.982792	DOWN	FALSE	FALSE	FALSE
V735_03232	Rv3116	MT3198 MT3301	0.0 6.78501e-54	molybdenum cofactor biosynthesis protein MoeB2	intermediary-metabolism-and-respiration	1490.2	0.611011	0.387127	0.114492	0.268536	UP	-0.118376	0.387376	0.759921	0.912414	DOWN	FALSE	FALSE	FALSE
V735_03235	Rv3119	MT3201 MT3424	0.0 9.27679e-79	molybdenum cofactor biosynthesis protein E1 MoaE1	intermediary-metabolism-and-respiration	834.247	-0.870266	1.15021	0.449279	0.647524	DOWN	-1.87514	1.1506	0.103165	0.32711	DOWN	FALSE	FALSE	FALSE
V735_03236	Rv3120	MT3202 MT3423	0.0 2.16946e-31	methyltransferase	conserved-hypothetical	424.02	-0.443191	0.531218	0.404116	0.608401	DOWN	-1.08457	0.531948	0.0414637	0.17599	DOWN	FALSE	FALSE	FALSE
V735_03237	Rv3121	MT3203	0	cytochrome P450 141 Cyp141	intermediary-metabolism-and-respiration	777.999	0.662737	0.605075	0.273386	0.473319	UP	-1.06652	0.605998	0.0784171	0.279335	DOWN	FALSE	FALSE	FALSE
V735_03238	Rv3122	MT3205	0	hypothetical protein	conserved-hypothetical	251.321	0.851237	1.04453	0.415102	0.614357	UP	-1.18255	1.04711	0.258752	0.567134	DOWN	FALSE	FALSE	FALSE
V735_03243	Rv3127	MT3212 MT2091	0.0 1.40879e-36	hypothetical protein	conserved-hypothetical	130633	-0.298839	0.918926	0.745026	0.86367	DOWN	-2.12115	0.918966	0.0209886	0.106699	DOWN	FALSE	FALSE	FALSE
V735_03245	Rv3129	MT3215	8.31372e-173	hypothetical protein	conserved-hypothetical	2778.35	1.1485	0.968188	0.23553	0.428246	UP	-0.292532	0.96898	0.762731	0.913603	DOWN	FALSE	FALSE	FALSE
V735_03246	Rv3130c	MT3216	0	triacylglycerol synthase (diacylglycerol acyltransferase) Tgs1	lipid-metabolism	232641	-0.130693	1.04217	0.900204	0.951691	DOWN	-2.14907	1.04221	0.0392052	0.168184	DOWN	FALSE	FALSE	FALSE
V735_03247	Rv3131	MT3217	0	hypothetical protein	conserved-hypothetical	151707	-1.10285	0.916347	0.22877	0.420501	DOWN	-1.70283	0.916355	0.0631322	0.235119	DOWN	FALSE	TRUE	FALSE
V735_03248	Rv3132c	MT3218 MT2086	0.0 2.89376e-149	two-component system sensor histidine kinase DevS	regulatory-proteins	17333.9	0.554199	0.784761	0.480063	0.671547	UP	-0.649014	0.784815	0.408257	0.718525	DOWN	FALSE	FALSE	FALSE
V735_03249	Rv3133c	MT3219	0	two-component system transcriptional regulatory protein DevR	regulatory-proteins	3134.09	-0.463392	0.971059	0.633218	0.785659	DOWN	-0.786121	0.971127	0.418231	0.725887	DOWN	FALSE	FALSE	FALSE
V735_03250	Rv3134c	MT3220 MT2087	0.0 1.97855e-14	universal stress protein	virulence-detoxification-and-adaptation	4033.63	-1.41875	1.35984	NA	NA	DOWN	-0.528921	1.35952	NA	NA	DOWN	FALSE	FALSE	FALSE
V735_03256	Rv3139	MT3226	0	acyl-CoA dehydrogenase FadE24	lipid-metabolism	5490.89	-1.79787	0.607252	0.00306975	0.0168668	DOWN	-1.29776	0.607066	0.0325364	0.147295	DOWN	FALSE	TRUE	FALSE
V735_03258	Rv3141	MT3228	0	NADPH quinone oxidoreductase FadB4	lipid-metabolism	4135.19	-0.0814705	0.414476	0.84417	0.923607	DOWN	-0.446907	0.414535	0.280992	0.592511	DOWN	FALSE	FALSE	FALSE
V735_03260	Rv3143	MT3230	0	two-component system response regulator	regulatory-proteins	171.365	-0.663731	1.25812	0.597806	0.758853	DOWN	-0.394121	1.25765	0.753993	0.909289	DOWN	FALSE	FALSE	FALSE
V735_03261	Rv3144c	MT3231 MT3637 MT3247 MT3248 MT2425 MT2423 MT3663 MT0370 MT0318 MT1969 MT1168 MT1599 MT0901 MT1849 MT3643 MT1839 MT1836 MT1851 MT1856 MT1746 MT1745 MT3612	0.0 2.83368e-122 5.12795e-100 6.24712e-99 8.13299e-85 1.47048e-81 6.25264e-80 2.8412e-65 1.47178e-62 3.24181e-58 1.6793e-55 2.4923e-53 5.48966e-49 2.84371e-46 6.69368e-29 2.84623e-27 2.84623e-27 2.18818e-22 4.81978e-18 5.49936e-11 5.15064e-05 0.000179775	PPE family protein PPE52	PE-PPE-families	1088.53	-1.42821	0.601318	0.0175425	0.0681153	DOWN	-0.562787	0.60074	0.348849	0.667058	DOWN	FALSE	FALSE	FALSE
V735_03262	Rv3145	MT3233	0	NADH dehydrogenase subunit A NuoA	intermediary-metabolism-and-respiration	114.724	-2.91274	1.13232	0.0101004	0.0446175	DOWN	-1.93422	1.12726	0.086188	0.296369	DOWN	FALSE	TRUE	FALSE
V735_03263	Rv3146	MT3234	0	NADH dehydrogenase subunit B NuoB	intermediary-metabolism-and-respiration	315.859	-1.47627	0.853547	0.0837065	0.217171	DOWN	-1.06314	0.852902	0.212583	0.508754	DOWN	FALSE	TRUE	FALSE
V735_03270	Rv3153	MT3241	0	NADH dehydrogenase subunit I NuoI	intermediary-metabolism-and-respiration	221.125	-3.09995	1.2634	0.0141415	0.0574509	DOWN	-2.29191	1.26161	0.0692694	0.253967	DOWN	FALSE	TRUE	FALSE
V735_03271	Rv3154	MT3242	0	NADH dehydrogenase subunit J NuoJ	intermediary-metabolism-and-respiration	1202.79	-3.05316	1.14752	0.00779865	0.0367141	DOWN	-2.66138	1.14732	0.0203595	0.104028	DOWN	FALSE	TRUE	FALSE
V735_03272	Rv3155	MT3243	6.10324e-155	NADH dehydrogenase subunit K NuoK	intermediary-metabolism-and-respiration	83.6566	-1.79427	1.27211	0.158401	0.331948	DOWN	-2.18525	1.2728	0.0859999	0.296345	DOWN	FALSE	TRUE	FALSE
V735_03275	Rv3158	MT3246	0	NADH dehydrogenase subunit N NuoN	intermediary-metabolism-and-respiration	770.388	-0.661433	0.374951	0.0777231	0.206046	DOWN	-1.25088	0.375399	0.000861846	0.00875155	DOWN	FALSE	FALSE	FALSE
V735_03276	Rv3159c	MT3247 MT3248 MT2423 MT2425 MT3637 MT1168 MT3663 MT0901 MT3231 MT1599 MT0779 MT0318 MT1796 MT2683 MT0370 MT1969 MT3209 MT1968 MT3643 MT0458 MT1857 MT1856	0.0 0.0 0.0 0.0 0.0 0.0 5.00332e-140 1.53323e-108 7.43872e-100 3.85335e-97 1.63993e-76 1.63993e-76 1.99785e-75 2.27954e-68 9.69287e-67 1.75251e-63 4.40444e-52 1.5373e-51 3.38613e-47 5.73405e-38 1.87613e-12 1.87613e-12	PPE family protein PPE53	PE-PPE-families	1255.07	1.24285	0.713861	0.0816796	0.212877	UP	-0.758732	0.714431	0.288232	0.602134	DOWN	FALSE	FALSE	FALSE
V735_03277	NA	MT3248 MT3247 MT2423 MT2425 MT3637 MT1168 MT0901 MT3231 MT3663 MT1599 MT0318 MT1796 MT0779 MT0370 MT1969 MT2683 MT3209 MT1968 MT3643 MT0458 MT1857 MT1856	0.0 0.0 0.0 0.0 0.0 1.27105e-154 2.01946e-101 1.04611e-98 7.53248e-88 2.46238e-81 5.42376e-77 6.60749e-76 2.30624e-75 1.77304e-70 1.36311e-65 5.79608e-64 1.19572e-53 1.45668e-52 2.16191e-50 1.12089e-28 2.16573e-12 9.20892e-11	hypothetical protein	NA	920.909	1.33662	0.402922	0.000908905	0.00614775	UP	-0.0594583	0.40404	0.883006	0.960365	DOWN	FALSE	FALSE	FALSE
V735_03282	Rv3164c	MT3253 MT3794 MT1526	0.0 1.30836e-36 1.07492e-18	methanol dehydrogenase transcriptional regulator MoxR3	regulatory-proteins	239.739	0.264916	0.761083	0.727782	0.854047	UP	-0.125992	0.761462	0.868582	0.95606	DOWN	FALSE	FALSE	FALSE
V735_03304	Rv3190c	MT3278	0	hypothetical protein	conserved-hypothetical	577.857	0.182407	0.915986	0.842156	0.922214	UP	-0.00443218	0.916004	0.996139	0.99813	DOWN	FALSE	FALSE	FALSE
V735_03306	Rv3191c	MT3281	0	transposase	insertion-seqs-and-phages	252.186	0.382252	0.6789	0.573404	0.7412	UP	-0.303619	0.679853	0.655167	0.863297	DOWN	FALSE	FALSE	FALSE
V735_03309	Rv3193c	MT3285 MT0070	0.0 5.34716e-60	transmembrane protein	cell-wall-and-cell-processes	6449.62	0.209249	0.326804	0.521985	0.700673	UP	-0.891487	0.326949	0.00639733	0.0444709	DOWN	FALSE	FALSE	FALSE
V735_03310	Rv3194c	MT3286	0	PDZ domain-containing protease	cell-wall-and-cell-processes	208.474	-0.975789	1.13565	0.390212	0.596044	DOWN	-0.206005	1.13442	0.855901	0.95064	DOWN	FALSE	FALSE	FALSE
V735_03313	Rv3196A	MT3289	2.18949e-101	hypothetical protein	conserved-hypothetical	189.757	0.547204	0.84652	0.51801	0.698634	UP	-0.133142	0.847401	0.875152	0.958201	DOWN	FALSE	FALSE	FALSE
V735_03314	Rv3197	MT3290	0	ABC transporter ATP-binding protein	cell-wall-and-cell-processes	12205.1	0.529727	0.462107	0.251658	0.447628	UP	-0.185107	0.462144	0.688759	0.879107	DOWN	FALSE	FALSE	FALSE
V735_03317	Rv3198A	MT3292	1.37288e-130	glutaredoxin-like protein	intermediary-metabolism-and-respiration	124.046	-0.102657	1.26121	0.935127	0.96999	DOWN	-1.23568	1.26293	0.327866	0.645625	DOWN	FALSE	FALSE	FALSE
V735_03318	Rv3199c	MT3293	0	NADH pyrophosphatase NudC	intermediary-metabolism-and-respiration	118.917	-0.817941	1.22791	0.505331	0.689986	DOWN	-1.27071	1.2285	0.300967	0.615481	DOWN	FALSE	FALSE	FALSE
V735_03319	Rv3200c	MT3294 MT3293	0.0 6.59321e-79	NAD+ diphosphatase	cell-wall-and-cell-processes	336.412	-0.923354	0.600485	0.124127	0.284268	DOWN	-1.54604	0.601644	0.0101787	0.063004	DOWN	FALSE	FALSE	FALSE
V735_03320	Rv3201c	MT3295	0	DNA helicase II/ATP-dependent DNA helicase PcrA	information-pathways	164.867	-1.17622	1.1568	0.309253	0.513842	DOWN	-0.901788	1.15627	0.435442	0.738684	DOWN	FALSE	FALSE	FALSE
V735_03321	Rv3202c	MT3296	0	ATP-dependent DNA helicase	information-pathways	174.859	-2.17054	1.42791	0.128491	0.290516	DOWN	-0.75118	1.42614	0.598386	0.829059	DOWN	FALSE	FALSE	FALSE
V735_03328	Rv3208	MT3303	0	transcriptional regulator TetR-family	regulatory-proteins	592.005	-0.525024	0.389268	0.177419	0.356069	DOWN	-0.592454	0.389168	0.127919	0.376477	DOWN	FALSE	FALSE	FALSE
V735_03329	Rv3208A	MT3304	2.50299e-140	hypothetical protein	conserved-hypothetical	260.331	-1.01465	0.479499	0.0343395	0.111527	DOWN	-0.588737	0.47719	0.217294	0.513894	DOWN	FALSE	FALSE	FALSE
V735_03330	Rv3209	MT3305	0	threonine and proline rich protein	conserved-hypothetical	2019.57	-1.88773	0.698088	0.00684795	0.0329737	DOWN	-0.892033	0.697781	0.201114	0.491995	DOWN	FALSE	FALSE	FALSE
V735_03331	Rv3210c	MT3306	0	hypothetical protein	conserved-hypothetical	769.475	-0.857236	0.729942	0.240239	0.433681	DOWN	-0.742841	0.729823	0.308755	0.624202	DOWN	FALSE	FALSE	FALSE
V735_03332	Rv3211	MT3307 MT1292	0.0 2.48336e-10	ATP-dependent RNA helicase RhlE	information-pathways	10289.2	-1.92584	0.50628	0.000142433	0.00123926	DOWN	-0.856718	0.506173	0.0905432	0.303907	DOWN	FALSE	FALSE	FALSE
V735_03333	Rv3212	MT3308	0	alanine and valine rich protein	conserved-hypothetical	1777.32	-2.1026	0.822877	0.0106131	0.0461705	DOWN	-1.08594	0.822637	0.186812	0.47244	DOWN	FALSE	TRUE	FALSE
V735_03336	Rv3215	MT3311	0	isochorismate synthase EntC	intermediary-metabolism-and-respiration	1780.53	0.850439	0.659095	0.196942	0.38272	UP	-1.10213	0.659463	0.0946733	0.313054	DOWN	FALSE	FALSE	FALSE
V735_03339	Rv3218	MT3314	0	hypothetical protein	conserved-hypothetical	153.947	-0.0886608	0.970708	0.927225	0.966556	DOWN	-0.473657	0.971049	0.625707	0.847029	DOWN	FALSE	FALSE	FALSE
V735_03341	Rv3220c	MT3316	0	two-component system sensor histidine kinase	regulatory-proteins	915.263	0.244241	0.373152	0.512767	0.694834	UP	-0.750638	0.373833	0.0446487	0.184829	DOWN	FALSE	FALSE	FALSE
V735_03342	Rv3221c	MT3317	1.69652e-109	biotinylated protein	lipid-metabolism	139.27	0.158767	0.887934	0.858091	0.930363	UP	-0.740263	0.889989	0.405541	0.716258	DOWN	FALSE	FALSE	FALSE
V735_03343	Rv3221A	MT3318	3.44873e-158	anti-sigma factor RshA	information-pathways	397.667	0.997676	0.427921	0.0197297	0.0739736	UP	-0.0731616	0.429593	0.864771	0.954142	DOWN	FALSE	FALSE	FALSE
V735_03346	Rv3224	MT3321	0	citronellol/citronellal dehydrogenase	intermediary-metabolism-and-respiration	524.238	-1.09026	0.400525	0.00648717	0.0315394	DOWN	-0.983661	0.400151	0.0139625	0.0790372	DOWN	FALSE	FALSE	FALSE
V735_03347	Rv3224A	MT3321	1.38124e-27	hypothetical protein	conserved-hypothetical	32.0126	-1.85947	1.79952	0.301455	0.506126	DOWN	-1.80731	1.79835	0.314905	0.63184	DOWN	FALSE	TRUE	FALSE
V735_03348	Rv3224B	MT3322	4.05185e-111	hypothetical protein	conserved-hypothetical	46.4217	-2.03629	1.81211	0.261135	0.459392	DOWN	-1.28872	1.80886	0.476186	0.764757	DOWN	FALSE	TRUE	FALSE
V735_03354	Rv3230c	MT3327	0	oxidoreductase	intermediary-metabolism-and-respiration	2110.71	-0.724691	0.503683	0.150212	0.3195	DOWN	-2.85975	0.505729	1.56121e-08	7.6366e-07	DOWN	FALSE	FALSE	FALSE
V735_03355	Rv3231c	MT3328	0	hypothetical protein	conserved-hypothetical	285.861	0.36992	0.743037	0.61859	0.774638	UP	-0.831329	0.744237	0.263985	0.575147	DOWN	FALSE	FALSE	FALSE
V735_03357	Rv3233c	MT3330	0	diacylglycerol acyltransferase	lipid-metabolism	55.8032	0.521737	1.40497	0.710377	0.842745	UP	-1.11663	1.40907	0.428093	0.732998	DOWN	FALSE	FALSE	FALSE
V735_03358	Rv3234c	MT3331	0	triacylglycerol synthase Tgs3	lipid-metabolism	369.761	-0.526691	0.4271	0.217509	0.408058	DOWN	-0.799607	0.427331	0.0613222	0.231168	DOWN	FALSE	FALSE	FALSE
V735_03360	Rv3236c	MT3333	0	CPA2 family monovalent cation:H+ antiporter-2	cell-wall-and-cell-processes	489.792	-0.549025	0.456113	0.228705	0.420501	DOWN	-0.772502	0.456251	0.0904269	0.303907	DOWN	FALSE	FALSE	FALSE
V735_03364	Rv3240c	MT3338 MT1869	0.0 3.02773e-12	preprotein translocase subunit SecA1	cell-wall-and-cell-processes	5064.57	0.217612	0.384316	0.571235	0.739582	UP	-0.12668	0.38434	0.741699	0.904485	DOWN	FALSE	FALSE	FALSE
V735_03365	Rv3241c	MT3339	0	ribosomal subunit interface protein	information-pathways	2506.72	-1.19846	0.551097	0.0296538	0.0993662	DOWN	-0.113928	0.550743	0.836117	0.943764	DOWN	FALSE	FALSE	FALSE
V735_03367	Rv3243c	MT3341 MT3340	0.0 3.9951e-17	hypothetical protein	conserved-hypothetical	578.766	0.391842	1.06786	0.713663	0.845144	UP	-0.266507	1.0682	0.802981	0.930048	DOWN	FALSE	FALSE	FALSE
V735_03369	Rv3245c	MT3343	0	two-component system sensor histidine kinase MtrB	regulatory-proteins	2753.38	-1.66577	0.45581	0.000257663	0.00205464	DOWN	-1.01851	0.455401	0.0253178	0.122202	DOWN	FALSE	TRUE	FALSE
V735_03370	Rv3246c	MT3344	0	two-component system transcriptional regulator MtrA	regulatory-proteins	6262.84	-1.71898	0.378762	5.6676e-06	7.50256e-05	DOWN	-0.470635	0.378288	0.213456	0.510234	DOWN	FALSE	FALSE	FALSE
V735_03372	Rv3248c	MT3346	0	adenosylhomocysteinase SahH	intermediary-metabolism-and-respiration	13659.4	1.15191	0.514714	0.0252231	0.08789	UP	-0.891677	0.514786	0.0832502	0.290111	DOWN	FALSE	FALSE	FALSE
V735_03379	Rv3255c	MT3353	0	mannose-6-phosphate isomerase ManA	intermediary-metabolism-and-respiration	2147.06	-1.11705	0.490379	0.02273	0.0816937	DOWN	-1.59649	0.490476	0.001134	0.01104	DOWN	FALSE	TRUE	FALSE
V735_03380	Rv3256c	MT3354	0	hypothetical protein	conserved-hypothetical	222.098	-1.91625	0.746272	0.0102357	0.0450078	DOWN	-0.36801	0.743072	0.62042	0.844134	DOWN	FALSE	FALSE	FALSE
V735_03382	Rv3258c	MT3356	0	hypothetical protein	conserved-hypothetical	524.061	-2.69445	0.824517	0.00108343	0.00705463	DOWN	-0.987306	0.822388	0.229932	0.531596	DOWN	FALSE	FALSE	FALSE
V735_03384	Rv3260c	MT3358	1.05153e-138	transcriptional regulator WhiB-like WhiB2	regulatory-proteins	184.365	-0.332929	0.716801	0.642314	0.791743	DOWN	-0.199797	0.7164	0.780329	0.921277	DOWN	FALSE	FALSE	FALSE
V735_03385	Rv3261	MT3359	0	F420 biosynthesis protein FbiA	intermediary-metabolism-and-respiration	591.336	-0.514757	0.631486	0.414986	0.614357	DOWN	-0.686276	0.631504	0.277155	0.590372	DOWN	FALSE	FALSE	FALSE
V735_03387	Rv3263	MT3363	0	DNA methylase	information-pathways	550.578	0.213015	0.614573	0.728887	0.854593	UP	-0.489119	0.614993	0.426424	0.731644	DOWN	FALSE	FALSE	FALSE
V735_03388	Rv3264c	MT3364	0	mannose-1-phosphate guanylyltransferase ManB	cell-wall-and-cell-processes	343.083	-0.845069	0.378027	0.0253863	0.0881598	DOWN	-0.64729	0.377131	0.0860979	0.296369	DOWN	FALSE	FALSE	FALSE
V735_03389	Rv3265c	MT3365	0	dTDP-Rha:alpha-D-GlcNAc-pyrophosphate polyprenol; alpha-3-L-rhamnosyltransferase WbbL1	cell-wall-and-cell-processes	202.107	-1.36555	1.09828	0.213737	0.40441	DOWN	-0.474597	1.09686	0.665243	0.870478	DOWN	FALSE	FALSE	FALSE
V735_03390	Rv3266c	MT3366	0	dTDP-4-dehydrorhamnose reductase RmlD	intermediary-metabolism-and-respiration	356.438	-1.12196	0.609508	0.0656557	0.181994	DOWN	-0.290122	0.607621	0.633025	0.851857	DOWN	FALSE	FALSE	FALSE
V735_03391	Rv3267	MT3367	0	hypothetical protein	conserved-hypothetical	658.546	-1.26073	0.692724	0.0687658	0.188918	DOWN	-0.751532	0.692388	0.277735	0.590666	DOWN	FALSE	FALSE	FALSE
V735_03396	Rv3272	MT3372	0	hypothetical protein	conserved-hypothetical	982.243	-0.699025	0.512914	0.17293	0.350491	DOWN	-0.882359	0.512939	0.0853955	0.294515	DOWN	FALSE	FALSE	FALSE
V735_03397	Rv3273	MT3373	0	transmembrane carbonic anhydrase	intermediary-metabolism-and-respiration	5024.36	-0.541217	0.35996	0.132698	0.295274	DOWN	-1.39368	0.360079	0.00010862	0.00161961	DOWN	FALSE	FALSE	FALSE
V735_03398	Rv3274c	MT3374	0	acyl-CoA dehydrogenase FadE25	lipid-metabolism	975.085	-0.607701	0.376838	0.106824	0.25611	DOWN	-1.25949	0.377309	0.00084361	0.0086762	DOWN	FALSE	FALSE	FALSE
V735_03399	Rv3275c	MT3375	0	phosphoribosylaminoimidazole carboxylase catalytic subunit PurE	intermediary-metabolism-and-respiration	144.587	-3.37319	0.579832	5.97252e-09	1.64626e-07	DOWN	-1.32938	0.56015	0.0176322	0.0934913	DOWN	FALSE	TRUE	FALSE
V735_03400	Rv3276c	MT3376 MT2251 MT0577 MT3795	0.0 5.40233e-24 5.05977e-18 4.73892e-12	phosphoribosylaminoimidazole carboxylase ATPase subunit PurK	intermediary-metabolism-and-respiration	94.8763	-1.81918	1.07383	0.0902455	0.228664	DOWN	-1.32357	1.0714	0.216695	0.513386	DOWN	FALSE	TRUE	FALSE
V735_03401	Rv3277	MT3377 MT3376 MT3377.1	0.0 3.87803e-17 1.35356e-16	transmembrane protein	cell-wall-and-cell-processes	913.396	-0.604961	0.582851	0.2993	0.503563	DOWN	-0.211896	0.582566	0.71606	0.89074	DOWN	FALSE	FALSE	FALSE
V735_03402	Rv3278c	MT3377.1 MT3378 MT3377	1.2431e-147 4.97691e-26 8.42786e-17	transmembrane protein	cell-wall-and-cell-processes	829.328	1.05537	0.850056	0.214409	0.405275	UP	-1.83689	0.851291	0.0309459	0.14315	DOWN	FALSE	FALSE	FALSE
V735_03404	Rv3280	MT3379.1 MT3906	0.0 8.4313e-42	propionyl-CoA carboxylase beta chain 5 AccD5	lipid-metabolism	4010.93	-0.9029	0.38938	0.0204053	0.075295	DOWN	-1.81278	0.38957	3.26696e-06	7.84657e-05	DOWN	FALSE	FALSE	FALSE
V735_03407	Rv3283	MT3382	0	thiosulfate sulfurtransferase SseA	intermediary-metabolism-and-respiration	4520.64	0.122627	0.50523	0.808227	0.902737	UP	-1.06318	0.505467	0.0354348	0.157694	DOWN	FALSE	FALSE	FALSE
V735_03408	Rv3284	MT3383	0	cysteine desulfuration protein SufE	conserved-hypothetical	785.966	-0.136573	0.973495	0.88843	0.945078	DOWN	-1.31962	0.974006	0.17547	0.454072	DOWN	FALSE	FALSE	FALSE
V735_03410	Rv3286c	MT3385	0	RNA polymerase sigma factor SigF	information-pathways	822.291	0.600756	0.276087	0.029558	0.099128	UP	-1.36803	0.278365	8.90016e-07	2.53181e-05	DOWN	FALSE	FALSE	FALSE
V735_03419	Rv3295	MT3394	0	transcriptional regulator TetR-family	regulatory-proteins	5927.79	-1.70395	0.245504	3.90436e-12	2.03382e-10	DOWN	-0.0173943	0.244905	0.943378	0.982792	DOWN	FALSE	FALSE	FALSE
V735_03420	Rv3296	MT3395	0	ATP-dependent helicase Lhr	information-pathways	875.741	-1.39423	1.04	0.180048	0.359111	DOWN	-1.00337	1.03985	0.334586	0.651468	DOWN	FALSE	TRUE	FALSE
V735_03423	Rv3299c	MT3398 MT0692 MT0738	0.0 3.52548e-43 1.60339e-09	arylsulfatase AtsB	intermediary-metabolism-and-respiration	2340.17	-0.636172	0.373483	0.0885025	0.22596	DOWN	-1.10135	0.373608	0.00319972	0.0256682	DOWN	FALSE	FALSE	FALSE
V735_03424	Rv3300c	MT3399 MT3398	0.0 4.36095e-17	hypothetical protein	conserved-hypothetical	236.557	-1.6304	0.540962	0.0025792	0.0147788	DOWN	-0.664944	0.535732	0.214536	0.511293	DOWN	FALSE	FALSE	FALSE
V735_03425	Rv3301c	MT3400 MT0843	0.0 6.03491e-58	phosphate-transport system transcriptional regulator PhoY1	cell-wall-and-cell-processes	228.586	-0.00228009	0.858694	0.997881	0.99833	DOWN	-0.908742	0.860112	0.290722	0.604599	DOWN	FALSE	FALSE	FALSE
V735_03426	Rv3302c	MT3401	0	glycerol-3-phosphate dehydrogenase GlpD2	intermediary-metabolism-and-respiration	1897.87	-0.254195	0.37108	0.493334	0.6823	DOWN	-0.0678129	0.370944	0.854946	0.95064	DOWN	FALSE	FALSE	FALSE
V735_03427	Rv3303c	MT3402	0	NAD(P)H quinone reductase LpdA	intermediary-metabolism-and-respiration	430.563	-0.376998	0.455713	0.408084	0.610765	DOWN	-0.395611	0.455546	0.385157	0.69827	DOWN	FALSE	FALSE	FALSE
V735_03429	Rv3305c	MT3404	0	N-acyl-L-amino acid amidohydrolase AmiA1	intermediary-metabolism-and-respiration	639.964	-1.61472	0.4584	0.00042749	0.00320498	DOWN	-1.15536	0.457606	0.0115765	0.0693037	DOWN	FALSE	TRUE	FALSE
V735_03430	Rv3306c	MT3405	0	amidohydrolase AmiB1	intermediary-metabolism-and-respiration	395.865	-2.07628	0.531978	9.50279e-05	0.000866266	DOWN	-0.93015	0.528173	0.0782264	0.278903	DOWN	FALSE	FALSE	FALSE
V735_03431	Rv3307	MT3406	0	purine nucleoside phosphorylase DeoD	intermediary-metabolism-and-respiration	143.522	-1.13749	1.2047	0.345061	0.547701	DOWN	-0.452216	1.2034	0.707079	0.886003	DOWN	FALSE	FALSE	FALSE
V735_03434	Rv3310	MT3409	0	acid phosphatase SapM	cell-wall-and-cell-processes	584.414	-0.892401	0.826996	0.280549	0.480889	DOWN	-0.909723	0.826924	0.271276	0.583739	DOWN	FALSE	FALSE	FALSE
V735_03435	Rv3311	MT3410	0	hypothetical protein	conserved-hypothetical	806.019	-0.71627	0.424972	0.0919012	0.231107	DOWN	-0.376339	0.424618	0.375456	0.692074	DOWN	FALSE	FALSE	FALSE
V735_03438	Rv3313c	None	NA	adenosine deaminase Add	intermediary-metabolism-and-respiration	265.51	-1.00121	0.892882	0.262148	0.460568	DOWN	-0.379519	0.891478	0.670313	0.872276	DOWN	FALSE	FALSE	FALSE
V735_03440	Rv3315c	MT3416	0	cytidine deaminase Cdd	intermediary-metabolism-and-respiration	196.287	-0.427691	1.0628	0.687376	0.82621	DOWN	-0.0205425	1.06198	0.984567	0.995167	DOWN	FALSE	FALSE	FALSE
V735_03441	Rv3316	MT3417	4.68718e-176	succinate dehydrogenase [cytochrome B-556 subunit] SdhC	intermediary-metabolism-and-respiration	246.197	-1.0217	0.533938	0.0556818	0.161702	DOWN	-0.574118	0.531706	0.280247	0.592511	DOWN	FALSE	FALSE	FALSE
V735_03442	Rv3317	MT3418	0	succinate dehydrogenase [hydrophobic membrane anchor subunit] SdhD	intermediary-metabolism-and-respiration	135.8	-0.78057	1.05794	0.460624	0.657657	DOWN	-0.399566	1.05687	0.705382	0.885536	DOWN	FALSE	FALSE	FALSE
V735_03443	Rv3318	MT3419 MT1603	0.0 1.26413e-14	succinate dehydrogenase [flavoprotein subunit] SdhA	intermediary-metabolism-and-respiration	723.583	-0.831191	0.547838	0.129212	0.291161	DOWN	-0.635963	0.547557	0.245457	0.550946	DOWN	FALSE	FALSE	FALSE
V735_03444	Rv3319	MT3420	0	succinate dehydrogenase [iron-sulfur protein subunit] SdhB	intermediary-metabolism-and-respiration	381.234	-2.08532	0.849129	0.0140556	0.0572939	DOWN	-1.32637	0.847985	0.117785	0.356903	DOWN	FALSE	TRUE	FALSE
V735_03445	Rv3320c	MT3421	0	toxin VapC44	virulence-detoxification-and-adaptation	324.396	-0.372326	0.999031	0.709381	0.842178	DOWN	-2.01759	1.00022	0.0436813	0.182506	DOWN	FALSE	FALSE	FALSE
V735_03446	Rv3321c	MT3422	4.25584e-124	antitoxin VapB44	virulence-detoxification-and-adaptation	1260.83	-1.09369	0.728682	0.133377	0.296058	DOWN	-1.09504	0.728635	0.132873	0.384526	DOWN	FALSE	TRUE	FALSE
V735_03448	Rv3323c	MT3424 MT3201	0.0 1.41802e-78	MoaD-MoaE fusion protein MoaX	intermediary-metabolism-and-respiration	190.824	-2.16793	1.36794	0.113008	0.266523	DOWN	-0.113658	1.36367	0.933576	0.980241	DOWN	FALSE	FALSE	FALSE
V735_03449	Rv3324c	MT3425 MT3194 MT0887	0.0 4.79409e-58 5.47973e-13	molybdenum cofactor biosynthesis protein C3 MoaC3	intermediary-metabolism-and-respiration	869.964	-1.08583	0.651878	0.0957754	0.23772	DOWN	-0.242649	0.651251	0.709454	0.886644	DOWN	FALSE	FALSE	FALSE
V735_03450	NA	MT3426	0	hypothetical protein	NA	1758.38	-3.73627	0.566669	4.29904e-11	1.93746e-09	DOWN	-1.37789	0.563887	0.0145433	0.0815851	DOWN	FALSE	TRUE	FALSE
V735_03451	NA	MT3427 MT3192	0.0 3.40139e-127	molybdenum cofactor biosynthesis protein A 3	NA	4138.95	-3.33812	0.441751	4.13858e-14	3.04467e-12	DOWN	-0.488905	0.440262	0.266789	0.578427	DOWN	FALSE	FALSE	FALSE
V735_03453	NA	MT3429	0	hypothetical protein	NA	39.8512	1.01704	1.40182	0.468138	0.663264	UP	-0.0781016	1.40531	0.95568	0.984808	DOWN	FALSE	FALSE	FALSE
V735_03456	Rv3329	MT3432	0	aminotransferase	intermediary-metabolism-and-respiration	675.802	-1.21594	0.534799	0.0229879	0.0822521	DOWN	-1.53022	0.534973	0.00423155	0.0321301	DOWN	FALSE	TRUE	FALSE
V735_03457	Rv3330	MT3433	0	penicillin-binding protein DacB1	cell-wall-and-cell-processes	459.742	-2.96475	0.926256	0.0013705	0.00858919	DOWN	-1.61851	0.924476	0.0799917	0.283434	DOWN	FALSE	TRUE	FALSE
V735_03458	Rv3331	MT3434	0	sugar-transport ABC transporter integral membrane protein SugI	cell-wall-and-cell-processes	372.925	-1.2256	1.05547	0.245567	0.440504	DOWN	-0.0970623	1.05467	0.926673	0.978096	DOWN	FALSE	FALSE	FALSE
V735_03459	Rv3332	MT3435	0	N-acetylglucosamine-6-phosphate deacetylase NagA	cell-wall-and-cell-processes	100.097	-2.48194	1.10105	0.0241866	0.0854736	DOWN	-1.78179	1.09813	0.10468	0.330868	DOWN	FALSE	TRUE	FALSE
V735_03463	Rv3336c	MT3440	0	tryptophanyl-tRNA synthetase TrpS	information-pathways	285.132	-0.941514	0.485037	0.0522439	0.154308	DOWN	-0.738597	0.484327	0.12726	0.375777	DOWN	FALSE	FALSE	FALSE
V735_03465	Rv3338	MT3441	0	hypothetical protein	conserved-hypothetical	529.169	-1.66172	0.980628	0.0901614	0.228595	DOWN	-1.22557	0.980204	0.211181	0.50693	DOWN	FALSE	TRUE	FALSE
V735_03466	Rv3339c	MT3442	0	isocitrate dehydrogenase Icd1	intermediary-metabolism-and-respiration	1459.01	1.53971	0.569257	0.00683519	0.0329737	UP	-1.54628	0.570431	0.00671371	0.0463527	DOWN	TRUE	FALSE	FALSE
V735_03468	Rv3341	MT3444	0	homoserine O-acetyltransferase MetA	intermediary-metabolism-and-respiration	1216.49	-1.20277	0.761577	0.114263	0.268332	DOWN	-0.302585	0.761223	0.691	0.879107	DOWN	FALSE	FALSE	FALSE
V735_03469	Rv3342	MT3445	0	methyltransferase	intermediary-metabolism-and-respiration	461.327	-1.05352	0.845133	0.212553	0.402716	DOWN	-0.261811	0.844468	0.756538	0.911178	DOWN	FALSE	FALSE	FALSE
V735_03473	Rv3346c	MT3450 MT3463	3.27046e-132 4.26151e-99	transmembrane protein	cell-wall-and-cell-processes	663.369	-2.22899	0.793679	0.00497844	0.0253408	DOWN	-0.023507	0.781301	0.975998	0.9928	DOWN	FALSE	FALSE	FALSE
V735_03491	Rv3364c	MT3472	0	hypothetical protein	conserved-hypothetical	54.4581	-1.19173	1.43579	0.40653	0.610251	DOWN	-0.101372	1.43261	0.943588	0.982792	DOWN	FALSE	FALSE	FALSE
V735_03492	Rv3365c	MT3474	0	hypothetical protein	conserved-hypothetical	2033.46	-1.67159	0.719201	0.0201131	0.0749043	DOWN	-0.13773	0.718838	0.848055	0.94777	DOWN	FALSE	FALSE	FALSE
V735_03495	Rv3368c	MT3477	0	oxidoreductase	intermediary-metabolism-and-respiration	232.043	-0.654961	1.08167	0.544839	0.720049	DOWN	-0.648624	1.08144	0.548652	0.805212	DOWN	FALSE	FALSE	FALSE
V735_03499	Rv3372	MT3482 MT2062	0.0 5.59866e-55	trehalose-6-phosphate phosphatase OtsB2	virulence-detoxification-and-adaptation	990.3	-0.447811	0.351443	0.20259	0.390667	DOWN	-0.466832	0.351325	0.183922	0.469358	DOWN	FALSE	FALSE	FALSE
V735_03501	Rv3373	None	NA	enoyl-CoA hydratase EchA18	lipid-metabolism	46.2714	-1.0186	1.16081	0.38022	0.584993	DOWN	-0.843894	1.15942	0.466699	0.75996	DOWN	FALSE	FALSE	FALSE
V735_03502	Rv3374	None	NA	enoyl-CoA hydratase EchA18.1	lipid-metabolism	32.8744	-0.27194	1.37004	0.842661	0.922214	DOWN	-1.20937	1.3741	0.378795	0.695349	DOWN	FALSE	FALSE	FALSE
V735_03503	Rv3375	MT3485 MT0697	0.0 9.48611e-47	amidase AmiD	intermediary-metabolism-and-respiration	79.1258	-0.878914	1.38322	0.52516	0.702841	DOWN	-0.793119	1.38263	0.566219	0.813433	DOWN	FALSE	FALSE	FALSE
V735_03504	Rv3376	MT3486	0	HAD hydrolase; family IA	conserved-hypothetical	1495.01	0.43804	0.316739	0.166675	0.341611	UP	-1.32908	0.317948	2.91259e-05	0.000540852	DOWN	FALSE	FALSE	FALSE
V735_03505	Rv3377c	MT3487	0	halimadienyl diphosphate synthase	intermediary-metabolism-and-respiration	1491	2.13094	0.763674	0.00526468	0.026462	UP	-1.17442	0.764451	0.124466	0.370625	DOWN	FALSE	FALSE	FALSE
V735_03506	Rv3378c	MT3488	0	diterpene synthase	intermediary-metabolism-and-respiration	124.088	0.219612	1.36811	0.87247	0.936943	UP	-0.780231	1.36943	0.568847	0.814874	DOWN	FALSE	FALSE	FALSE
V735_03513	Rv3387	MT3494.1 MT3037 MT1063 MT3036	0.0 8.00358e-44 4.14596e-41 1.1135e-16	transposase	insertion-seqs-and-phages	415.124	-0.485808	0.860599	0.572414	0.74063	DOWN	-1.0802	0.861023	0.20964	0.506697	DOWN	FALSE	FALSE	FALSE
V735_03515	Rv3389c	MT3496 MT3642	0.0 3.3995e-18	3-hydroxyacyl-thioester dehydratase HtdY	intermediary-metabolism-and-respiration	219.633	-0.748483	0.889937	0.400319	0.605459	DOWN	-0.125033	0.888826	0.888129	0.963561	DOWN	FALSE	FALSE	FALSE
V735_03516	Rv3390	MT3497	0	lipoprotein LpqD	cell-wall-and-cell-processes	544.102	-0.710226	0.426732	0.0960447	0.237946	DOWN	-0.0895248	0.425765	0.833459	0.942487	DOWN	FALSE	FALSE	FALSE
V735_03517	Rv3391	MT3498	0	multifunctional enzyme with acyl-CoA-reductase activity AcrA1	lipid-metabolism	1026.61	-0.324484	0.979744	0.740499	0.86141	DOWN	-0.166743	0.979676	0.864851	0.954142	DOWN	FALSE	FALSE	FALSE
V735_03518	Rv3392c	MT3499 MT0672 MT0486 MT0671 MT0524 MT0670 MT0673	0.0 3.128e-164 3.13077e-145 6.90207e-122 9.0095e-51 3.83094e-49 1.02798e-43	cyclopropane mycolic acid synthase 1 CmaA1	lipid-metabolism	253.726	0.316315	0.538615	0.557019	0.728387	UP	-0.321195	0.539343	0.551489	0.808025	DOWN	FALSE	FALSE	FALSE
V735_03523	Rv3396c	MT3504	0	GMP synthase GuaA	intermediary-metabolism-and-respiration	417.774	-0.881169	0.761813	0.247405	0.442221	DOWN	-1.19804	0.762001	0.115899	0.354592	DOWN	FALSE	FALSE	FALSE
V735_03527	Rv3400	MT3508	0	beta-phosphoglucomutase family hydrolase	intermediary-metabolism-and-respiration	407.623	0.662255	0.436003	0.128782	0.290594	UP	-0.0920349	0.436986	0.833189	0.942449	DOWN	FALSE	FALSE	FALSE
V735_03528	Rv3401	MT3509	0	trehalose-6P phosphatase	intermediary-metabolism-and-respiration	1395.34	-1.67314	0.581963	0.00404041	0.0212958	DOWN	-1.43446	0.581809	0.0136819	0.077952	DOWN	FALSE	TRUE	FALSE
V735_03534	Rv3407	MT3515	6.10324e-155	antitoxin VapB47	virulence-detoxification-and-adaptation	3069.83	-0.00349857	0.628113	0.995556	0.997563	DOWN	-1.05209	0.628367	0.0940676	0.31208	DOWN	FALSE	FALSE	FALSE
V735_03535	Rv3408	MT3516	0	toxin VapC47	virulence-detoxification-and-adaptation	517.522	-0.216712	0.712197	0.760909	0.87325	DOWN	-0.784643	0.71281	0.270995	0.583672	DOWN	FALSE	FALSE	FALSE
V735_03536	Rv3409c	MT3517	0	cholesterol oxidase ChoD (cholesterol-O2 oxidoreductase)	lipid-metabolism	2248.21	-1.59741	0.244745	6.71776e-11	2.89731e-09	DOWN	-0.876613	0.244048	0.000328187	0.00401328	DOWN	TRUE	FALSE	FALSE
V735_03537	Rv3410c	MT3518	0	inosine-5'-monophosphate dehydrogenase GuaB3	intermediary-metabolism-and-respiration	469.045	-1.73562	0.747204	0.0201891	0.0749802	DOWN	-1.0678	0.746404	0.152546	0.421513	DOWN	FALSE	TRUE	FALSE
V735_03539	Rv3412	MT3521	0	hypothetical protein	conserved-hypothetical	3013.77	-0.786933	0.405622	0.0523721	0.154459	DOWN	-0.302282	0.405448	0.45594	0.752321	DOWN	FALSE	FALSE	FALSE
V735_03540	Rv3413c	MT3522	0	alanine and proline rich protein	conserved-hypothetical	1769.3	-2.49698	0.44492	1.99766e-08	4.88575e-07	DOWN	-0.933356	0.444087	0.035576	0.157849	DOWN	FALSE	FALSE	FALSE
V735_03546	Rv3419c	MT3528	0	O-sialoglycoprotein endopeptidase Gcp	intermediary-metabolism-and-respiration	175.416	-1.87417	1.12769	0.0965233	0.238396	DOWN	-1.18912	1.12621	0.291031	0.604599	DOWN	FALSE	TRUE	FALSE
V735_03547	Rv3420c	MT3529	0	ribosomal-protein-alanine acetyltransferase RimI	information-pathways	84.5456	-1.08265	0.764223	0.156579	0.329506	DOWN	-0.0054399	0.758071	0.994274	0.997706	DOWN	FALSE	FALSE	FALSE
V735_03549	Rv3422c	MT3531	0	ATPase	conserved-hypothetical	61.06	-2.05466	1.38895	0.139063	0.303473	DOWN	-0.512247	1.38314	0.711121	0.887182	DOWN	FALSE	FALSE	FALSE
V735_03555	Rv3432c	MT3538	0	glutamate decarboxylase GadB	intermediary-metabolism-and-respiration	923.984	-0.689431	0.504849	0.172059	0.349985	DOWN	-0.0621346	0.503931	0.90187	0.966041	DOWN	FALSE	FALSE	FALSE
V735_03556	Rv3433c	MT3539	0	hypothetical protein	conserved-hypothetical	323.26	-2.48055	0.615779	5.61799e-05	0.000555019	DOWN	-0.908796	0.61151	0.137239	0.39319	DOWN	FALSE	FALSE	FALSE
V735_03557	Rv3434c	MT3540	0	transmembrane protein	cell-wall-and-cell-processes	463.555	0.286922	0.408925	0.482897	0.673236	UP	-0.362401	0.409515	0.376183	0.692777	DOWN	FALSE	FALSE	FALSE
V735_03561	Rv3438	MT3543	0	hypothetical protein	conserved-hypothetical	497.749	-1.78626	0.551314	0.00119527	0.00765852	DOWN	-0.333326	0.548474	0.543363	0.803033	DOWN	FALSE	FALSE	FALSE
V735_03564	Rv3441c	MT3546	0	phosphoglucosamine mutase	intermediary-metabolism-and-respiration	479.949	-2.03911	0.341378	2.32683e-09	7.40706e-08	DOWN	-0.675894	0.337672	0.0453247	0.187227	DOWN	FALSE	FALSE	FALSE
V735_03565	Rv3442c	MT3547	0	30S ribosomal protein S9 RpsI	information-pathways	619.796	-2.43171	0.519817	2.89669e-06	4.19445e-05	DOWN	-0.984804	0.518045	0.057302	0.219591	DOWN	FALSE	FALSE	FALSE
V735_03566	Rv3443c	MT3548	0	50S ribosomal protein L13 RplM	information-pathways	4563.79	-1.88213	0.521586	0.000307994	0.00241282	DOWN	-0.890413	0.521442	0.0877112	0.298144	DOWN	FALSE	FALSE	FALSE
V735_03578	Rv3455c	MT3562 MT3561	0.0 8.02619e-13	tRNA pseudouridine synthase A TruA	information-pathways	227.14	-0.016297	1.07353	0.987888	0.997221	DOWN	-0.656109	1.07395	0.541247	0.803033	DOWN	FALSE	FALSE	FALSE
V735_03579	Rv3456c	MT3563 MT3562	0.0 3.29305e-22	50S ribosomal protein L17 RplQ	information-pathways	205.271	-0.782121	0.74212	0.291928	0.496154	DOWN	-0.521535	0.741546	0.481864	0.766445	DOWN	FALSE	FALSE	FALSE
V735_03580	Rv3457c	MT3564	0	DNA-directed RNA polymerase alpha chain RpoA	information-pathways	1095.93	-0.913109	0.775988	0.239313	0.43277	DOWN	-0.684608	0.77589	0.377587	0.694725	DOWN	FALSE	FALSE	FALSE
V735_03581	Rv3458c	MT3565	0	30S ribosomal protein S4 RpsD	information-pathways	5425.17	-1.49887	0.591612	0.0112919	0.0478772	DOWN	-0.495151	0.591523	0.402549	0.713524	DOWN	FALSE	FALSE	FALSE
V735_03582	Rv3459c	MT3566	0	30S ribosomal protein S11 RpsK	information-pathways	4323.83	-1.69511	0.758113	0.0253545	0.0881255	DOWN	-0.37002	0.757996	0.62544	0.847029	DOWN	FALSE	FALSE	FALSE
V735_03584	Rv3461c	MT3567.1	1.90898e-54	50S ribosomal protein L36 RpmJ	information-pathways	41158.5	0.0240537	0.443623	0.956759	0.979469	UP	-0.146044	0.443623	0.741999	0.904485	DOWN	FALSE	FALSE	FALSE
V735_03585	Rv3462c	MT3568	9.67489e-113	translation initiation factor IF-1 InfA	information-pathways	29212.4	-0.135	0.541842	0.803245	0.901125	DOWN	-0.236541	0.541841	0.662438	0.869449	DOWN	FALSE	FALSE	FALSE
V735_03587	Rv3464	MT3570 MT3893	0.0 1.18912e-05	dTDP-glucose 4;6-dehydratase RmlB	intermediary-metabolism-and-respiration	1461.54	0.469978	0.39666	0.236082	0.42886	UP	-0.851605	0.397167	0.0320169	0.145766	DOWN	FALSE	FALSE	FALSE
V735_03588	Rv3465	MT3571	0	dTDP-4-dehydrorhamnose 3;5-epimerase RmlC	intermediary-metabolism-and-respiration	4523.6	0.45742	0.363745	0.208563	0.397792	UP	-1.13318	0.36399	0.00185065	0.0164955	DOWN	FALSE	FALSE	FALSE
V735_03597	Rv1580c	MT3573.5	2.50299e-140	prophage PhiRv1 protein	insertion-seqs-and-phages	273.591	-0.500917	0.933376	0.591494	0.75508	DOWN	-0.363253	0.932617	0.696907	0.881617	DOWN	FALSE	FALSE	FALSE
V735_03598	Rv1579c	MT3573.6	4.62852e-163	prophage PhiRv1 protein	insertion-seqs-and-phages	80.4696	-0.67741	0.823904	0.410966	0.612327	DOWN	-0.712057	0.823222	0.387059	0.699322	DOWN	FALSE	FALSE	FALSE
V735_03616	Rv3482c	MT3586	0	membrane protein	cell-wall-and-cell-processes	706.002	0.490318	0.453682	0.279807	0.480233	UP	-1.1808	0.454772	0.00941868	0.0592235	DOWN	FALSE	FALSE	FALSE
V735_03617	Rv3483c	MT3587	0	exported protein	cell-wall-and-cell-processes	343.826	0.270542	0.965583	0.779335	0.884276	UP	-0.17624	0.965746	0.855197	0.95064	DOWN	FALSE	FALSE	FALSE
V735_03618	Rv3484	MT3588	0	hypothetical protein	conserved-hypothetical	2493.08	1.34991	0.197177	7.58446e-12	3.80266e-10	UP	-0.654757	0.198261	0.000958255	0.00949028	DOWN	TRUE	FALSE	FALSE
V735_03624	Rv3490	MT3594	0	trehalose-6P synthase	virulence-detoxification-and-adaptation	830.948	-0.989883	0.943222	0.293962	0.498133	DOWN	-0.635201	0.943094	0.500611	0.77778	DOWN	FALSE	FALSE	FALSE
V735_03625	Rv3491	MT3595	0	hypothetical protein	conserved-hypothetical	1026.88	0.209936	0.312215	0.501325	0.687458	UP	-0.0362821	0.312293	0.90751	0.968349	DOWN	FALSE	FALSE	FALSE
V735_03627	Rv3493c	MT3597	0	MCE-associated alanine and valine rich protein	conserved-hypothetical	149.684	-1.6921	1.00257	0.0914562	0.230614	DOWN	-1.38968	1.00156	0.165282	0.437011	DOWN	FALSE	TRUE	FALSE
V735_03628	Rv3494c	MT3598	0	MCE-family protein Mce4F	virulence-detoxification-and-adaptation	407.672	-3.21597	0.784279	4.12189e-05	0.000420685	DOWN	-1.96484	0.782039	0.0119892	0.0714544	DOWN	FALSE	TRUE	FALSE
V735_03629	Rv3495c	MT3599	0	MCE-family lipoprotein LprN	cell-wall-and-cell-processes	1320.54	-1.36474	0.585966	0.0198566	0.0741696	DOWN	-1.36004	0.585903	0.020272	0.103713	DOWN	FALSE	TRUE	FALSE
V735_03630	Rv3496c	MT3600	0	MCE-family protein Mce4D	virulence-detoxification-and-adaptation	358.524	-1.17598	1.30906	0.369005	0.572343	DOWN	-0.946314	1.30887	0.46968	0.760262	DOWN	FALSE	FALSE	FALSE
V735_03631	Rv3497c	MT3601	0	MCE-family protein Mce4C	virulence-detoxification-and-adaptation	339.603	-1.20205	0.720679	0.0953275	0.236901	DOWN	-1.11069	0.720396	0.123127	0.367184	DOWN	FALSE	TRUE	FALSE
V735_03632	Rv3498c	MT3602 MT2019	0.0 1.99491e-09	MCE-family protein Mce4B	virulence-detoxification-and-adaptation	256.543	-1.62885	1.12193	0.146548	0.313861	DOWN	-0.826038	1.12103	0.461211	0.755995	DOWN	FALSE	FALSE	FALSE
V735_03633	Rv3499c	MT3603	0	MCE-family protein Mce4A	virulence-detoxification-and-adaptation	677.286	-0.72116	0.412528	0.0804387	0.2106	DOWN	-0.892324	0.412553	0.0305464	0.141807	DOWN	FALSE	FALSE	FALSE
V735_03635	Rv3501c	MT3605 MT0616 MT0176 MT2016	0.0 5.71261e-78 1.9939e-77 5.01552e-47	ABC transporter permease YrbE4A	virulence-detoxification-and-adaptation	197.975	-0.217302	0.890509	0.807215	0.902737	DOWN	-0.617526	0.890932	0.488232	0.770074	DOWN	FALSE	FALSE	FALSE
V735_03642	Rv3508	MT3612.1 MT3615.3 MT1497.1 MT3449 MT3612 MT2564 MT1499 MT3701 MT0132 MT3495 MT0607 MT2561 MT2467.1 MT2220 MT1866 MT1097 MT1008 MT0772.5 MT1123 MT1367 MT0311 MT2690 MT1006.1 MT3756 MT0768 MT1514.1 MT1280.1 MT0291 MT3696 MT3476 MT0118 MT2712 MT2036 MT0854.1 MT2919 MT1474 MT2812 MT0894 MT2404 MT1684 MT1888 MT3181 MT1950 MT1689	0.0 0.0 0.0 1.271e-165 4.15493e-159 7.04214e-131 2.629e-98 7.05459e-93 3.65437e-90 1.55388e-88 7.53887e-80 3.90523e-77 3.90523e-77 4.75755e-76 2.02296e-74 2.46447e-73 3.00234e-72 4.45587e-70 6.61309e-68 2.3082e-67 4.17331e-64 7.54553e-61 9.19234e-60 1.11986e-58 3.90868e-58 5.801e-56 2.02475e-55 3.00499e-53 3.66083e-52 1.89636e-49 4.177e-45 2.16374e-42 2.46883e-35 2.16565e-23 2.63831e-22 3.91559e-…	PE-PGRS family protein PE_PGRS54	PE-PPE-families	3511.7	-6.49554	0.816867	1.83863e-15	2.16904e-13	DOWN	-0.645609	0.808385	0.424499	0.730251	DOWN	FALSE	FALSE	FALSE
V735_03644	Rv3510c	MT3614	0	hypothetical protein	conserved-hypothetical	413.89	-0.644173	0.482225	0.181603	0.361674	DOWN	-0.520002	0.481847	0.280505	0.592511	DOWN	FALSE	FALSE	FALSE
V735_03648	Rv3514	MT3615.3	0	PE-PGRS family protein PE_PGRS57	PE-PPE-families	1092.63	-4.13832	0.695803	2.72189e-09	8.39808e-08	DOWN	-0.235639	0.683186	0.730161	0.898235	DOWN	FALSE	FALSE	FALSE
V735_03656	Rv3522	MT3622.1	0	keto acyl-CoA thiolase Ltp4	lipid-metabolism	97.5821	-0.453396	1.55993	0.771319	0.879159	DOWN	-0.0542753	1.55929	0.972233	0.991518	DOWN	FALSE	FALSE	FALSE
V735_03657	Rv3523	MT3623	0	lipid carrier protein or keto acyl-CoA thiolase Ltp3	lipid-metabolism	1379.51	1.54835	1.02886	0.132346	0.295078	UP	-0.362422	1.02909	0.724705	0.895855	DOWN	FALSE	FALSE	FALSE
V735_03662	Rv3528c	MT3629	0	hypothetical protein	conserved-hypothetical	299.49	-0.334845	0.582043	0.565093	0.734237	DOWN	-0.668104	0.582465	0.25137	0.556733	DOWN	FALSE	FALSE	FALSE
V735_03675	Rv3541c	MT3645	0	hypothetical protein	conserved-hypothetical	43.6085	0.263162	0.700104	0.706999	0.83998	UP	-0.468845	0.70355	0.505156	0.78118	DOWN	FALSE	FALSE	FALSE
V735_03676	Rv3542c	MT3646	0	hypothetical protein	conserved-hypothetical	107.623	-0.669317	0.952337	0.48217	0.672758	DOWN	-0.350444	0.951246	0.712571	0.887801	DOWN	FALSE	FALSE	FALSE
V735_03682	Rv3548c	MT3652	0	oxidoreductase	intermediary-metabolism-and-respiration	854.363	1.14406	0.660777	0.0833829	0.216612	UP	-0.344647	0.661577	0.602404	0.831248	DOWN	FALSE	FALSE	FALSE
V735_03684	Rv3550	MT3654 MT3653.1	0.0 3.51218e-17	enoyl-CoA hydratase EchA20	lipid-metabolism	246.724	-3.22963	1.1834	0.00635028	0.0310243	DOWN	-1.90225	1.17899	0.106645	0.335643	DOWN	FALSE	TRUE	FALSE
V735_03685	Rv3551	MT3655	0	coA-transferase	intermediary-metabolism-and-respiration	195.756	-1.49654	0.871347	0.0858877	0.221398	DOWN	-1.32495	0.870244	0.127884	0.376477	DOWN	FALSE	TRUE	FALSE
V735_03686	Rv3552	MT3656	0	coA-transferase	intermediary-metabolism-and-respiration	341.936	-1.97307	1.16066	0.0891406	0.226867	DOWN	-2.49423	1.16118	0.0317122	0.145203	DOWN	FALSE	TRUE	FALSE
V735_03688	Rv3554	MT3658	0	oxidoreductase FdxB	intermediary-metabolism-and-respiration	904.056	-1.90157	0.936717	0.0423532	0.131587	DOWN	-1.27516	0.936455	0.173297	0.450119	DOWN	FALSE	TRUE	FALSE
V735_03697	Rv3563	MT3668 MT2575	0.0 9.399e-07	acyl-CoA dehydrogenase FadE32	lipid-metabolism	43.1478	-3.62169	1.36921	0.00816665	0.0379565	DOWN	-1.83651	1.34756	0.172933	0.449828	DOWN	FALSE	TRUE	FALSE
V735_03698	Rv3564	MT3669 MT0284	0.0 3.98373e-05	acyl-CoA dehydrogenase FadE33	lipid-metabolism	169.553	-3.11717	1.02951	0.00246334	0.0141961	DOWN	-1.88922	1.02529	0.065384	0.241933	DOWN	FALSE	TRUE	FALSE
V735_03700	Rv3566c	MT3671	0	arylamine N-acetyltransferase Nat	intermediary-metabolism-and-respiration	199.756	-1.13438	0.925049	0.220089	0.410666	DOWN	-1.21819	0.924933	0.187819	0.473501	DOWN	FALSE	TRUE	FALSE
V735_03701	Rv3566A	MT3671.1	4.41691e-137	hypothetical protein	conserved-hypothetical	69.3284	-1.32755	1.23711	0.283222	0.484436	DOWN	-1.70649	1.23791	0.168042	0.442573	DOWN	FALSE	TRUE	FALSE
V735_03703	Rv3568c	MT3673	0	3;4-DHSA dioxygenase HsaC	intermediary-metabolism-and-respiration	535.273	0.165801	0.437346	0.704609	0.837885	UP	-0.369794	0.437795	0.398293	0.710971	DOWN	FALSE	FALSE	FALSE
V735_03704	Rv3569c	MT3674	0	4;5-9;10-diseco-3-hydroxy-5;9; 17-trioxoandrosta-1(10);2-diene-4-oate hydrolase HsaD	intermediary-metabolism-and-respiration	232.963	-0.70971	0.738133	0.336304	0.540647	DOWN	-0.57379	0.737575	0.436604	0.739123	DOWN	FALSE	FALSE	FALSE
V735_03707	Rv3572	MT3677	0	hypothetical protein	conserved-hypothetical	1950.39	-1.86342	0.384571	1.26322e-06	2.00268e-05	DOWN	-0.958307	0.383689	0.0125032	0.0735341	DOWN	FALSE	FALSE	FALSE
V735_03711	Rv3576	MT3681 MT3682	0.0 9.63477e-37	lipoprotein LppH	cell-wall-and-cell-processes	718.229	0.416608	0.535402	0.436497	0.635126	UP	-0.453782	0.53592	0.397143	0.710484	DOWN	FALSE	FALSE	FALSE
V735_03712	Rv3577	MT3682	0	hypothetical protein	conserved-hypothetical	101.509	-0.897914	1.20013	0.454352	0.652258	DOWN	-0.474741	1.19913	0.692176	0.879139	DOWN	FALSE	FALSE	FALSE
V735_03714	Rv3579c	MT3685	0	RNA methyltransferase	intermediary-metabolism-and-respiration	372.527	-0.341619	0.675423	0.613007	0.771156	DOWN	-0.42869	0.675363	0.525589	0.795223	DOWN	FALSE	FALSE	FALSE
V735_03718	Rv3583c	MT3689	0	CarD family transcriptional regulator	regulatory-proteins	653.844	-3.50813	0.449579	6.03829e-15	5.91438e-13	DOWN	-0.45191	0.436835	0.300898	0.615481	DOWN	FALSE	FALSE	FALSE
V735_03719	Rv3584	MT3690	0	lipoprotein LpqE	cell-wall-and-cell-processes	1780.85	-1.92416	0.532606	0.000302997	0.00237832	DOWN	-0.432023	0.531985	0.416736	0.723919	DOWN	FALSE	FALSE	FALSE
V735_03720	Rv3585	MT3691	0	DNA repair protein RadA	information-pathways	765.426	-2.88317	1.05341	0.00620048	0.0304781	DOWN	-1.46723	1.05269	0.163379	0.434558	DOWN	FALSE	TRUE	FALSE
[truncated: 2,134 more rows]

## Sheet: Caption
This table presents the results of Deseq2 analysis of our RNA-seq data. The first column gives the gene name in the CDC1551 genome sequenced in 2014 (NCBI Accession #: KK341227.1), which we used for mapping all the reads. Column "Rv.Homologs..NCBI." gives the homologs of each gene in the H37Rv genome according to NCBI. Column "MT.Homologs..BLAST." gives the homologs to the CDC1551 genome sequence…
