# Supplementary material for: Gene Enrichment Analysis Reveals Major Regulators of Mycobacterium tuberculosis Gene Expression in Two Models of Antibiotic Tolerance
Source: Front Microbiol. 2018 Apr 4;9:610. doi: 10.3389/fmicb.2018.00610 (PMC5893760; doi:10.3389/fmicb.2018.00610)
Supplement: Supplementary file 2 [file DataSheet2.XLS]

## Sheet: SUPP_File2_rnaseq_tf_scores_100
Rv#	Pvalue	mu-score	FET Pvalue	BY corrected Pvalue	log2FC_hyp	Description
Rv0022c	2.99573e-06	0.62963	0.222883	0.000447957	-1.77743	transcriptional regulator WhiB-like WhiB5
Rv0023	2.99573e-06	0.497758	0.0399021	0.000447957	-3.22654	transcriptional regulator
Rv0081	2.99573e-06	0.5	0.000399884	0.000447957	0.848877	ArsR family transcriptional regulator
Rv0818	2.99573e-06	0.578947	0.380603	0.000447957	-1.1174	transcriptional regulator
Rv2069	2.99573e-06	1	0.00101649	0.000447957	-0.836919	RNA polymerase sigma factor SigC
Rv2242	2.99573e-06	0.793103	0.0180087	0.000447957	-0.377929	hypothetical protein
Rv3223c	2.99573e-06	0.570093	0.000367973	0.000447957	2.73234	RNA polymerase sigma factor SigH
Rv3676	2.99573e-06	0.777778	6.30823e-05	0.000447957	0.0386264	transcriptional regulator Crp
Rv0757	6.29578e-06	0.722222	0.294823	0.000836818	-0.0994644	OmpR family two-component system response regulator
Rv3416	5.99351e-05	0.439024	0.94772	0.00712482	2.19923	transcriptional regulator WhiB-like WhiB3
Rv1221	6.55153e-05	1	0.0534821	0.00712482	3.64921	RNA polymerase sigma factor SigE
Rv1990c	8.3207e-05	0.5625	0.00713745	0.00829474	1.00476	transcriptional regulator
Rv2887	0.000142866	-0.705882	0.271634	0.0131464	2.20494	transcriptional regulator
Rv0324	0.000179226	0.368421	0.00507639	0.0153143	1.23797	transcriptional regulator ArsR-family
Rv1049	0.00029548	0.789474	0.576403	0.0235646	0.79383	transcriptional repressor
Rv0260c	0.000488559	-0.555556	0.290483	0.0365276	4.40992	transcriptional regulator
Rv2374c	0.00152949	1	0.168802	0.107627	0.18123	heat shock protein transcriptional repressor HrcA
Rv0678	0.00432212	1	0.832426	0.27716	0.414815	hypothetical protein
Rv0054	0.00440211	1	0.245744	0.27716	-0.473077	single-strand DNA-binding protein Ssb
Rv1657	0.00488591	-1	0.0522252	0.28637	-3.61743	arginine repressor ArgR
Rv2034	0.00538965	0.733333	1	0.28637	1.45613	repressor protein ArsR
Rv2703	0.00545639	-0.714286	0.624318	0.28637	-0.519735	RNA polymerase sigma factor SigA
Rv0491	0.00550593	1	0.271105	0.28637	-0.2754	two-component system sensory transduction protein RegX3
Rv0735	0.00624682	0.666667	0.10889	0.308822	1.31103	alternative RNA polymerase sigma factor SigL
Rv0353	0.00645393	-0.545455	0.428726	0.308822	0.431135	heat shock protein transcriptional repressor HspR
Rv1963c	0.00753244	1	0.189356	0.346566	-0.0268442	transcriptional repressor Mce3R
Rv0238	0.0144012	-0.28	0.638945	0.638055	1.00635	transcriptional regulator TetR-family
Rv3833	0.0168992	0.666667	0.0124838	0.699255	3.28691	transcriptional regulator
Rv1994c	0.0169516	0.8	1	0.699255	1.70165	ArsR family transcriptional regulator CmtR
Rv2779c	0.0231184	1	0.0522732	0.921851	-0.756161	transcriptional regulator Lrp/AsnC-family
Rv3597c	0.0252181	1	0.783864	0.945246	-0.819618	iron-regulated H-NS-like protein Lsr2
Rv3840	0.0252855	0.714286	0.168802	0.945246	1.03351	transcriptional regulator
Rv0691c	0.0269596	1	0.136746	0.977291	1.40285	mycofactocin system transcriptional regulator
Rv0744c	0.0282417	1	0.487949	0.984633	0.534931	transcriptional regulator
Rv1129c	0.0288084	1	0.487949	0.984633	-0.480368	transcriptional regulator
Rv3286c	0.039082	0.220779	0.223447	1	0.600756	RNA polymerase sigma factor SigF
Rv1033c	0.0487234	0.466667	0.312587	1	-0.493775	two-component system transcriptional regulator TrcR
Rv3124	0.0533268	1	0.393915	1	3.13758	transcriptional regulator MoaR1
Rv3911	0.053371	0.368421	0.0312186	1	0.347899	sigma-70 family RNA polymerase sigma factor SigM
Rv3849	0.0567759	-0.254237	0.708292	1	-0.713421	ESX-1 secretion-associated regulator EspR
Rv3557c	0.0644461	0.666667	0.245744	1	0.341494	transcriptional regulator
Rv3208	0.0799323	0.666667	0.40963	1	-0.525024	transcriptional regulator TetR-family
Rv3736	0.082986	1	0.704887	1	1.53529	transcriptional regulator
Rv3574	0.0998083	0.466667	0.778363	1	-0.383938	transcriptional regulator KstR
Rv2250c	0.101033	-0.5	0.14311	1	0.606354	transcriptional regulator
Rv0767c	0.11056	0.538462	0.220714	1	1.54652	hypothetical protein
Rv3862c	0.118967	-0.285714	0.0001844	1	2.95071	transcriptional regulator WhiB-like WhiB6
Rv1027c	0.131717	1	0.322376	1	1.20576	potassium-transporting transcriptional regulator KdpE
Rv2009	0.132006	1	0.322376	1	0.856878	antitoxin VapB15
Rv3765c	0.137152	0.411765	0.445949	1	1.83188	two-component system transcriptional regulator TcrX
Rv2640c	0.141077	1	1	1	2.50724	transcriptional regulator ArsR-family
Rv3050c	0.142154	-0.5	0.366823	1	-0.0168141	transcriptional regulator AsnC-family
Rv1816	0.156174	0.6	0.355628	1	1.67439	transcriptional regulator
Rv0452	0.169008	-1	1	1	2.41021	transcriptional regulator
Rv3164c	0.169517	0.6	0.384113	1	0.264916	methanol dehydrogenase transcriptional regulator MoxR3
Rv2011c	0.179843	0.272727	0.280504	1	4.01657	hypothetical protein
Rv3488	0.201349	1	0.662845	1	-0.191307	hypothetical protein
Rv2986c	0.201916	-0.5	0.0522252	1	-2.97825	DNA-binding protein HupB
Rv1358	0.209155	0.3	1	1	2.72966	transcriptional regulator
Rv2160c	0.214109	-1	0.228673	1
Rv2478c	0.21438	1	0.228732	1	1.56674	single-strand DNA-binding protein
Rv2282c	0.219607	0.6	0.791476	1	2.92886	transcriptional regulator LysR-family
Rv0339c	0.233662	0.5	0.0862681	1	-0.455907	transcriptional regulator
Rv0232	0.262484	0.5	0.128067	1	-0.646107	transcriptional regulator TetR/AcrR-family
Rv1219c	0.265564	-0.294118	1	1	3.04135	transcriptional regulator
Rv2788	0.277969	-0.333333	0.422476	1	-0.0726898	DtxR family Mn-dependent transcriptional regulator
Rv2720	0.287174	0.5	0.250392	1	-3.05484	repressor LexA
Rv0158	0.288338	1	1	1	-0.27047	transcriptional regulator TetR-family
Rv1353c	0.314117	0.333333	0.134749	1	1.04313	transcriptional regulator
Rv0047c	0.326376	0.5	0.0878105	1	-1.69655	hypothetical protein
Rv0020c	0.358569	1	0.404797	1	-1.84606	FHA domain-containing protein FhaA
Rv1956	0.359861	1	0.40519	1	1.07784	antitoxin HigA
Rv2017	0.359959	-1	0.40519	1	0.63389	transcriptional regulator
Rv0038	0.360032	1	0.40519	1	0.622494	transcriptional regulator
Rv2884	0.366333	-0.166667	0.519175	1	0.741688	transcriptional regulator
Rv1423	0.406782	0.5	0.770443	1	-1.57569	transcriptional regulator WhiA
Rv0472c	0.406863	1	0.54948	1	0.145086	transcriptional regulator TetR-family
Rv0043c	0.421657	0.5	1	1	0.224187	transcriptional regulator GntR-family
Rv3095	0.447519	0.25	0.0555473	1	1.11812	transcriptional regulator
Rv3167c	0.459241	0.333333	0.428842	1	2.25533	transcriptional regulator TetR-family
Rv1674c	0.459573	1	0.540856	1	3.24152	transcriptional regulator
Rv2989	0.460291	1	0.540856	1	-1.59117	transcriptional regulator
Rv0792c	0.4604	1	0.541207	1
Rv3173c	0.460733	1	0.541311	1	0.201733	transcriptional regulator TetR/AcrR-family
Rv2642	0.461022	1	0.541311	1	1.20418	transcriptional regulator ArsR-family
Rv0474	0.461058	1	0.541311	1	-0.191698	transcriptional regulator
Rv0576	0.472749	-0.12	0.0621862	1	-0.963351	transcriptional regulator ArsR-family
Rv2595	0.479681	-0.230769	1	1	-0.0835587	antitoxin VapB40
Rv1776c	0.482126	1	0.199036	1	-0.0734769	transcriptional regulator
Rv0967	0.533521	-1	1	1	2.11519	copper-sensing transcriptional repressor CsoR
Rv1985c	0.533629	1	1	1	2.49645	transcriptional regulator LysR-family
Rv2175c	0.549502	0.333333	0.829616	1	1.44739	regulatory protein
Rv1460	0.586274	1	1	1	0.443155	transcriptional regulator
Rv1931c	0.586428	-1	1	1	0.24946	transcriptional regulator
Rv2359	0.587088	1	1	1	0.184237	zinc uptake regulation protein Zur
Rv3417c	0.592596	-0.111111	0.402832	1	0.369901	chaperonin 1 GroEL1
Rv3291c	0.625496	1	1	1	1.04387	transcriptional regulator LrpA
Rv1404	0.625981	0.333333	0.153175	1	-0.7625	transcriptional regulator
Rv3058c	0.633615	0.08	0.277355	1	-1.77087	transcriptional regulator TetR-family
Rv0827c	0.657072	-1	1	1	-3.81102	ArsR family transcriptional regulator KmtR
Rv1167c	0.682438	-1	0.691322	1	-0.158111	transcriptional regulator
Rv0602c	0.702397	-0.333333	0.436149	1	-1.23211	two-component system transcriptional regulator TcrA
Rv0078	0.705306	-0.142857	0.485747	1	1.25331	transcriptional regulator
Rv2827c	0.708599	-0.125	0.783675	1	0.0319834	hypothetical protein
Rv0019c	0.71863	-1	0.47148	1	-1.02278	FHA domain-containing protein FhaB
Rv1152	0.719203	0.333333	0.704887	1	-0.376623	transcriptional regulator
Rv0681	0.719692	-1	0.47148	1	-0.250304	transcriptional regulator TetR-family
Rv0328	0.72355	-0.0909091	0.511053	1	1.33031	transcriptional regulator TetR/AcrR-family
Rv0330c	0.755544	0.2	0.18894	1	3.23225	hypothetical protein
Rv2324	0.75672	-0.333333	1	1	1.85911	transcriptional regulator AsnC-family
Rv3260c	0.758838	0.0769231	0.90941	1	-0.332929	transcriptional regulator WhiB-like WhiB2
Rv3133c	0.763343	-0.1	0.177357	1	-0.463392	two-component system transcriptional regulatory protein DevR
Rv0465c	0.765311	-0.111111	0.00105866	1	2.89787	transcriptional regulator
Rv0212c	0.766023	0.333333	1	1	1.99747	transcriptional regulator AsnC-family
Rv1332	0.773769	-0.333333	1	1	0.417345	transcriptional regulator
Rv0135c	0.780885	-0.333333	1	1	0.690045	transcriptional regulator
Rv1255c	0.787609	0.2	0.562157	1	0.914623	transcriptional regulator
Rv0880	0.788692	-0.2	0.562157	1	-1.1602	transcriptional regulator MarR-family
Rv0182c	0.799561	-0.333333	0.591535	1	-0.306617	alternative RNA polymerase sigma factor SigG
Rv2506	0.804604	0.2	0.79165	1	-0.139507	transcriptional regulator TetR-family
Rv0348	0.841681	0.0909091	0.0806145	1	2.37551	transcriptional regulator
Rv0042c	1		1	1	0.788059	transcriptional regulator MarR-family
Rv0067c	1		1	1	1.34708	transcriptional regulator TetR-family
Rv0117	1		1	1	1.61157	oxidative stress response regulatory protein OxyS
Rv0144	1		1	1	-1.18151	transcriptional regulator TetR-family
Rv0165c	1		1	1	-0.121267	transcriptional regulator Mce1R
Rv0195	1	0	0.631979	1	2.06306	two-component system transcriptional regulator; LuxR-family
Rv0273c	1		1	1	0.0520277	transcriptional regulator
Rv0275c	1	0	0.226321	1	-0.0554204	transcriptional regulator TetR-family
Rv0302	1	0	0.62526	1	1.4866	transcriptional regulator TetR/AcrR-family
Rv0377	1		1	1	-0.12811	transcriptional regulator LysR-family
Rv0445c	1	0	0.205633	1	0.804629	RNA polymerase sigma factor SigK
Rv0485	1		1	1	2.26082	transcriptional regulator
Rv0494	1		1	1	0.861206	transcriptional regulator GntR-family
Rv0560c	1		1	1	-0.676794	benzoquinone methyltransferase
Rv0586	1	0	1	1	0.989141	transcriptional regulator Mce2R
Rv0599c	1	0	0.322376	1	-0.537528	antitoxin VapB27
Rv0608	1		1	1	-1.10675	antitoxin VapB28
Rv0623	1		1	1	1.05546	antitoxin VapB30
Rv0653c	1		1	1	-2.67303	transcriptional regulator TetR-family
Rv0674	1		1	1	-0.87503	phenylacetic acid degradation operon negative regulatory protein
Rv0737	1		1	1	0.387667	transcriptional regulator
Rv0821c	1		1	1	-0.59613	phosphate-transport system transcriptional regulator PhoY2
Rv0823c	1		1	1	-1.91439	transcriptional regulator
Rv0844c	1		1	1	-0.909765	nitrate/nitrite response transcriptional regulator NarL
Rv0891c	1		1	1	3.22134	transcriptional regulator
Rv0894	1		1	1	0.592648	transcriptional regulator LuxR-family
Rv0903c	1		1	1	-0.282009	two-component system transcriptional regulator PrrA
Rv0981	1		1	1	0.40532	mycobacterial persistence regulator MRPA
Rv1019	1		1	1	0.363435	transcriptional regulator TetR-family
Rv1151c	1		1	1	1.28717	transcriptional regulator
Rv1176c	1		1	1	1.00309	hypothetical protein
Rv1186c	1	0	0.336557	1	1.45442	hypothetical protein
Rv1189	1		1	1	0.28007	sigma-70 family RNA polymerase sigma factor SigI
Rv1267c	1		1	1	-0.694947	transcriptional regulator EmbR
Rv1287	1	0	0.545075	1	0.842102	Rrf2 family protein
Rv1359	1		1	1	2.63483	transcriptional regulator
Rv1379	1		1	1	0.631118	pyrimidine operon regulatory protein PyrR
Rv1395	1	0	0.27682	1	2.47542	transcriptional regulator
Rv1453	1		1	1	-0.190567	transcriptional activator
Rv1473A	1		1	1	2.11584	transcriptional regulator
Rv1474c	1		1	1	1.13327	transcriptional regulator
Rv1556	1		1	1	1.25808	regulatory protein
Rv1560	1		1	1	1.52751	antitoxin VapB11
Rv1675c	1		1	1	0.430506	transcriptional regulator Cmr
Rv1719	1		1	1	-0.530983	transcriptional regulator
Rv1725c	1		1	1	2.49687	hypothetical protein
Rv1740	1		1	1	0.791557	antitoxin VapB34
Rv1773c	1		1	1	0.359687	transcriptional regulator
Rv1828	1		1	1	-0.913937	hypothetical protein
Rv1909c	1	0	1	1	2.09658	ferric uptake regulation protein FurA
Rv1960c	1		1	1	1.93067	antitoxin ParD1
Rv2021c	1		1	1	0.342946	transcriptional regulator
Rv2160A	1		1	1	-4.20716	hypothetical protein
Rv2258c	1	0	0.662845	1	-1.91243	transcriptional regulator
Rv2488c	1		1	1	-0.423323	transcriptional regulator LuxR-family
Rv2621c	1		1	1	0.0121601	transcriptional regulator
Rv2710	1		1	1	2.86548	RNA polymerase sigma factor SigB
Rv2711	1		1	1	-0.0882172	iron-dependent repressor and activator IdeR
Rv2745c	1		1	1	2.55468	transcriptional regulator ClgR
Rv2760c	1		1	1	1.16527	antitoxin VapB42
Rv2912c	1		1	1	0.637919	transcriptional regulator TetR-family
Rv3055	1		1	1	0.447098	transcriptional regulator TetR-family
Rv3060c	1		1	1	1.12344	transcriptional regulator GntR-family
Rv3066	1		1	1	1.03076	transcriptional regulator DeoR-family
Rv3082c	1	0	1	1	1.33875	virulence-regulating transcriptional regulator VirS
Rv3143	1		1	1	-0.663731	two-component system response regulator
Rv3160c	1		1	1	2.72151	transcriptional regulator TetR-family
Rv3183	1		1	1	2.03921	transcriptional regulator
Rv3197A	1	0	0.170071	1	2.0297	transcriptional regulator WhiB-like WhiB7
Rv3246c	1		1	1	-1.71898	two-component system transcriptional regulator MtrA
Rv3249c	1	0	0.670187	1	0.83497	transcriptional regulator TetR-family
Rv3295	1		1	1	-1.70395	transcriptional regulator TetR-family
Rv3301c	1		1	1	-0.00228009	phosphate-transport system transcriptional regulator PhoY1
Rv3328c	1		1	1	-0.256442	alternative RNA polymerase sigma factor SigJ
Rv3334	1		1	1	2.59926	transcriptional regulator MerR-family
Rv3405c	1		1	1	0.607264	transcriptional regulator
Rv3414c	1		1	1	-2.77379	alternative RNA polymerase sigma factor SigD
Rv3692	1		1	1	-0.745289	methanol dehydrogenase transcriptional regulator MoxR2
Rv3744	1		1	1	0.0075724	ArsR family transcriptional regulator
Rv3830c	1		1	1	2.94861	transcriptional regulator
Rv3852	1	0	0.662845	1	-1.09364	histone-like protein Hns
Rv3855	1		1	1	2.37787	transcriptional repressor EthR

## Sheet: Caption
Results of the regulon enrichment test applied to our RNA-seq dataset collected from a hypoxic Mtb culture. “Rv#” indicates the TF (and corresponding regulon) being considered. Pvalue is the unadjusted p-value calculated by RET. "mu-score" indicates the direction of expression of the regulon in the hypoxia dataset relative to the TF overexpression dataset (positive indicates the directions are th…
