# Supplementary material for: Gene Enrichment Analysis Reveals Major Regulators of Mycobacterium tuberculosis Gene Expression in Two Models of Antibiotic Tolerance
Source: Front Microbiol. 2018 Apr 4;9:610. doi: 10.3389/fmicb.2018.00610 (PMC5893760; doi:10.3389/fmicb.2018.00610)
Supplement: Supplementary file 3 [file DataSheet3.XLS]

## Sheet: SUPP_File3_rnaseq_tf_scores_100
Rv#	Pvalue	mu-score	FET Pvalue	BY corrected Pvalue	log2FC_pbs	Description
Rv0023	2.99573e-06	0.740113	1.12179e-07	0.000597276	-1.55435	transcriptional regulator
Rv0081	2.99573e-06	0.657895	0.00666621	0.000597276	-1.96445	ArsR family transcriptional regulator
Rv0757	2.99573e-06	1	0.38094	0.000597276	-0.31495	OmpR family two-component system response regulator
Rv0818	2.99573e-06	0.623762	0.00582731	0.000597276	-1.09448	transcriptional regulator
Rv2788	2.99573e-06	-0.84	0.000151442	0.000597276	-0.512414	DtxR family Mn-dependent transcriptional regulator
Rv3058c	2.99573e-06	0.568627	0.00937706	0.000597276	-0.0303671	transcriptional regulator TetR-family
Rv3416	7.65984e-05	0.563636	0.695121	0.0130902	2.80375	transcriptional regulator WhiB-like WhiB3
Rv2887	0.000406361	-0.84	1	0.060764	1.32766	transcriptional regulator
Rv1909c	0.000480249	-1	0.00836227	0.0638333	0.296986	ferric uptake regulation protein FurA
Rv3223c	0.000576701	0.457627	0.173808	0.0689881	1.26706	RNA polymerase sigma factor SigH
Rv1221	0.000931388	1	0.0780532	0.101289	3.494	RNA polymerase sigma factor SigE
Rv3676	0.00102587	0.75	0.27316	0.102267	-0.412739	transcriptional regulator Crp
Rv1657	0.00143651	-1	0.0105532	0.132187	-2.5276	arginine repressor ArgR
Rv2069	0.00182339	0.75	0.003163	0.155803	-0.0692038	RNA polymerase sigma factor SigC
Rv0022c	0.00256644	0.571429	0.0034936	0.204674	-0.939924	transcriptional regulator WhiB-like WhiB5
Rv1049	0.00313619	0.647059	0.0442084	0.23448	1.4769	transcriptional repressor
Rv3862c	0.00408818	1	0.145067	0.287677	1.28332	transcriptional regulator WhiB-like WhiB6
Rv0681	0.00467846	1	0.0442576	0.310924	-0.825447	transcriptional regulator TetR-family
Rv1186c	0.00498506	-0.75	0.0204825	0.313863	2.33781	hypothetical protein
Rv2359	0.00594163	1	0.024008	0.355385	-0.722881	zinc uptake regulation protein Zur
Rv0737	0.0101461	-1	0.0208998	0.538037	-0.329606	transcriptional regulator
Rv0165c	0.0102277	1	0.0208998	0.538037	-0.389801	transcriptional regulator Mce1R
Rv2779c	0.0103446	1	0.0208998	0.538037	1.89499	transcriptional regulator Lrp/AsnC-family
Rv1994c	0.0116477	0.777778	0.294863	0.580568	2.85514	ArsR family transcriptional regulator CmtR
Rv3286c	0.0122451	0.422222	0.732519	0.585932	-1.36803	RNA polymerase sigma factor SigF
Rv0260c	0.0131707	-0.428571	0.697659	0.605984	5.06296	transcriptional regulator
Rv3765c	0.0176005	-0.529412	0.225577	0.779804	0.0928024	two-component system transcriptional regulator TcrX
Rv1332	0.0192633	1	0.256372	0.822994	0.505737	transcriptional regulator
Rv0339c	0.0212565	1	0.0962602	0.876834	0.157949	transcriptional regulator
Rv0452	0.0221895	-1	0.273074	0.884811	2.20594	transcriptional regulator
Rv0880	0.0255839	1	0.293416	0.987255	0.78789	transcriptional regulator MarR-family
Rv1453	0.0268481	1	0.0566701	1	0.423339	transcriptional activator
Rv0491	0.0309852	0.666667	0.0354646	1	0.512639	two-component system sensory transduction protein RegX3
Rv3208	0.0330252	1	0.342423	1	-0.592454	transcriptional regulator TetR-family
Rv0678	0.0347033	1	0.80118	1	0.519169	hypothetical protein
Rv3833	0.0376041	0.6	0.00829849	1	3.31193	transcriptional regulator
Rv1353c	0.0386573	0.571429	0.882098	1	1.53048	transcriptional regulator
Rv3417c	0.0410626	-0.692308	0.775038	1	1.63722	chaperonin 1 GroEL1
Rv2282c	0.0443659	0.666667	0.0576029	1	1.6267	transcriptional regulator LysR-family
Rv0744c	0.0544194	1	0.398709	1	1.05601	transcriptional regulator
Rv2324	0.0641412	-1	0.418005	1	2.71496	transcriptional regulator AsnC-family
Rv1963c	0.0648424	1	0.418457	1	-0.312771	transcriptional repressor Mce3R
Rv0353	0.0669604	-0.636364	0.875039	1	1.10542	heat shock protein transcriptional repressor HspR
Rv0330c	0.0680766	-0.428571	0.000981868	1	2.24496	hypothetical protein
Rv1460	0.0691355	1	0.154969	1	0.519598	transcriptional regulator
Rv1027c	0.0715201	1	0.154969	1	0.591535	potassium-transporting transcriptional regulator KdpE
Rv1358	0.0755008	0.538462	1	1	1.68749	transcriptional regulator
Rv0238	0.0764023	-0.321429	0.337313	1	0.0253849	transcriptional regulator TetR-family
Rv3050c	0.080577	-0.333333	0.000162516	1	-0.361485	transcriptional regulator AsnC-family
Rv1816	0.0837519	1	0.467992	1	1.30705	transcriptional regulator
Rv3164c	0.090423	0.333333	0.000115393	1	-0.125992	methanol dehydrogenase transcriptional regulator MoxR3
Rv3291c	0.0956551	1	0.210405	1	2.62531	transcriptional regulator LrpA
Rv1255c	0.100662	0.6	0.0862724	1	1.94024	transcriptional regulator
Rv3911	0.103023	0.555556	0.557108	1	0.529212	sigma-70 family RNA polymerase sigma factor SigM
Rv2175c	0.103318	-0.5	0.0668288	1	0.0111245	regulatory protein
Rv3574	0.104345	-0.3	0.00362519	1	0.231396	transcriptional regulator KstR
Rv3488	0.116603	1	0.268523	1	1.66697	hypothetical protein
Rv0827c	0.117319	1	0.268523	1	-1.51185	ArsR family transcriptional regulator KmtR
Rv0047c	0.118547	-0.555556	0.853821	1	-1.12944	hypothetical protein
Rv3840	0.128963	-1	0.748481	1	1.45641	transcriptional regulator
Rv2478c	0.140737	-1	0.144677	1	2.61218	single-strand DNA-binding protein
Rv3197A	0.140931	0.666667	0.813176	1	2.14876	transcriptional regulator WhiB-like WhiB7
Rv3183	0.141144	-1	0.144677	1	4.10189	transcriptional regulator
Rv2506	0.143006	-0.6	0.195385	1	0.652712	transcriptional regulator TetR-family
Rv1167c	0.14555	-1	0.325944	1	0.135153	transcriptional regulator
Rv0602c	0.163046	1	0.626711	1	0.91891	two-component system transcriptional regulator TcrA
Rv3736	0.184696	1	0.645273	1	0.795256	transcriptional regulator
Rv1152	0.186644	-0.5	0.0442576	1	0.342309	transcriptional regulator
Rv0576	0.202694	-0.314286	0.476008	1	0.172739	transcriptional regulator ArsR-family
Rv0348	0.218686	-0.6	0.792835	1	0.936091	transcriptional regulator
Rv2703	0.220118	-0.5	0.847391	1	-0.136662	RNA polymerase sigma factor SigA
Rv2034	0.247242	0.222222	0.00683829	1	5.63701	repressor protein ArsR
Rv0735	0.251693	0.6	1	1	1.89056	alternative RNA polymerase sigma factor SigL
Rv2912c	0.251798	-1	0.268453	1	1.33068	transcriptional regulator TetR-family
Rv0020c	0.252107	1	0.268453	1	-1.1717	FHA domain-containing protein FhaA
Rv0042c	0.252176	1	0.268453	1	-0.320208	transcriptional regulator MarR-family
Rv0038	0.252385	1	0.268453	1	0.177221	transcriptional regulator
Rv2017	0.253044	-1	0.268453	1	1.61732	transcriptional regulator
Rv0212c	0.264211	1	1	1	1.2682	transcriptional regulator AsnC-family
Rv0767c	0.291541	0.333333	0.746552	1	4.94684	hypothetical protein
Rv2827c	0.297987	-0.25	0.100847	1	2.12729	hypothetical protein
Rv0135c	0.304453	-1	1	1	0.488705	transcriptional regulator
Rv0043c	0.313123	0.5	0.293416	1	-0.588796	transcriptional regulator GntR-family
Rv3173c	0.33994	1	0.374345	1	0.00315759	transcriptional regulator TetR/AcrR-family
Rv2642	0.340106	-1	0.373786	1	3.68832	transcriptional regulator ArsR-family
Rv0792c	0.340325	1	0.374264	1
Rv0474	0.340608	1	0.374345	1	0.766222	transcriptional regulator
Rv2374c	0.356862	-1	1	1	-0.51236	heat shock protein transcriptional repressor HrcA
Rv2595	0.382564	-0.2	0.0236227	1	-0.414541	antitoxin VapB40
Rv0117	0.409626	0.333333	0.0107559	1	1.48808	oxidative stress response regulatory protein OxyS
Rv0275c	0.41309	-1	0.464932	1	2.12117	transcriptional regulator TetR-family
Rv0967	0.413106	0.333333	0.0107559	1	2.93079	copper-sensing transcriptional repressor CsoR
Rv3260c	0.438698	0.25	1	1	-0.199797	transcriptional regulator WhiB-like WhiB2
Rv1395	0.454632	0.5	1	1	5.74624	transcriptional regulator
Rv1931c	0.4702	-1	0.542422	1	0.0186752	transcriptional regulator
Rv0823c	0.470628	-1	0.54174	1	-2.30184	transcriptional regulator
Rv0328	0.47376	0.272727	0.875304	1	0.706216	transcriptional regulator TetR/AcrR-family
Rv3055	0.515303	0.333333	0.0429123	1	-0.80085	transcriptional regulator TetR-family
Rv3133c	0.54771	0.2	0.788364	1	-0.786121	two-component system transcriptional regulatory protein DevR
Rv3852	0.553646	1	1	1	0.382082	histone-like protein Hns
Rv1033c	0.577894	0.333333	0.692021	1	-0.814762	two-component system transcriptional regulator TrcR
Rv3082c	0.586775	1	1	1	1.44637	virulence-regulating transcriptional regulator VirS
Rv0586	0.640117	-1	1	1	2.22862	transcriptional regulator Mce2R
Rv0019c	0.640149	-1	1	1	-0.586063	FHA domain-containing protein FhaB
Rv2720	0.641653	1	1	1	-1.08911	repressor LexA
Rv1219c	0.645016	-0.166667	0.74398	1	1.57892	transcriptional regulator
Rv2242	0.666163	0.25	0.213053	1	0.140506	hypothetical protein
Rv0078	0.666975	0.142857	0.314443	1	1.06162	transcriptional regulator
Rv0324	0.673368	0.0769231	0.642627	1	1.39737	transcriptional regulator ArsR-family
Rv1129c	0.673584	0.333333	0.398709	1	1.68928	transcriptional regulator
Rv2250c	0.686586	-0.2	0.306948	1	1.15194	transcriptional regulator
Rv3849	0.68736	-0.105263	0.858563	1	0.658065	ESX-1 secretion-associated regulator EspR
Rv2640c	0.703274	0.333333	0.441889	1	0.91863	transcriptional regulator ArsR-family
Rv0465c	0.704099	-0.2	0.0401947	1	2.25439	transcriptional regulator
Rv1423	0.722714	1	0.494979	1	-0.630973	transcriptional regulator WhiA
Rv3557c	0.733747	0.333333	0.726478	1	0.376728	transcriptional regulator
Rv0054	0.735424	-1	0.494999	1	-0.880365	single-strand DNA-binding protein Ssb
Rv3597c	0.748146	-1	0.507096	1	0.665973	iron-regulated H-NS-like protein Lsr2
Rv0182c	0.74838	0.333333	0.748481	1	-0.638704	alternative RNA polymerase sigma factor SigG
Rv3095	0.752925	0.142857	0.0132779	1	0.48808	transcriptional regulator
Rv3167c	0.756589	0.2	0.194817	1	2.59447	transcriptional regulator TetR-family
Rv1776c	0.767161	0.333333	1	1	-0.286103	transcriptional regulator
Rv2884	0.782284	-0.111111	0.123053	1	0.285644	transcriptional regulator
Rv0445c	0.819788	-0.111111	0.0396539	1	1.12534	RNA polymerase sigma factor SigK
Rv1287	0.821789	0.333333	0.467943	1	1.70804	Rrf2 family protein
Rv2011c	0.884185	0.0769231	0.626668	1	5.36233	hypothetical protein
Rv1990c	0.891372	-0.142857	0.0693719	1	2.84224	transcriptional regulator
Rv0067c	1		1	1	0.540788	transcriptional regulator TetR-family
Rv0144	1		1	1	-0.366722	transcriptional regulator TetR-family
Rv0158	1		1	1	0.264551	transcriptional regulator TetR-family
Rv0195	1		1	1	4.04412	two-component system transcriptional regulator; LuxR-family
Rv0232	1	0	0.0298995	1	1.12058	transcriptional regulator TetR/AcrR-family
Rv0273c	1		1	1	0.0423023	transcriptional regulator
Rv0302	1		1	1	1.21347	transcriptional regulator TetR/AcrR-family
Rv0377	1		1	1	-0.77228	transcriptional regulator LysR-family
Rv0472c	1	0	1	1	-1.13696	transcriptional regulator TetR-family
Rv0485	1		1	1	0.645948	transcriptional regulator
Rv0494	1		1	1	1.23622	transcriptional regulator GntR-family
Rv0560c	1		1	1	-1.61028	benzoquinone methyltransferase
Rv0599c	1	0	0.154969	1	-0.536357	antitoxin VapB27
Rv0608	1		1	1	1.3124	antitoxin VapB28
Rv0623	1		1	1	2.26999	antitoxin VapB30
Rv0653c	1		1	1	-0.064775	transcriptional regulator TetR-family
Rv0674	1		1	1	0.691076	phenylacetic acid degradation operon negative regulatory protein
Rv0691c	1		1	1	0.238715	mycofactocin system transcriptional regulator
Rv0821c	1		1	1	-0.873979	phosphate-transport system transcriptional regulator PhoY2
Rv0844c	1		1	1	-1.16399	nitrate/nitrite response transcriptional regulator NarL
Rv0891c	1		1	1	1.34107	transcriptional regulator
Rv0894	1		1	1	-1.00485	transcriptional regulator LuxR-family
Rv0903c	1		1	1	-0.245962	two-component system transcriptional regulator PrrA
Rv0981	1		1	1	-0.121651	mycobacterial persistence regulator MRPA
Rv1019	1		1	1	0.213789	transcriptional regulator TetR-family
Rv1151c	1		1	1	0.792445	transcriptional regulator
Rv1176c	1		1	1	0.165774	hypothetical protein
Rv1189	1		1	1	0.42464	sigma-70 family RNA polymerase sigma factor SigI
Rv1267c	1		1	1	0.294584	transcriptional regulator EmbR
Rv1359	1		1	1	1.6965	transcriptional regulator
Rv1379	1		1	1	0.126063	pyrimidine operon regulatory protein PyrR
Rv1404	1	0	1	1	0.143813	transcriptional regulator
Rv1473A	1		1	1	0.637576	transcriptional regulator
Rv1474c	1		1	1	-0.552471	transcriptional regulator
Rv1556	1		1	1	-0.863046	regulatory protein
Rv1560	1		1	1	0.512731	antitoxin VapB11
Rv1674c	1		1	1	4.28246	transcriptional regulator
Rv1675c	1		1	1	0.516627	transcriptional regulator Cmr
Rv1719	1		1	1	0.186404	transcriptional regulator
Rv1725c	1		1	1	1.70723	hypothetical protein
Rv1740	1		1	1	0.422637	antitoxin VapB34
Rv1773c	1		1	1	0.983789	transcriptional regulator
Rv1828	1		1	1	-0.468266	hypothetical protein
Rv1956	1		1	1	2.13479	antitoxin HigA
Rv1960c	1		1	1	2.86365	antitoxin ParD1
Rv1985c	1	0	0.102584	1	1.33557	transcriptional regulator LysR-family
Rv2009	1		1	1	0.180306	antitoxin VapB15
Rv2021c	1		1	1	1.82395	transcriptional regulator
Rv2160A	1		1	1	-0.134203	hypothetical protein
Rv2160c	1		1	1
Rv2258c	1	0	0.268523	1	-1.20665	transcriptional regulator
Rv2488c	1		1	1	-0.48275	transcriptional regulator LuxR-family
Rv2621c	1		1	1	2.84185	transcriptional regulator
Rv2710	1		1	1	2.29168	RNA polymerase sigma factor SigB
Rv2711	1		1	1	-0.0456067	iron-dependent repressor and activator IdeR
Rv2745c	1		1	1	3.83988	transcriptional regulator ClgR
Rv2760c	1		1	1	0.0757808	antitoxin VapB42
Rv2986c	1	0	0.268523	1	-1.04942	DNA-binding protein HupB
Rv2989	1		1	1	-1.52865	transcriptional regulator
Rv3060c	1		1	1	1.05126	transcriptional regulator GntR-family
Rv3066	1		1	1	1.37767	transcriptional regulator DeoR-family
Rv3124	1		1	1	0.603358	transcriptional regulator MoaR1
Rv3143	1		1	1	-0.394121	two-component system response regulator
Rv3160c	1		1	1	0.347286	transcriptional regulator TetR-family
Rv3246c	1		1	1	-0.470635	two-component system transcriptional regulator MtrA
Rv3249c	1	0	1	1	1.14156	transcriptional regulator TetR-family
Rv3295	1		1	1	-0.0173943	transcriptional regulator TetR-family
Rv3301c	1		1	1	-0.908742	phosphate-transport system transcriptional regulator PhoY1
Rv3328c	1		1	1	0.306806	alternative RNA polymerase sigma factor SigJ
Rv3334	1		1	1	3.43382	transcriptional regulator MerR-family
Rv3405c	1		1	1	1.29038	transcriptional regulator
Rv3414c	1		1	1	0.0226852	alternative RNA polymerase sigma factor SigD
Rv3692	1		1	1	-0.126142	methanol dehydrogenase transcriptional regulator MoxR2
Rv3744	1		1	1	-0.959366	ArsR family transcriptional regulator
Rv3830c	1		1	1	0.895898	transcriptional regulator
Rv3855	1		1	1	1.02895	transcriptional repressor EthR

## Sheet: Caption
Results of the regulon enrichment test applied to our RNA-seq dataset collected from a nutrient starved (PBS) Mtb culture. “Rv#” indicates the TF (and corresponding regulon) being considered. Pvalue is the unadjusted p-value calculated by RET. "mu-score" indicates the direction of expression of the regulon in the PBS dataset relative to the TF overexpression dataset (positive indicates the direct…
