# Supplementary material for: Gene Enrichment Analysis Reveals Major Regulators of Mycobacterium tuberculosis Gene Expression in Two Models of Antibiotic Tolerance
Source: Front Microbiol. 2018 Apr 4;9:610. doi: 10.3389/fmicb.2018.00610 (PMC5893760; doi:10.3389/fmicb.2018.00610)
Supplement: Supplementary file 4 [file DataSheet4.XLS]

## Sheet: SUPP_File4_lit_tf_scores_100000
	Pvalue	mu-score	FET Pvalue	BY corrected Pvalue	log2FC_hyp	Description
Rv0022c	2.99573e-06	0.502347	1.49938e-09	0.000597276	-1.03115	transcriptional regulator WhiB-like WhiB5
Rv0023	2.99573e-06	0.636842	9.02312e-07	0.000597276	-0.553647	transcriptional regulator
Rv1990c	2.99573e-06	0.75	0.00115724	0.000597276	-0.0745722	transcriptional regulator
Rv2242	2.99573e-06	0.622642	6.90303e-07	0.000597276	-1.00723	hypothetical protein
Rv3223c	2.99573e-06	0.61658	4.34638e-13	0.000597276	0.588624	RNA polymerase sigma factor SigH
Rv3849	2.99573e-06	0.859649	0.0559566	0.000597276	-1.17562	ESX-1 secretion-associated regulator EspR
Rv2011c	1.0513e-05	0.809524	0.00273044	0.00179661	-0.0284434	hypothetical protein
Rv1404	5.43236e-05	0.8	0.267388	0.00812311	0.511797	transcriptional regulator
Rv3133c	0.000186679	0.459459	1.25416e-09	0.0248129	3.1018	two-component system transcriptional regulatory protein DevR
Rv3676	0.00024706	0.473684	0.0827778	0.0295547	-0.465676	transcriptional regulator Crp
Rv1189	0.000349976	-1	0.0198616	0.0380601	-0.544325	sigma-70 family RNA polymerase sigma factor SigI
Rv0324	0.00177954	0.256198	7.79289e-06	0.177399	-0.329498	transcriptional regulator ArsR-family
Rv3765c	0.00310878	-0.5	0.659904	0.286069	-0.712891	two-component system transcriptional regulator TcrX
Rv0494	0.00462178	1	0.0132157	0.394916	-0.735748	transcriptional regulator GntR-family
Rv0078	0.00523188	0.823529	0.146026	0.417244	-0.546797	transcriptional regulator
Rv0678	0.00561917	0.833333	0.850434	0.420123	-0.130983	hypothetical protein
Rv0767c	0.00637614	0.75	0.338496	0.425428	-0.197622	hypothetical protein
Rv2506	0.0064014	1	0.0499032	0.425428	-0.569247	transcriptional regulator TetR-family
Rv1379	0.00986881	-1	0.0198064	0.621348	0.758333	pyrimidine operon regulatory protein PyrR
Rv0158	0.0249789	1	0.483693	1	-0.839052	transcriptional regulator TetR-family
Rv2912c	0.0255216	-1	0.141054	1	0.672108	transcriptional regulator TetR-family
Rv3295	0.0311721	1	0.0529413	1	-0.303907	transcriptional regulator TetR-family
Rv1423	0.0335454	-0.5	0.00311905	1	-0.282392	transcriptional regulator WhiA
Rv1994c	0.035117	0.578947	0.537714	1	0.0557028	ArsR family transcriptional regulator CmtR
Rv3249c	0.0355619	-0.818182	1	1	0.0739425	transcriptional regulator TetR-family
Rv1049	0.046054	0.619048	0.000325162	1	-1.01366	transcriptional repressor
Rv2827c	0.0519423	0.463415	0.00655119	1	0.00236236	hypothetical protein
Rv0339c	0.0526115	-1	0.483957	1	-0.4999	transcriptional regulator
Rv0353	0.0531061	0.5	0.0509882	1	0.154392	heat shock protein transcriptional repressor HspR
Rv0238	0.0553383	0.774436	0.479771	1	-0.193476	transcriptional regulator TetR-family
Rv2595	0.0576777	0.44	0.202975	1	-0.710499	antitoxin VapB40
Rv2034	0.0592526	0.5	0.249413	1	0.157085	repressor protein ArsR
Rv1776c	0.06305	0.555556	0.654516	1	-0.422522	transcriptional regulator
Rv2175c	0.0842461	-0.764706	0.0610725	1	0.347614	regulatory protein
Rv2359	0.0897414	1	0.15218	1	0.601042	zinc uptake regulation protein Zur
Rv0047c	0.0911096	-0.28	0.14852	1	-0.573046	hypothetical protein
Rv2720	0.0976185	1	0.309592	1	-1.18763	repressor LexA
Rv1176c	0.0998474	1	0.141054	1	0.651272	hypothetical protein
Rv0165c	0.10025	-1	0.140858	1	-0.877467	transcriptional regulator Mce1R
Rv3173c	0.101776	1	0.560541	1	-0.105015	transcriptional regulator TetR/AcrR-family
Rv3208	0.108912	0.5	0.45644	1	-0.501631	transcriptional regulator TetR-family
Rv3911	0.111885	0.44	0.261709	1	-0.292172	sigma-70 family RNA polymerase sigma factor SigM
Rv3058c	0.121772	0.122807	0.0131293	1	-0.88173	transcriptional regulator TetR-family
Rv3597c	0.13074	-0.4	0.0808964	1	-1.63128	iron-regulated H-NS-like protein Lsr2
Rv3167c	0.138872	1	0.644268	1	0.67996	transcriptional regulator TetR-family
Rv2640c	0.14062	1	1	1	-0.206149	transcriptional regulator ArsR-family
Rv2760c	0.186021	0.666667	0.059126	1	-1.11866	antitoxin VapB42
Rv0586	0.186928	1	0.483957	1	0.176391	transcriptional regulator Mce2R
Rv1985c	0.197919	1	0.634186	1	-0.207562	transcriptional regulator LysR-family
Rv0445c	0.204224	-0.75	0.208747	1	-0.41628	RNA polymerase sigma factor SigK
Rv1460	0.205414	0.5	0.0695158	1	-0.0954366	transcriptional regulator
Rv0653c	0.205855	-1	1	1	-0.499021	transcriptional regulator TetR-family
Rv3082c	0.206426	1	1	1	-0.27175	virulence-regulating transcriptional regulator VirS
Rv2986c	0.207049	1	1	1	-3.37862	DNA-binding protein HupB
Rv0195	0.212837	0.538462	0.223259	1	0.161983	two-component system transcriptional regulator; LuxR-family
Rv3833	0.213186	1	1	1	0.98217	transcriptional regulator
Rv2250c	0.221272	0.268293	0.235929	1
Rv1453	0.224152	-1	0.560541	1	-0.595808	transcriptional activator
Rv1719	0.224194	1	0.560478	1	-1.07263	transcriptional regulator
Rv3328c	0.224638	-1	0.560541	1	-0.164616	alternative RNA polymerase sigma factor SigJ
Rv3124	0.248116	-1	0.678097	1
Rv3417c	0.252171	0.806452	0.208116	1	0.421816	chaperonin 1 GroEL1
Rv0081	0.255608	0.264368	0.000533214	1	1.71636	ArsR family transcriptional regulator
Rv3862c	0.257838	-0.6	0.67731	1	0.174112	transcriptional regulator WhiB-like WhiB6
Rv3260c	0.2614	-0.538462	0.035851	1	-2.64663	transcriptional regulator WhiB-like WhiB2
Rv1129c	0.269032	-0.6	0.756636	1	-0.303428	transcriptional regulator
Rv1033c	0.273051	0.36	0.0542446	1	-0.89868	two-component system transcriptional regulator TrcR
Rv0691c	0.28063	0.428571	0.00560048	1	-1.09077	mycofactocin system transcriptional regulator
Rv0043c	0.294367	-0.333333	0.129031	1	-0.669989	transcriptional regulator GntR-family
Rv1816	0.304472	-0.4	0.0295011	1	-2.11365	transcriptional regulator
Rv1657	0.330521	-1	1	1	-0.768444	arginine repressor ArgR
Rv1255c	0.337221	-0.333333	0.213652	1	-0.401741	transcriptional regulator
Rv0275c	0.345562	1	0.634186	1	0.627052	transcriptional regulator TetR-family
Rv1027c	0.345778	-1	0.634186	1	-0.354126	potassium-transporting transcriptional regulator KdpE
Rv0135c	0.34618	0.666667	0.78373	1	-0.0990822	transcriptional regulator
Rv0981	0.353998	1	0.375653	1	-0.469074	mycobacterial persistence regulator MRPA
Rv1267c	0.354366	1	0.375653	1	-0.299016	transcriptional regulator EmbR
Rv0608	0.35437	-1	0.375392	1	-1.15751	antitoxin VapB28
Rv3414c	0.354602	-1	0.375392	1	-2.90363	alternative RNA polymerase sigma factor SigD
Rv2478c	0.355745	1	0.375653	1	0.563155	single-strand DNA-binding protein
Rv2884	0.364237	0.368421	0.076087	1	-0.536689	transcriptional regulator
Rv1773c	0.388465	-0.5	0.206115	1
Rv1287	0.391145	0.777778	0.565585	1	-0.697056	Rrf2 family protein
Rv0757	0.396677	0.0857143	0.000240395	1	-0.599532	OmpR family two-component system response regulator
Rv1353c	0.425746	0.172414	0.275018	1	-0.933466	transcriptional regulator
Rv0602c	0.427071	-1	0.718076	1	-0.639253	two-component system transcriptional regulator TcrA
Rv0452	0.441796	0.6	1	1	-0.0961484	transcriptional regulator
Rv2711	0.482941	-1	1	1	0.398165	iron-dependent repressor and activator IdeR
Rv0792c	0.483454	-1	1	1	0.0153651
Rv1963c	0.492311	-0.428571	0.256927	1	-0.238218	transcriptional repressor Mce3R
Rv1358	0.496486	0.26087	0.00512917	1
Rv2069	0.524427	0.714286	0.804079	1	1.39016	RNA polymerase sigma factor SigC
Rv1395	0.532769	-0.333333	0.565543	1	-0.476422	transcriptional regulator
Rv2779c	0.556903	1	1	1	-1.41274	transcriptional regulator Lrp/AsnC-family
Rv0737	0.558212	-1	1	1	-0.294592	transcriptional regulator
Rv0020c	0.55822	1	1	1	-0.224714	FHA domain-containing protein FhaA
Rv1674c	0.558794	1	1	1	-0.438999	transcriptional regulator
Rv2642	0.58558	1	1	1	-0.0582976	transcriptional regulator ArsR-family
Rv1219c	0.597088	-0.0909091	0.34316	1	-0.206451	transcriptional regulator
Rv0232	0.61295	-1	0.497737	1	1.03162	transcriptional regulator TetR/AcrR-family
Rv0117	0.628191	-0.333333	0.15218	1	-0.615356	oxidative stress response regulatory protein OxyS
Rv0182c	0.637964	-0.333333	0.644134	1	-0.396502	alternative RNA polymerase sigma factor SigG
Rv0674	0.665895	0.333333	0.151904	1	-0.771241	phenylacetic acid degradation operon negative regulatory protein
Rv3066	0.673495	1	0.656379	1	-0.883631	transcriptional regulator DeoR-family
Rv2009	0.674799	-0.333333	0.370666	1	-1.15666	antitoxin VapB15
Rv0823c	0.682357	1	1	1	-0.0739446	transcriptional regulator
Rv0330c	0.709242	-0.6	1	1	-0.0206576	hypothetical protein
Rv3852	0.721925	0.2	0.111246	1	-0.246798	histone-like protein Hns
Rv0054	0.724901	1	0.0866145	1	-0.26976	single-strand DNA-binding protein Ssb
Rv3095	0.725445	0.4	0.255761	1	-0.566937	transcriptional regulator
Rv0472c	0.736191	1	0.193837	1	-0.44258	transcriptional regulator TetR-family
Rv0818	0.746267	-0.0630631	0.0296248	1	0.200688	transcriptional regulator
Rv3557c	0.748762	1	0.0963125	1	0.128958	transcriptional regulator
Rv0827c	0.758973	-1	0.266877	1	-0.461834	ArsR family transcriptional regulator KmtR
Rv1931c	0.762105	0.333333	0.15218	1	-0.265719	transcriptional regulator
Rv0599c	0.762338	-1	1	1	-1.07699	antitoxin VapB27
Rv0681	0.774419	-1	0.101485	1	-0.603432	transcriptional regulator TetR-family
Rv1221	0.785361	0.2	0.67731	1	-0.416166	RNA polymerase sigma factor SigE
Rv1186c	0.79494	0.428571	0.409121	1	-0.404613	hypothetical protein
Rv2374c	0.798246	1	0.162755	1	0.0451569	heat shock protein transcriptional repressor HrcA
Rv1909c	0.806478	-0.2	0.516523	1	0.0607643	ferric uptake regulation protein FurA
Rv1152	0.806739	-1	0.10154	1	0.69748	transcriptional regulator
Rv2788	0.830179	0.448276	1	1	0.508983	DtxR family Mn-dependent transcriptional regulator
Rv0744c	0.831344	0.2	0.756636	1	-0.421483	transcriptional regulator
Rv3164c	0.835002	-0.111111	0.129031	1	-0.186395	methanol dehydrogenase transcriptional regulator MoxR3
Rv3291c	0.855034	-1	0.420077	1	-1.22196	transcriptional regulator LrpA
Rv0302	0.855292	1	0.419953	1	0.0130437	transcriptional regulator TetR/AcrR-family
Rv0328	0.872361	-0.0909091	0.278438	1	-0.137506	transcriptional regulator TetR/AcrR-family
Rv3840	0.881829	1	0.0574235	1	0.603284	transcriptional regulator
Rv1167c	0.883904	-1	0.266877	1	0.078839	transcriptional regulator
Rv3574	0.886255	0.444444	0.0351031	1	0.286881	transcriptional regulator KstR
Rv0260c	0.8995	0.130435	0.143734	1	-0.0689284	transcriptional regulator
Rv0880	0.902045	-0.0769231	0.00157804	1	-0.378068	transcriptional regulator MarR-family
Rv0019c	0.905765	0.333333	1	1	-0.624454	FHA domain-containing protein FhaB
Rv1332	0.907372	0.2	1	1	0.240952	transcriptional regulator
Rv0348	0.919705	0.111111	0.565543	1	0.364385	transcriptional regulator
Rv0491	0.938793	0.2	0.470965	1	-0.312474	two-component system sensory transduction protein RegX3
Rv3286c	0.946144	-0.19685	0.00369611	1	-0.2827	RNA polymerase sigma factor SigF
Rv2282c	0.949736	-0.25	0.812925	1	-0.170377	transcriptional regulator LysR-family
Rv3197A	0.989005	-0.166667	0.729804	1
Rv2703	0.995557	0.047619	0.776146	1	-0.329688	RNA polymerase sigma factor SigA
Rv3416	0.996532	-0.0612245	0.136148	1	-0.741577	transcriptional regulator WhiB-like WhiB3
Rv2887	0.99756	0.428571	0.255349	1	-0.157851	transcriptional regulator
Rv0576	0.998695	0.411765	0.0568868	1	-0.883422	transcriptional regulator ArsR-family
Rv0038	1		1	1	-0.14755	transcriptional regulator
Rv0042c	1		1	1	-1.2309	transcriptional regulator MarR-family
Rv0067c	1		1	1	-0.456378	transcriptional regulator TetR-family
Rv0144	1		1	1	-1.34134	transcriptional regulator TetR-family
Rv0212c	1	0	0.166708	1	0.106268	transcriptional regulator AsnC-family
Rv0273c	1	0	1	1	-0.958746	transcriptional regulator
Rv0377	1		1	1	-0.362966	transcriptional regulator LysR-family
Rv0465c	1	0	0.588669	1	-0.713667	transcriptional regulator
Rv0474	1		1	1	-0.444068	transcriptional regulator
Rv0485	1		1	1	-1.06468	transcriptional regulator
Rv0560c	1		1	1	-0.849541	benzoquinone methyltransferase
Rv0623	1		1	1	-0.445244	antitoxin VapB30
Rv0735	1	0	0.00889984	1	-0.68391	alternative RNA polymerase sigma factor SigL
Rv0821c	1		1	1	-0.751315	phosphate-transport system transcriptional regulator PhoY2
Rv0844c	1		1	1	-0.278261	nitrate/nitrite response transcriptional regulator NarL
Rv0891c	1		1	1	0.0123326	transcriptional regulator
Rv0894	1		1	1	-0.9155	transcriptional regulator LuxR-family
Rv0903c	1		1	1	-0.43465	two-component system transcriptional regulator PrrA
Rv0967	1		1	1
Rv1019	1		1	1	0.268182	transcriptional regulator TetR-family
Rv1151c	1		1	1	0.23757	transcriptional regulator
Rv1359	1		1	1
Rv1473A	1		1	1
Rv1474c	1		1	1	-0.924304	transcriptional regulator
Rv1556	1		1	1	-0.0386894	regulatory protein
Rv1560	1		1	1	-0.463521	antitoxin VapB11
Rv1675c	1		1	1	-0.0924814	transcriptional regulator Cmr
Rv1725c	1		1	1	0.105784	hypothetical protein
Rv1740	1		1	1	0.21961	antitoxin VapB34
Rv1828	1		1	1	-0.181223	hypothetical protein
Rv1956	1		1	1	-0.336501	antitoxin HigA
Rv1960c	1		1	1	-0.54271	antitoxin ParD1
Rv2017	1		1	1	0.0387142	transcriptional regulator
Rv2021c	1		1	1	-0.275553	transcriptional regulator
Rv2160A	1		1	1
Rv2160c	1		1	1	-0.516243
Rv2258c	1	0	0.717941	1	-0.832272	transcriptional regulator
Rv2324	1	0	1	1	-0.670944	transcriptional regulator AsnC-family
Rv2488c	1		1	1	-0.876203	transcriptional regulator LuxR-family
Rv2621c	1		1	1	0.412294	transcriptional regulator
Rv2710	1		1	1	0.75966	RNA polymerase sigma factor SigB
Rv2745c	1		1	1	0.161837	transcriptional regulator ClgR
Rv2989	1		1	1	-2.54656	transcriptional regulator
Rv3050c	1	0	0.562291	1	-0.644392	transcriptional regulator AsnC-family
Rv3055	1	0	0.20618	1	-0.224752	transcriptional regulator TetR-family
Rv3060c	1		1	1	-0.142696	transcriptional regulator GntR-family
Rv3143	1		1	1	-0.353406	two-component system response regulator
Rv3160c	1		1	1	-0.446561	transcriptional regulator TetR-family
Rv3183	1		1	1	-0.244992	transcriptional regulator
Rv3246c	1		1	1	-2.10153	two-component system transcriptional regulator MtrA
Rv3301c	1		1	1	-0.44184	phosphate-transport system transcriptional regulator PhoY1
Rv3334	1		1	1	0.788029	transcriptional regulator MerR-family
Rv3405c	1		1	1	0.578017	transcriptional regulator
Rv3488	1		1	1	-0.319542	hypothetical protein
Rv3692	1		1	1	-1.80612	methanol dehydrogenase transcriptional regulator MoxR2
Rv3736	1	0	0.718076	1	0.2669	transcriptional regulator
Rv3744	1		1	1	0.523311	ArsR family transcriptional regulator
Rv3830c	1		1	1	0.582462	transcriptional regulator
Rv3855	1		1	1	0.586285	transcriptional repressor EthR

## Sheet: Caption
Results of the regulon enrichment test applied to the Voskuil et al 2004 dataset collected from a hypoxic Mtb culture. “Rv#” indicates the TF (and corresponding regulon) being considered. Pvalue is the unadjusted p-value calculated by RET. "mu-score" indicates the direction of expression of the regulon in the hypoxia dataset relative to the TF overexpression dataset (positive indicates the direct…
