# Supplementary material for: Gene Enrichment Analysis Reveals Major Regulators of Mycobacterium tuberculosis Gene Expression in Two Models of Antibiotic Tolerance
Source: Front Microbiol. 2018 Apr 4;9:610. doi: 10.3389/fmicb.2018.00610 (PMC5893760; doi:10.3389/fmicb.2018.00610)
Supplement: Supplementary file 5 [file DataSheet5.XLS]

## Sheet: SUPP_File5_lit_tf_scores_100000
	Pvalue	mu-score	FET Pvalue	BY corrected Pvalue	log2FC_pbs	Description
Rv0023	2.99573e-06	0.661972	0.265155	0.000716731	-0.72738	transcriptional regulator
Rv0081	2.99573e-06	0.573333	0.00328278	0.000716731
Rv0818	2.99573e-06	0.584416	0.63629	0.000716731	-0.411195	transcriptional regulator
Rv3058c	2.99573e-06	0.740741	0.0216515	0.000716731	0.476122	transcriptional regulator TetR-family
Rv3286c	2.99573e-06	0.702128	0.271542	0.000716731	1.57821	RNA polymerase sigma factor SigF
Rv3291c	2.90619e-05	1	0.000523161	0.00579424	3.86463	transcriptional regulator LrpA
Rv2703	4.52654e-05	-0.866667	0.0352734	0.00773556	-0.270556	RNA polymerase sigma factor SigA
Rv1816	5.43236e-05	1	0.00357188	0.00812311	1.36457	transcriptional regulator
Rv3223c	6.6628e-05	0.527273	0.871958	0.00885601	-0.332789	RNA polymerase sigma factor SigH
Rv3676	9.30721e-05	0.6	0.00103481	0.0111338	0.206643	transcriptional regulator Crp
Rv0238	0.000221697	-0.675676	0.0612626	0.0241096	-1.79586	transcriptional regulator TetR-family
Rv2887	0.000254443	-0.75	1	0.0253649	0.751035	transcriptional regulator
Rv0452	0.000794559	-1	0.0311659	0.0690365	0.361768	transcriptional regulator
Rv0212c	0.000807948	1	0.0161213	0.0690365
Rv3852	0.00110998	1	0.00985249	0.0878165	-0.703689	histone-like protein Hns
Rv3416	0.00117455	0.521739	0.197706	0.0878165	-0.134477	transcriptional regulator WhiB-like WhiB3
Rv3260c	0.00214634	0.6	0.135665	0.144807	2.55434	transcriptional regulator WhiB-like WhiB2
Rv0260c	0.00217891	-0.642857	0.270795	0.144807
Rv2788	0.00320417	-0.833333	0.728337	0.201737	1.05658	DtxR family Mn-dependent transcriptional regulator
Rv1404	0.0166416	-0.75	0.230828	0.995383	-0.924125	transcriptional regulator
Rv2720	0.0260824	1	0.126432	1	-1.11716	repressor LexA
Rv0827c	0.0261779	1	0.126931	1	1.61259	ArsR family transcriptional regulator KmtR
Rv3208	0.0275434	0.666667	0.0311659	1	-0.810966	transcriptional regulator TetR-family
Rv3133c	0.0329719	-0.529412	1	1	-2.26534	two-component system transcriptional regulatory protein DevR
Rv3911	0.0367587	0.6	0.289953	1	0.306846	sigma-70 family RNA polymerase sigma factor SigM
Rv1353c	0.0456867	0.8	0.17998	1	-0.452057	transcriptional regulator
Rv2640c	0.0513172	-0.6	0.0161213	1
Rv0576	0.0668932	-0.333333	0.695276	1	0.604071	transcriptional regulator ArsR-family
Rv3765c	0.0724587	0.6	1	1	1.56998	two-component system transcriptional regulator TcrX
Rv0135c	0.0801759	-1	0.469266	1	-0.115597	transcriptional regulator
Rv3862c	0.0853268	1	1	1	0.972325	transcriptional regulator WhiB-like WhiB6
Rv1931c	0.0912519	1	0.214564	1
Rv3050c	0.092956	-1	1	1	-0.407364	transcriptional regulator AsnC-family
Rv3164c	0.094767	1	0.716144	1
Rv3417c	0.109723	0.6	0.518767	1	-1.12343	chaperonin 1 GroEL1
Rv1994c	0.131374	-1	0.485768	1
Rv0022c	0.133668	0.315789	0.00018616	1
Rv0047c	0.138162	-0.666667	1	1	0.905351	hypothetical protein
Rv0735	0.152796	1	1	1
Rv0328	0.154634	0.454545	0.861806	1	-0.15682	transcriptional regulator TetR/AcrR-family
Rv2034	0.158535	-0.454545	1	1	4.21925	repressor protein ArsR
Rv0472c	0.164421	1	0.619735	1	-0.253257	transcriptional regulator TetR-family
Rv0078	0.173854	0.555556	0.408299	1	0.0799754	transcriptional regulator
Rv1358	0.191321	0.454545	0.747192	1
Rv0678	0.192092	1	0.778051	1	-0.518701	hypothetical protein
Rv0474	0.210922	1	0.221223	1	-1.17462	transcriptional regulator
Rv1267c	0.210966	-1	0.221503	1
Rv0823c	0.211118	-1	0.221583	1	-1.97143	transcriptional regulator
Rv2160A	0.211251	1	0.221503	1
Rv3855	0.211567	1	0.221223	1	-2.1016	transcriptional repressor EthR
Rv0903c	0.211644	-1	0.221583	1	1.12763	two-component system transcriptional regulator PrrA
Rv1287	0.21631	-0.428571	0.177219	1
Rv1395	0.22773	0.6	0.795244	1
Rv0445c	0.227821	1	0.597016	1	-0.800877	RNA polymerase sigma factor SigK
Rv0324	0.252431	0.189189	0.548068	1	0.630405	transcriptional regulator ArsR-family
Rv2884	0.2595	0.3	0.250664	1
Rv3197A	0.268656	0.6	1	1
Rv2011c	0.287096	-0.4	0.736558	1
Rv3167c	0.308446	1	1	1
Rv0348	0.308915	0.5	0.274846	1	0.720716	transcriptional regulator
Rv0880	0.330174	1	1	1
Rv2595	0.33932	-0.6	0.40386	1	0.40163	antitoxin VapB40
Rv1474c	0.354514	-1	0.394129	1	-0.00868224	transcriptional regulator
Rv3840	0.354827	1	0.394005	1
Rv0275c	0.355067	1	0.394005	1
Rv0792c	0.355113	1	0.394005	1
Rv3597c	0.355516	1	0.394129	1	1.82375	iron-regulated H-NS-like protein Lsr2
Rv1956	0.355589	-1	0.393568	1	2.60644	antitoxin HigA
Rv1960c	0.355923	1	0.394005	1
Rv1033c	0.371942	0.272727	0.325293	1
Rv1221	0.401911	1	0.546895	1	2.55385	RNA polymerase sigma factor SigE
Rv2242	0.418671	0.428571	0.288026	1
Rv1049	0.431107	0.272727	1	1	1.52557	transcriptional repressor
Rv0767c	0.447198	-0.230769	0.613972	1
Rv2642	0.455511	-1	0.528331	1
Rv1719	0.455539	1	0.528331	1
Rv2359	0.455826	1	0.527822	1	1.70221	zinc uptake regulation protein Zur
Rv1189	0.456126	1	0.528331	1
Rv3295	0.456537	1	0.528476	1	0.0440443	transcriptional regulator TetR-family
Rv2827c	0.459543	0.272727	0.869672	1	-0.217591	hypothetical protein
Rv2250c	0.525157	0.272727	0.155137	1	0.390668	transcriptional regulator
Rv1985c	0.528176	-1	1	1	0.410341	transcriptional regulator LysR-family
Rv0653c	0.52852	1	1	1	0.420078	transcriptional regulator TetR-family
Rv3488	0.529269	1	1	1	-0.488026	hypothetical protein
Rv3066	0.530101	-0.333333	0.0361756	1	1.13553	transcriptional regulator DeoR-family
Rv1460	0.582073	-0.333333	0.0753397	1	1.32711	transcriptional regulator
Rv2258c	0.582137	-1	1	1	0.765535	transcriptional regulator
Rv0586	0.582333	-1	1	1	1.20602	transcriptional regulator Mce2R
Rv1909c	0.582408	-1	1	1
Rv0302	0.622492	1	1	1	-1.24469	transcriptional regulator TetR/AcrR-family
Rv0339c	0.622689	1	1	1	0.120352	transcriptional regulator
Rv0043c	0.622904	1	1	1	0.0867838	transcriptional regulator GntR-family
Rv2986c	0.653557	-1	1	1	-1.72261	DNA-binding protein HupB
Rv0158	0.65435	1	1	1	-1.2863	transcriptional regulator TetR-family
Rv0681	0.654769	1	1	1	-0.865122	transcriptional regulator TetR-family
Rv0330c	0.654978	-1	1	1	0.941858	hypothetical protein
Rv3574	0.662418	0.2	0.518767	1	0.442545	transcriptional regulator KstR
Rv3736	0.67948	1	1	1	1.34312	transcriptional regulator
Rv3849	0.68357	-0.0967742	0.0673967	1	-0.0619024	ESX-1 secretion-associated regulator EspR
Rv1990c	0.688084	0.25	0.0513516	1	3.1776	transcriptional regulator
Rv1129c	0.699839	1	0.693404	1	0.623867	transcriptional regulator
Rv0273c	0.699947	-1	0.693405	1
Rv1332	0.715803	1	0.70154	1	1.08202	transcriptional regulator
Rv1186c	0.716021	-1	0.70154	1	1.23205	hypothetical protein
Rv2324	0.716305	-1	0.701645	1
Rv3095	0.716489	-1	0.701674	1	-0.800877	transcriptional regulator
Rv2069	0.716527	1	0.701674	1	-0.606035	RNA polymerase sigma factor SigC
Rv2506	0.716712	-1	0.701674	1	-0.164884	transcriptional regulator TetR-family
Rv0465c	0.72965	0.333333	0.715942	1	1.62621	transcriptional regulator
Rv1963c	0.73083	-0.2	0.0737104	1
Rv1776c	0.744035	0.2	0.153357	1
Rv1423	0.753707	1	0.320321	1
Rv0491	0.754324	0.333333	1	1	-0.268817	two-component system sensory transduction protein RegX3
Rv2282c	0.77132	0.2	0.345576	1	-1.52284	transcriptional regulator LysR-family
Rv3557c	0.771492	-1	0.214872	1	0.648005	transcriptional regulator
Rv3249c	0.779598	-1	0.221772	1	0.1137	transcriptional regulator TetR-family
Rv0195	0.786506	-0.2	0.555947	1	0.178874	two-component system transcriptional regulator; LuxR-family
Rv0353	0.873484	0.111111	0.724774	1	-0.608232	heat shock protein transcriptional repressor HspR
Rv1219c	0.889701	-0.111111	0.211042	1	-0.533242	transcriptional regulator
Rv0757	0.912055	-0.0588235	0.31925	1	0.474047	OmpR family two-component system response regulator
Rv0019c	1		1	1	-1.2723	FHA domain-containing protein FhaB
Rv0020c	1		1	1	-0.988504	FHA domain-containing protein FhaA
Rv0038	1		1	1	0.62293	transcriptional regulator
Rv0042c	1		1	1	-1.02915	transcriptional regulator MarR-family
Rv0054	1		1	1	0.24245	single-strand DNA-binding protein Ssb
Rv0067c	1		1	1	-0.373327	transcriptional regulator TetR-family
Rv0117	1		1	1	0.569491	oxidative stress response regulatory protein OxyS
Rv0144	1		1	1	-0.268817	transcriptional regulator TetR-family
Rv0165c	1		1	1	0.504875	transcriptional regulator Mce1R
Rv0182c	1		1	1	0.634129	alternative RNA polymerase sigma factor SigG
Rv0232	1		1	1	-0.907793	transcriptional regulator TetR/AcrR-family
Rv0377	1		1	1
Rv0485	1		1	1	0.332278	transcriptional regulator
Rv0494	1		1	1
Rv0560c	1		1	1	-0.39973	benzoquinone methyltransferase
Rv0599c	1		1	1	-0.793357	antitoxin VapB27
Rv0602c	1		1	1	0.311503	two-component system transcriptional regulator TcrA
Rv0608	1		1	1
Rv0623	1		1	1
Rv0674	1		1	1
Rv0691c	1	0	0.654714	1	-0.751465	mycofactocin system transcriptional regulator
Rv0737	1		1	1
Rv0744c	1		1	1	0.077243	transcriptional regulator
Rv0821c	1		1	1	1.15186	phosphate-transport system transcriptional regulator PhoY2
Rv0844c	1		1	1	-0.261881	nitrate/nitrite response transcriptional regulator NarL
Rv0891c	1		1	1
Rv0894	1		1	1
Rv0967	1		1	1	0.914565	copper-sensing transcriptional repressor CsoR
Rv0981	1		1	1	1.54449	mycobacterial persistence regulator MRPA
Rv1019	1		1	1	0.946357	transcriptional regulator TetR-family
Rv1027c	1		1	1	1.13947	potassium-transporting transcriptional regulator KdpE
Rv1151c	1		1	1
Rv1152	1		1	1	3.93442	transcriptional regulator
Rv1167c	1		1	1
Rv1176c	1		1	1	0.233888	hypothetical protein
Rv1255c	1	0	0.692905	1	0.418999	transcriptional regulator
Rv1359	1		1	1	2.24853	transcriptional regulator
Rv1379	1		1	1
Rv1453	1		1	1
Rv1473A	1		1	1
Rv1556	1		1	1	0.689746	regulatory protein
Rv1560	1		1	1
Rv1657	1		1	1
Rv1674c	1		1	1
Rv1675c	1		1	1	0.41792	transcriptional regulator Cmr
Rv1725c	1		1	1	1.28865	hypothetical protein
Rv1740	1		1	1
Rv1773c	1		1	1	0.727703	transcriptional regulator
Rv1828	1		1	1	0.828632	hypothetical protein
Rv2009	1		1	1	0.280956	antitoxin VapB15
Rv2017	1		1	1	0.484396	transcriptional regulator
Rv2021c	1		1	1	0.732052	transcriptional regulator
Rv2160c	1		1	1	1.94261
Rv2175c	1	0	0.392029	1
Rv2374c	1		1	1
Rv2478c	1		1	1	0.78157	single-strand DNA-binding protein
Rv2488c	1		1	1
Rv2621c	1		1	1	1.02928	transcriptional regulator
Rv2710	1		1	1	2.45312	RNA polymerase sigma factor SigB
Rv2711	1		1	1	1.37072	iron-dependent repressor and activator IdeR
Rv2745c	1		1	1	2.8088	transcriptional regulator ClgR
Rv2760c	1	0	0.307214	1
Rv2779c	1		1	1	0.722466	transcriptional regulator Lrp/AsnC-family
Rv2912c	1		1	1	-1.32554	transcriptional regulator TetR-family
Rv2989	1		1	1	-1.97143	transcriptional regulator
Rv3055	1		1	1	0.0690147	transcriptional regulator TetR-family
Rv3060c	1		1	1	0.630405	transcriptional regulator GntR-family
Rv3082c	1		1	1	0.27023	virulence-regulating transcriptional regulator VirS
Rv3124	1		1	1
Rv3143	1		1	1	0.0989585	two-component system response regulator
Rv3160c	1		1	1	-2.76611	transcriptional regulator TetR-family
Rv3173c	1		1	1	0.587845	transcriptional regulator TetR/AcrR-family
Rv3183	1		1	1
Rv3246c	1		1	1	0.97159	two-component system transcriptional regulator MtrA
Rv3301c	1		1	1	0.505891	phosphate-transport system transcriptional regulator PhoY1
Rv3328c	1		1	1	0.486457	alternative RNA polymerase sigma factor SigJ
Rv3334	1		1	1	1.90458	transcriptional regulator MerR-family
Rv3405c	1		1	1
Rv3414c	1		1	1	1.03351	alternative RNA polymerase sigma factor SigD
Rv3692	1		1	1	-0.85726	methanol dehydrogenase transcriptional regulator MoxR2
Rv3744	1		1	1	-0.459973	ArsR family transcriptional regulator
Rv3830c	1		1	1	1.69421	transcriptional regulator
Rv3833	1		1	1	1.98404	transcriptional regulator

## Sheet: Caption
Results of the regulon enrichment test applied to the Betts et al 2002 dataset collected from a nutrient starved (PBS) Mtb culture. “Rv#” indicates the TF (and corresponding regulon) being considered. Pvalue is the unadjusted p-value calculated by RET. "mu-score" indicates the direction of expression of the regulon in the PBS dataset relative to the TF overexpression dataset (positive indicates t…
