# Supplementary material for: Gene Enrichment Analysis Reveals Major Regulators of Mycobacterium tuberculosis Gene Expression in Two Models of Antibiotic Tolerance
Source: Front Microbiol. 2018 Apr 4;9:610. doi: 10.3389/fmicb.2018.00610 (PMC5893760; doi:10.3389/fmicb.2018.00610)
Supplement: Supplementary file 6 [file DataSheet6.xls]

## Sheet: SUPP_File6_Primer_MasterList
V735#	Rv#	MT#	Annotation	F Primer Name	R Primer Name	Forward Primer	Reverse Primer	Amplicon Size	Full Gene Sequence	How Designed?
V735_00016	Rv0014c	MT0017 MT2232 MT0018 MT1304 MT2149 MT0958 MT1788 MT1785 MT3165 MT2982 MT0423	transmembrane serine/threonine-protein kinase B PknB	Rv0014c-F	Rv0014c-R	TTGACTGTGATCTCGTCGCC	CAGAAGCCGGACTCGACAAT		CTACTGGCCGAACCTCAGCGTGATGATGCCGTCCCGGTTGACGCCGGTCCCCGCCGGCGGGTTTTGATAGACGACCCGGTTGTGTTGGGAGCCACCGGCGTCGACGTCGGCCCCTTTGTCGAGCATCCCGGTCCAGCCCAGCGCGCGCAATCGTGGTTCGGCGTCGACCCAGAACATGCCGGATAGGTCGGGCATGACGAATTGGTTGCCCTTGGACACCTGTAGTTCGATGACTGAATCGACCGGAACTGTGGTGCCTGCGGGTGGATTGGTGCCGGTCACCTCGCCGGCGGGACGGGGGCTGTCCACCGAGGCCTGACTGAATTTGGTGAAGCCGTAGACGTTGAGGTTCTTCTGCGCCACGTCGACGGTCTGGCCCGCGACATCGGGAATGTCTTT…	Will-PrimerBLAST
V735_00105	Rv0099	MT0108 MT3174 MT0175 MT0577 MT0283 MT2580 MT3768 MT3666 MT0224 MT3021 MT1088 MT1793 MT2242 MT1470 MT2452 MT1230 MT2451 MT1572 MT0127 MT3610 MT1387 MT0567 MT2667 MT1041 MT2447 MT1600 MT2999 MT1222 MT3023 MT1244 MT3616 MT2448 MT1580 MT3934 MT1976 MT3615.2 MT0417 MT0110 MT3011 MT3908 MT0040	fatty-acid-CoA ligase FadD10	Rv0099-F4	Rv0099-R4	TGAACTGGGTCACTTGGGTC	CGTGCATCAGGCAGGTAAGT	99	ATGGGAGGAAAGAAGTTTCAAGCTATGCCTCAGTTGCCATCTACCGTGCTGGACCGGGTCTTCGAGCAGGCACGGCAGCAGCCGGAAGCAATCGCCTTGCGTCGCTGCGACGGCACTAGCGCACTGCGGTACCGTGAACTCGTCGCCGAAGTTGGTGGCCTTGCCGCGGATTTGCGTGCCCAGTCGGTTAGCCGGGGTTCTAGGGTGCTGGTCATTTCCGACAATGGACCCGAGACGTACCTGTCGGTGCTGGCGTGTGCAAAGCTCGGGGCGATCGCCGTCATGGCCGACGGCAATCTTCCGATCGCAGCCATCGAACGATTCTGTCAGATCACCGACCCCGCAGCGGCTCTCGTCGCACCAGGGAGCAAGATGGCATCTTCCGCCGTTCCCGAGGCG…	Will-PrimerBLAST
V735_00335	Rv0322	MT0337	UDP-glucose 6-dehydrogenase UdgA	D_MT0337-F	D_MT0337-R	CCTTGAACTATGCGGTTTCG	CTAGATCAGCGGGTTCGAGA		GTGCGATGCAGCGTCTTCGGCACTGGGTATCTGGGTGCCACCCACGCCGTCGGTATGGCGCAACTGGGACACGAGGTCGTCGGGGTCGATATCGATCCCGGTAAGGTCGCCAAGCTCGCCGGGGGTGACATTCCGTTCTACGAACCCGGCCTGCGAAAGCTGTTGACTGATAACCTGGCTGCCGGCCGCTTGCGGTTCACCACCGACTACGACATGGCGGCCGATTTCGCCGACGTGCATTTCCTGGGGGTCGGCACGCCGCAAAAGATAGGCGAATATGGCGCCGACCTGCGGCATGTCCACGCCGTCATCGATGCGCTGGTGCCGCGTCTGGTCAGGGCGTCGATTCTGGTCGGCAAGTCGACAGTCCCAGTGGGCACCGCAGCCGAACTGGGACAT…	Dalin-Primer3
V735_00465	Rv0450c	MT0466 MT0705 MT2402 MT0412 MT0528 MT1608 MT1802 MT1220 MT1573 MT3931 MT3012 MT0212 MT0216	transmembrane transporter MmpL4	Rv0450c-F	Rv0450c-R	GTGGTCCATCGTCGTTCCTT	CCGGCAGATTTTCTGGTCCT		TCAGCCGAGGCGGTCGCTGCTCATCGCCAAGGGCCGGCCCGCGGGCTGGGTTTCGCTGGGTACGGTCGGGGTCCGGGCGGGCCGGGAACGCACCCGCAGCGGCCACCAGAACCAGCGGCCCAGTAGTGCGGCGATGGATGGCGTCATGAACGATCGCACGATCAACGTGTCGAACAGCAAACCCAGACCGATGGTGGTGCCCACCTGTCCGATAACCCGCAGATCGCTGACGGCCATGGACGCCATGGTGACGGCGAATACCAGCCCTGCGTTGGTCACGACCTTGCCGGTGCCGCCCATCGACCGGATGATGCCGGTCTTCAGCCCCGCTCCTATTTCCTGTTTGAACCGGGAGACCAAGAGCAGATTGTAGTCAGATCCCACCGCCAACAGAACGAT…	Will-PrimerBLAST
V735_00484	Rv0467	MT0483 MT1966	isocitrate lyase Icl	Rv0467-F	Rv0467-R	GATCGAGGGCGATACTTCGG	TGCAGCTCGTAGACGTTGAG		ATGTCTGTCGTCGGCACCCCGAAGAGCGCGGAGCAGATCCAGCAGGAATGGGACACGAACCCGCGCTGGAAGGACGTCACCCGCACCTACTCCGCCGAGGACGTCGTCGCCCTCCAGGGCAGCGTGGTCGAGGAGCACACGCTGGCCCGCCGCGGTGCGGAGGTGCTGTGGGAGCAGCTGCACGACCTCGAGTGGGTCAACGCGCTGGGCGCGCTGACCGGCAACATGGCCGTCCAGCAGGTGCGCGCCGGCCTGAAGGCCATCTACCTGTCGGGCTGGCAGGTCGCCGGCGATGCCAACCTGTCCGGGCACACCTACCCCGACCAGAGCCTGTATCCCGCCAACTCGGTGCCGCAGGTGGTCCGCCGGATCAACAACGCACTGCAGCGCGCCGACCAG…	Will-PrimerBLAST
V735_00728	Rv0696	MT0723	mycofactocin system glycosyltransferase	Rv0696-F	Rv0696-R	CGGGGATGGTTGGAATCCTT	CATAGCGAGCTACCGGGTTC		ATGACCGCGACCCGACTGCCTGACGGGTTCGCCGTCCAGGTTGACCGTCGCGTGCGAGTGCTTGGCGACGGCTCGGCCCTGCTCGGTGGCTCACCGACCCGGTTGCTGCGGCTGGCTCCCGCCGCACGAGGCCTGCTCTGTGACGGCCGCCTTAAGGTCCGCGACGAGGTCAGCGCGGAGCTGGCCCGCATCCTGCTGGACGCCACGGTGGCGCATCCACGGCCGCCGAGTGGGCCGTCACATCGTGACGTCACCGTCGTTATACCAGTACGGAACAACGCATCTGGTCTGCGGCGTCTGGTGACCTCGTTACGCGGATTACGCGTCATCGTGGTCGACGACGGTTCGGCGTGCCCGGTCGAGTCGGACGACTTTGTCGGCGCACATTGCGACATCGAA…	Will-PrimerBLAST
V735_00882	Rv0845	MT0867 MT3218	NarL family two-component system sensor histidine kinase	Rv0845-F	Rv0845-R	GGGCTCTGCTGTTAGCGTAT	CGGTGAAAGCAAATGGCTCC		GTGCCCAGCTACGGCAACCTCGGACGTTTGGGCGGTCGCCATGAGTACGGTGTCCTAGTGGCAATGACCAGCTCGGCGGAACTGGACCGGGTTCGTTGGGCGCACCAGTTGCGCTCCTACCGAATTGCTTCGGTATTGCGGATCGGTGTCGTGGGGCTCATGGTCGCCGCGATGGTCGTTGGAACCAGCCGGTCCGAATGGCCACAGCAAATCGTGTTGATCGGCGTCTACGCGGTCGCTGCATTGTGGGCTCTGCTGTTAGCGTATTCGGCGTCCCGGCGATTCTTCGCTTTGCGACGCTTTCGCAGTATGGGCCGGTTGGAGCCATTTGCTTTCACCGCCGTCGACGTTTTGATATTGACGGGCTTTCAGCTGCTGTCCACCGACGGGATCTATCCG…	Will-PrimerBLAST
V735_00969	Rv0931c	MT0958 MT1304 MT1785 MT0017 MT3624 MT1788 MT2149 MT0018 MT2232 MT2982 MT3165 MT1006.1 MT1008 MT0423	transmembrane serine/threonine-protein kinase D PknD	Rv0931c-F	Rv0931c-R	GGGTTTTTGGCCATGCCTTT	CATCTAATGGACCCTGCCCC		TTATGACGTGAGTTTCACCACTCGGTCGTTGCCGCGGTCGGCGACGTAGACGGTCCGGTCGCTGTCCACTGCCACCGCGAGGGGGGTGTTGAGGCCGGTGAACGGTAGCACTGTCGAGGTGGTCGACCCGGCCAGGAGTTTGACCACCTGGTTTGTGTTGTGCTCGGTGACGTAGACGGTTCCGGCTTCGTCCACCGCGATGCCCCACGGTGCGGTGATATCCGTGAATGGCAGCACGACCTGGTTATTCGACTCGGCCTCTAGCTTGACAACCCTGTTGTTGTCGGTGTCGGTGACATAGACGTTGCCGGAGTTGTCGACGGCCACCCCGTCGGGGTCGTTGAGGCCGGTGAACGGCAGCACGGTCTGGGTCTTGGATCCGGCCGCCAACTTCACCAC…	Will-PrimerBLAST
V735_01100	Rv1057	MT1087 MT1008	hypothetical protein	D_MT1087-F	D_MT1087-R	ACGGCAGTCTGCTGGTAGTG	GTTCGTTGACACTGGTGACG		ATGAGCGTTATGAACGGCCGGGAGGTCGCTCGAGAGAGCAGAGATGCCCAGGTCTTCGAGTTCGGCACCGCACCGGGCTCCGCCGTGGTCAAGATTCCGGTGCAGGGCGGTCCGATCGGTGGCATCGCCATCAGCCGCGACGGCAGTCTGCTGGTAGTGACCAACAACGGCACCGACACCGTCTCGGTCGTCGGCACCGACACCTGCCGGGTCACCCAGACCGTCACCAGTGTCAACGAACCGTTCGCGATCGCCATGGGCAATGCGGAAGCCAACCGCGCGTACGTCAGCACGGTGTCGTCGGCGTACGACGCGATCGCGGTCATCGACGTGGCCACGAACACCGTTCTCGGCACCCATCCGCTGGCGCTCAGTGTGAGCGACCTGACACTCAGCCCG…	Dalin-Primer3
V735_01194	Rv1146	MT0216 MT0212 MT1573 MT0705 MT2402 MT3931 MT0412 MT1608 MT0528 MT0466 MT1802 MT1220	transmembrane transporter MmpL13b	Rv1146-F2	Rv1146-R2	GCGATATCTTGCGCGATGAC	CTGCGTAGCTGTCAAGTTCG	105	GTGGCTACCGTGGCATTCGTCGCGACCGCGTCGATCGTGATCACCCCGGCCGCGATTGTGTTGCTAGGTCCTCGGCTAGATGCGTTGGACGTGCGCCGACTGGTGCGTCGGCTGCTGGGCCGGCCCGATCCGGTGCACAAACCGGTCAAGCAACTGTTCTGGTACCGGTCGAGCAAGTTCGTGATGCGCCGTTGGCTGCCGGTCGGTACGGCTGTTGTCGCGCTGCTGGTGCTGCTCGGGCTGCCGTTCTTGTCGGTGAAGTGGGGTTTCCCGGACGACCGGGTGTTGCCGCGGTCGGCGTCGGCCCGTCAAGTCGGCGATATCTTGCGCGATGACTTTGGCCACGATCCTGCGACGCAGATACCCATCGTCGTCCCGGACGCTCGTGGTCTCGGCCCG…	Will-PrimerBLAST
V735_01268	Rv1221	MT1259 MT3320 MT4030 MT0759 MT0191 MT1226 MT3523 MT2129 MT0461	RNA polymerase sigma factor SigE	Rv1221-F	Rv1221-R	GGTGTACCGGCTGGCTTATC	CCGGCTGGTAATTCTGGACC		ATGGAACTCCTCGGCGGACCCCGGGTTGGGAATACGGAATCGCAACTTTGCGTTGCCGACGGTGACGACTTGCCAACTTATTGCAGTGCAAATTCGGAGGATCTCAATATCACGACCATCACGACCTTGAGTCCGACCAGCATGTCTCATCCCCAACAGGTCCGCGATGACCAGTGGGTGGAGCCGTCTGACCAATTGCAGGGCACCGCCGTATTCGACGCCACCGGGGACAAGGCCACCATGCCGTCCTGGGATGAGCTGGTCCGTCAGCACGCCGATCGGGTGTACCGGCTGGCTTATCGGCTCTCCGGCAACCAGCACGATGCCGAAGACCTGACCCAGGAGACCTTTATCAGGGTGTTCCGGTCGGTCCAGAATTACCAGCCGGGCACCTTCGAA…	Will-PrimerBLAST
V735_01524	Rv1471	MT1517 MT1516 MT4033 MT0838	thioredoxin TrxB1	Rv1471-F	Rv1471-R	CCGAGTCGTCGGAAAAACAC	ATGATCGTGGGGATGGATCG		GTGACTACCCGAGACCTCACTGCCGCACAGTTCAACGAAACCATCCAAAGCAGCGACATGGTGCTCGTCGATTATTGGGCCTCCTGGTGCGGCCCGTGCCGCGCGTTCGCGCCGACCTTTGCCGAGTCGTCGGAAAAACACCCCGACGTGGTGCACGCCAAGGTCGACACCGAAGCCGAACGAGAGCTTGCAGCGGCCGCTCAGATCCGATCCATCCCCACGATCATGGCCTTCAAGAACGGCAAGTTGTTGTTCAACCAGGCCGGCGCGCTGCCGCCGGCAGCATTGGAGAGCCTGGTGCAGCAGCTCAAGGCCTACGAGGTGGAGGCCGGCGAAGCCACCACCCAGAACGGGCGAGCCCAACAAGCCTGA	Will-PrimerBLAST
V735_01614	Rv1557	MT1608 MT0528 MT0466 MT0705 MT2402 MT0412 MT1573 MT1802 MT1220 MT3931 MT0216 MT0212 MT3012	transmembrane transporter MmpL6	Rv1557-F	Rv1557-R	GACTCCTTCTATCTGCCGCC	GATCATCCGAGCCGCCTTAC		GTGCAGGGGATTTCAGTGACTGGCCTGGTCAAACGCGGCTGGATGGTGAGATCCGTCTTTGACACGATCGACGGTATCGACCAACTCGGCGAGCAGCTGGCCAGCGTGACCGTAACCTTGGACAAGTTGGCTGCGATCCAGCCTCAATTGGTGGCGCTGCTACCAGACGAGATCGCCAGCCAGCAGATCAATCGGGAACTGGCGCTGGCTAACTACGCCACCATGTCCGGGATCTATGCCCAGACGGCGGCCTTGATCGAAAACGCTGCCGCCATGGGACAAGCCTTTGACGCCGCCAAGAACGACGACTCCTTCTATCTGCCGCCGGAGGCTTTTGACAACCCAGATTTCCAGCGCGGCCTGAAATTGTTCCTGTCGGCAGACGGTAAGGCGGCTCGG…	Will-PrimerBLAST
V735_01793	Rv1746	MT1788 MT2982 MT2149 MT1304 MT0017 MT0958 MT1785 MT0018 MT2232 MT3165 MT0423	serine/threonine-protein kinase PknF	Rv1746-F2	Rv1746-R2	TCGCCAATCCTGATTCACCT	CACAGTCATGTTTGTGGCGG	104	ATGCCGCTCGCGGAAGGTTCGACGTTCGCCGGCTTCACCATCGTCCGGCAGTTGGGATCCGGCGGGATGGGCGAGGTGTACCTGGCCCGGCATCCCAGACTGCCCCGCCAGGACGCGCTCAAGGTACTGCGGGCCGATGTGTCAGCCGACGGCGAATACCGGGCACGGTTCAACCGCGAAGCCGATGCCGCGGCGTCGCTGTGGCATCCACACATCGTCGCCGTCCACGACCGCGGCGAGTTCGACGGCCAGCTCTGGATCGACATGGACTTCGTCGACGGCACCGACACCGTATCCCTTCTCAGGGATCGTTATCCGAACGGGATGCCCGGCCCCGAGGTCACCGAGATCATCACTGCGGTGGCCGAAGCGCTCGACTATGCCCACGAACGTCGGCTG…	Will-PrimerBLAST
V735_01905	Rv1854c	MT1902 MT0403 MT1860 MT3134	NADH dehydrogenase Ndh	D_MT1902-F	D_MT1902-R	GCCAGTCTTATTTCGGCAAC	CTCGAAAGCGCTCAATATGC		CTAGCTGGCCACCTTAGCGCTTGCCGCTGAGCCCTGCGCCTCGGCGGCCAGCTCGGCCAGCTGTTCGAGCCGCGTTCGCGCAAATGCCTGCTGGTCGGTGATGGTCAGCTGGCCGCGGCGAGTACTGAGGAAAGTCACCGTCCACGACAGCAGAGTGGTGATCTTGGTCTTGAACCCGATCAGGTACGCCAGGTGCAGCACCAGCCAAATCAGCCAGGCGATAAAGCCGCTGAACTCAACGGGACCGATCTTGGCCACCGCCGAAAACCTCGAAACCGTGGCCATCGATCCCTTGTCGAAGTACTGGAATGGCTCACGCTCCGCCGGGTTGGCGCCGGCCAGTTCGGCCTTGATCGTGCTGGCGACGTATTTCGCCCCCTGGATGGCGCCCTGCGCCAC…	Dalin-Primer3
V735_01974	Rv1922	MT1973 MT0409 MT1771 MT1414 MT2538 MT3884 MT0930 MT2318 MT1764 MT1974	beta-lactamase	Rv1922-F2	Rv1922-R2	CTCAGCGCCGAGATCTTTCA	TTTCCACCAGTGCCCTTCTC	104	ATGGATTCGACTGTAACGGCCTCGATCCGACGCATGCTGGGACTGCTCGCCGCCACATTGCTGCTCGGCGGCTGCACCGGCCAGCACACGACACGCACAGCGGCGAGCACCACATACACGCCCCACATCAAGGCCAGCAGTCAGGACGTACTGGACGGCGCCATCAATGCCGACGAGCCAGGTTGTTCGGCCGCGGTAGGAGTCGAGGGGAAAGTTATCTGGTCAGGCGTTCGCGGCATTGCGGATCTGGCATCCGGCGCCAAGATCACCACGGACACCGTGTTCGACATCGCGTCGGTGTCCAAGCAGTTCACCGCCACCGCGATCCTGCTGCTCGTCGAAGCCGGAAAGCTAACACTCGACGACCCGATATCCCAATACGTACCCGAGCTACCCGAC…	Dalin-Primer3
V735_02013	Rv1960c	MT2009	antitoxin ParD1	Rv1960c-F	Rv1960c-R	GGAGCGGATGACTTCACTGG	AGAACACGTCCTTCGTCCTC		TCACCGGCCACGCGAGGCGTCAGCCCGCTTACGACCGAGGAATCCGTCGAAGTCGAACGGTGTCGAGCTGCCGCTGCGTTCGCCGGCCTCGAGAGCCTCACGAAGCGCGCGCAGCTGGGTTTCACGGTCCTCGAGCAGTCGCAACGCGGAGCGGATGACTTCACTGGCCGACCGGTAGCGGCCCGCGGCGATCTCGCCGTCGATGAAGGCGCTGTAGTGCTCGTCGAGGACGAAGGACGTGTTCTTACCCAC	Will-PrimerBLAST
V735_02427	Rv2350c	MT2415 MT2416 MT1799 MT2414	phospholipase C2 PlcB	D_MT2415-F	D_MT2415-R	ACCTGCCCATTCACTACCTG	ATCCAGTAGAGCCGGTTGG		TCAACAGAGACCGCTGGGAATCCCCCGAGTGGGTGCGGTTTCTTGGGTGGGCATCGACTGTGGGAATGGCACCCGATAGGGAATTGCCGTCTTGGTCACCGTTCCCAGTACTGCGTTGGGCACGCACTGCGGCAACTTCGGAAGCGCATTGAGCCGCGGGTGGTCCAGATTGGGTTTCGACGGGTTCGGCGGAGCGGCGAAGTTGAACGTCGAAGTCATATCGCCGACCGTCGCGTCCCGCCAAGCGGTGAGATTGGGAACCGGGACGCCGAACCGCGCGCGGATGAGCTTCAGCGTTGACGTGTGATCGAAGGTGTCGTGGACCATCAGTGGGCCGCGGCTATAGGGAGAGATGACGAGGCAAGGGACGCGAAACCCCAGACCGATCGGCCCACGAAT…	Dalin-Primer3
V735_02511	Rv2428	MT2503 MT2298 MT1643 MT2597	alkyl hydroperoxide reductase AhpC	D_MT2503-F	D_MT2503-R	GTTACCCTTCCCGATGCTCT	GGTCGACGATAAAGGTCACG		ATGCCACTGCTAACCATTGGCGATCAATTCCCCGCCTACCAGCTCACCGCTCTCATCGGCGGTGACCTGTCCAAGGTCGACGCCAAGCAGCCCGGCGACTACTTCACCACTATCACCAGTGACGAACACCCAGGCAAGTGGCGGGTGGTGTTCTTTTGGCCGAAAGACTTCACGTTCGTGTGCCCTACCGAGATCGCGGCGTTCAGCAAGCTCAATGACGAGTTCGAGGACCGCGACGCCCAGATCCTGGGGGTTTCGATTGACAGCGAATTCGCGCATTTCCAGTGGCGTGCACAGCACAACGACCTCAAAACGTTACCCTTCCCGATGCTCTCCGACATCAAGCGCGAACTCAGCCAAGCCGCAGGTGTCCTCAACGCCGACGGTGTGGCCGACCGC…	Dalin-Primer3
V735_02806	Rv2710	MT2783 MT2777 MT3385	RNA polymerase sigma factor SigB	Rv2710-F	Rv2710-R	TGAAGTCGAACTGGCCAAGC	AGGTCGCGTTTTCGGTTCTC		ATGGCCGATGCACCCACAAGGGCCACCACAAGCCGGGTTGACAGCGATCTGGATGCTCAAAGCCCCGCGGCGGACCTCGTGCGCGTCTATCTGAACGGCATCGGCAAGACGGCGTTGCTCAACGCCGCCGGTGAAGTCGAACTGGCCAAGCGCATAGAAGCCGGGTTGTATGCCGAGCATCTGCTGGAAACCCGGAAGCGCCTCGGCGAGAACCGAAAACGCGACCTGGCGGCCGTGGTGCGTGATGGCGAGGCGGCGCGCCGCCACCTGCTGGAAGCAAACCTGCGGCTGGTGGTATCGCTGGCCAAGCGCTACACGGGTCGGGGCATGCCGTTGCTGGACCTCATCCAGGAGGGCAACCTGGGTCTGATCCGAGCGATGGAGAAGTTCGACTACACA…	Will-PrimerBLAST
V735_02845	Rv2748c	MT2819 MT3553 MT3983 MT4010 MT1833 MT0297	cell division transmembrane protein FtsK	Rv2748c-F	Rv2748c-R	CGGTATCGTCGCAGTGTCAT	GTTACTACGACGAGGTGCCC		CTACTCGCCGCCGTCACCCCGGATCGCGGCCAGTGTGCCCGCCAACTCGTCGGGCTTGACCAGCACCTCACGGGCCTTCGAGCCTTCGCTGGGCCCGACGATGCCGCGGGTCTCCATCAGGTCCATCAAACGGCCCGCTTTGGCGAAGCCGACCCGCAGCTTGCGCTGCAGCATCGACGTCGACCCGAACTGGCTGGACACCACCAGTTCCACGGCCTGCAGGAAGACGTCCATGTCGTCGCCGATGTCGGGGTCGACGTCGGTGCGCTCCGCGGTGGGTTTAGCCGTGGTGACGCCCTCGGTGTATTCGGGTTCGGCCTGTTCCTTGCAGGCGGTGACGACGGCGTGGATCTCTTCGTCGGAGACGTAAGCGCCCTGCAGCCGGAGGGGTTTGCTCGC…	Will-PrimerBLAST
V735_03126	Rv3017c	MT3097 MT3104 MT0301	ESAT-6 like protein EsxQ	Rv3017c-F	Rv3017c-R	CAGTCTGACGAATCGCCTAC	TGGAATCAGGCCATGGAGG		TTAGTCTCCGGCGTCGGCGGCCGTGGCTGGACCCGCATGGCGCGGGTCCAGCCACCGACCCCGGAACGACCCCACCCTAATCGTTCCGCAGTCTGACGAATCGCCTACCGGCCTTTCCAGCACCCCGATCTGGCGTAGTGCTCGCCGGCACCGACGGTAGGCCCGCGCGAGAGCCTCCATGGCCTGATTCCACTGGGCCTGCCAGTCCTGATGACTCATCCCGAGATCACCTTGGCAAGCACGCGACGGCGCGGTGCGCTCACTGGCGATATCGGCCCCCAAGCTCTGCGTCGTGCCCGTATAACCGGCCATGTCTCCGACATTGGCCGTCATCGCCGGGTAGCTGTACATACTCTGCGACAC	Will-PrimerBLAST
V735_03214	Rv3098A	None	antitoxin	Rv3098A-F	Rv3098A-R	CTCGATGCCGTGGAGTGTAG	CCACCAGGAACCGTGTCTTT		GTGGTGATTCGGGGAGCGGTCTACAGGGTCGACTTCGGCGATGCGAAGCGAGGCCACGAGCAACGCGGGCGGCGCTACGCCGTGGTCATCAGCCCCGGCTCGATGCCGTGGAGTGTAGTAACCGTGGTGCCGACGTCGACAAGCGCCCAACCTGCGGTTTTCCGACCAGAGCTGGAAGTCATGGGAACAAAGACACGGTTCCTGGTGGATCAGATCCGGACGATCGGCATCGTCTATGTGCACGGCGATCCGGTCGACTATCTGGACCGTGACCAAATGGCCAAGGTGGAACACGCCGTGGCACGATACCTTGGTCTGTGA	Will-PrimerBLAST
V735_03264	Rv3147	MT3235	NADH dehydrogenase subunit C NuoC	Rv3147-F	Rv3147-R	CTGCAGTCGATCACCCACAA	CGGATAGATCGCGAACAGGG		ATGAGCCCGCCGAACCAAGACGCCCAGGAAGGCCGCCCGGACTCCCCCACCGCGGAGGTGGTCGACGTTCGCCGCGGCATGTTCGGCGTCTCGGGCACCGGTGACACCTCCGGTTACGGACGGTTGGTGCGCCAAGTCGTCCTCCCTGGCAGCAGCCCCCGGCCCTACGGCGGCTACTTCGACGATATCGTCGACCGGCTGGCCGAGGCACTGCGGCACGAGCGCGTCGAATTCGAGGACGCCGTCGAGAAAGTCGTGGTCTACCGCGATGAACTGACCCTGCACGTCCGCCGGGATCTACTGCCGCGGGTCGCCCAGCGGCTGCGCGACGAACCCGAATTGCGATTCGAGCTGTGTCTTGGGGTGAGCGGGGTGCACTACCCGCACGAGACGGGTCGG…	Will-PrimerBLAST
V735_03265	Rv3148	MT3236	NADH dehydrogenase subunit D NuoD	Rv3148-F	Rv3148-R	ATCACCGGTTTGCGGATGAA	CGCAACTGCTTGAGTGCTTC		ATGACGGCAATCGCCGACTCGGCTGGCGGCGCCGGCGAGACCGTCCTGGTCGCTGGCGGGCAGGACTGGCAGCAGGTCGTGGACGCCGCGCGCAGCGCGGATCCCGGTGAACGCATCGTCGTCAACATGGGGCCCCAGCACCCGTCTACCCACGGGGTGTTGCGGTTAATCCTGGAGATCGAGGGCGAAACAGTCGTCGAAGCCCGGTGCGGAATCGGCTACCTGCACACCGGAATCGAGAAGAACCTCGAATACCGGTACTGGACCCAGGGCGTCACCTTCGTGACCCGAATGGATTACCTGTCACCGTTTTTCAACGAAACCGCCTACTGCCTCGGCGTGGAGAAGCTGCTCGGCATCACCGATGAGATACCCGAGCGGGTCAACGTCATCCGCGTG…	Will-PrimerBLAST
V735_03266	Rv3149	MT3237	NADH dehydrogenase subunit E NuoE	Rv3149-F	Rv3149-R	CCACGACGAAACCACCTCC	TCCCAGTTGACCATCACCAC		GTGACACAGCCACCCGGTCAGCCGGTGTTCATCCGGCTCGGACCGCCACCGGACGAACCCAACCAGTTTGTCGTCGAGGGCGCTCCGCGGTCGTATCCGCCGGACGTACTGGCGCGGCTGGAGGTCGACGCCAAGGAGATCATCGGCCGCTATCCCGACAGGCGCTCGGCGCTGTTGCCGTTGCTGCACCTGGTGCAGGGCGAGGATTCCTACCTGACGCCGGCGGGTTTGCGGTTCTGCGCCGATCAACTCGGGCTGACCGGGGCCGAGGTGTCGGCGGTGGCCAGCTTCTACACCATGTACCGCCGGCGCCCCACCGGCGAGTACCTGGTGGGTGTGTGCACGAACACGCTGTGCGCCGTCATGGGCGGCGACGCCATCTTCGACCGCCTCAAAGAG…	Will-PrimerBLAST
V735_03267	Rv3150	MT3238	NADH dehydrogenase subunit F NuoF	Rv3150-F	Rv3150-R	GTCGAAACGATCGCCAGTGT	GCGAATACAGGGTGAAGCCA		ATGACCACGCAGGCCACCCCGTTGACCCCGGTGATCAGCCGCCACTGGGACGACCCGGAGTCGTGGACCCTGGCCACTTATCAACGCCACGATCGCTATCGGGGCTATCAGGCGTTGCAGAAAGCCCTGACGATGCCGCCCGACGACGTGATCAGCATCGTCAAGGATTCCGGGTTACGCGGACGCGGCGGCGCGGGCTTTGCCACCGGGACCAAGTGGTCGTTCATCCCGCAGGGCGACACCGGCGCCGCGGCCAAGCCGCACTACCTGGTGGTCAACGCCGACGAGTCCGAACCCGGTACGTGCAAAGACATTCCGTTGATGCTGGCGACGCCACATGTGCTCATCGAAGGCGTCATCATCGCCGCCTACGCGATCCGCGCCCATCACGCGTTCGTC…	Will-PrimerBLAST
V735_03268	Rv3151	MT3239	NADH dehydrogenase subunit G NuoG	Rv3151-F2	Rv3151-R2	ATATGGCGGTCAGCTATGCC	CCTTGCGTAACCGCAGAAAC	105	GTGACCCAGGCGGCCGACACTGACATCCGGGTAGGCCAACCGGAGATGGTGACACTGACCATCGACGGCGTCGAAATCAGCGTCCCCAAGGGCACGTTGGTGATTCGCGCCGCCGAACTGATGGGAATCCAGATCCCGCGATTCTGCGACCACCCGCTGCTGGAGCCCGTCGGCGCCTGCCGGCAATGCCTGGTCGAGGTCGAAGGGCAACGCAAGCCGCTGGCGTCGTGCACCACCGTGGCCACCGACGACATGGTGGTGCGCACCCAACTCACCTCCGAGATTGCCGACAAGGCCCAGCACGGTGTGATGGAACTGCTGCTGATCAACCATCCGCTGGATTGCCCGATGTGCGACAAGGGCGGTGAATGCCCGCTGCAAAACCAGGCAATGTCTAAC…	Will-PrimerBLAST
V735_03269	Rv3152	MT3240 MT0091	NADH dehydrogenase subunit H NuoH	Rv3152-F	Rv3152-R	TTCGCGACGGTGTTCCTTAT	CGAATGACGGCAACAACAGG		ATGACCACGTTCGGCCACGACACCTGGTGGCTGGTGGCGGCCAAAGCGATCGCGGTATTCGTGTTCCTCATGCTGACGGTGCTGGTGGCGATCCTGGCCGAACGCAAGCTGCTGGGCCGGATGCAGTTGCGGCCCGGCCCCAACCGGGTTGGCCCAAAAGGAGCCCTGCAGAGCCTGGCTGACGGCATCAAGCTGGCGCTCAAAGAGAGCATCACACCCGGTGGCATCGATCGATTCGTATATTTTGTGGCGCCGATCATTTCGGTGATTCCGGCATTCACCGCTTTCGCGTTCATCCCGTTTGGTCCCGAGGTGTCGGTGTTTGGCCACCGGACACCGTTGCAGATAACCGACCTTCCCGTCGCCGTGCTGTTCATCCTGGGACTGTCGGCGATCGGG…	Will-PrimerBLAST
V735_03274	Rv3157	MT3245 MT3246 MT3244 MT0090 MT0093	NADH dehydrogenase subunit M NuoK	Rv3157-F	Rv3157-R	CAGTACGATTCGGGCACCTT	CCAAGAACAGCGCCTTGAAC		GTGAATAACGTGCCGTGGCTGAGCGTGCTCTGGCTGGTGCCGCTGGCAGGTGCGGTGCTGATCATCCTGCTACCACCCGGTCGGCGCCGACTCGCCAAGTGGGCCGGTATGGTTGTCAGCGTCCTGACGTTGGCGGTGTCGATCGTCGTCGCGGCCGAATTCAAGCCCAGCGCCGAGCCGTATCAGTTCGTCGAAAAGCATTCCTGGATACCGGCGTTCGGCGCCGGCTATACCCTTGGTGTGGACGGCATCGCAGTGGTGCTGGTGTTGTTGACCACAGTGCTGATTCCGTTGCTGCTGGTGGCCGGCTGGAACGACGCAACCGATGCTGACGACCTGTCCCCCGCAAGCGGGAGGTACCCCCAGCGCCCGGCTCCGCCGCGCTTGCGATCGTCAGGT…	Will-PrimerBLAST
V735_03345	Rv3223c	MT3320 MT1259 MT4030 MT0191 MT0759 MT2129	RNA polymerase sigma factor SigH	Rv3223c-F	Rv3223c-R	TTGCCAATCGGTGATCTGCT	ACCGGATACTGACCAACACC		TCATGACGACACCCCCTCGTGCGCCTGCTCGCCCCTGGCAAACCCCCGATCCCTGGCCACATCGGCTAAAAGACCGCGCAACTGACGTCGGCCGCGATGAAGCCTCGACATCACGGTGCCGATCGGAGTATCCATGATCTCGGCGATCTCCTTGTAGGGGAAACCTTCGACATCGGCGTAGTAGACCGCCATCCGGAACTCTTCCGGCAATGCCTGCAGCGCCTCTTTGATCTCGGTGTCCGGCAACGCTTCTAACGCTTCGACTTCAGCCGAGCGCAGCCCGGTCGAGGAATGCTCGGCGTTGGACGCCAGTTGCCAATCGGTGATCTGCTCGGTCGGATACTCCGCCGGTTGCCGCTGTTTCTTGCGATAGCTGTTGATGTAGGTGTTGGTCAGTAT…	Will-PrimerBLAST
V735_03461	Rv3334	MT3438 MT0368	transcriptional regulator MerR-family	D_MT3438-F	D_MT3438-R	AACTACTGAGCACCCGCATC	CCATATGAAGCGTGGTCAAG		ATGAAGATCAGCGAGGTAGCCGCGCTCACCAACACCAGCACCAAGACCCTCCGCTTCTACGAGAACTCGGGGCTGCTGCCGCCGCCTGCACGCACAGCATCGGGGTATCGCAACTATGGACCCGAGATCGTGGATCGGCTGCGGTTTATCCATCGGGGCCAAGCGGCCGGGCTGGCATTACAGGAAGTACGCCAAATCCTGGCCATCCACGACCGCGGCGAGGCGCCGTGCGCACACGTCCGCCAACTACTGAGCACCCGCATCGACGAAGTCCGCGCGCAGATCGCCGAACTGATTGCCCTCGAAGGCCACTTGCAGACCCTGCTTGACCACGCTTCATATGGCCCGCCCACCGAACACGACCACTCCACGGTGTGTTGGATCCTGGAAAGCGACCTC…	Dalin-Primer3
V735_03543	Rv3416	MT3525 MT3315 MT3358 MT3783 MT3290.1	transcriptional regulator WhiB-like WhiB3	D_MT3525-F	D_MT3525-R	CCGATCCCATGCGTTAGA	ATGGTGCCCTTGAGGAGTAG		ATGCCACAGCCGGAGCAGCTACCGGGACCCAACGCAGACATCTGGAACTGGCAATTGCAAGGCCTGTGTCGCGGCATGGACTCATCGATGTTCTTCCATCCCGACGGCGAGCGTGGCCGTGCCCGAACGCAGCGCGAACAACGCGCCAAGGAAATGTGTCGGCGCTGCCCCGTGATCGAGGCGTGCCGATCCCATGCGTTAGAGGTCGGTGAGCCCTATGGCGTTTGGGGTGGCCTGTCCGAATCCGAGCGCGACCTACTCCTCAAGGGCACCATGGGACGCACCCGCGGCATCCGCCGCACAGCTTAA	Dalin-Primer3
V735_01365	(16S)		16S RNA	CDC1551_16S-F	CDC1551_16S-R	TGGGTTTGACATGCACAGGA	CCCAACATCTCACGACACGA		AGAGTTTGATCCTGGCTCAGGACGAACGCTGGCGGCGTGCTTAACACATGCAAGTCGAACGGAAAGGTCTCTTCGGAGATACTCGAGTGGCGAACGGGTGAGTAACACGTGGGTGATCTGCCCTGCACTTCGGGATAAGCCTGGGAAACTGGGTCTAATACCGGATAGGACCACGGGATGCATGTCTTGTGGTGGAAAGCGCTTTAGCGGTGTGGGATGAGCCCGCGGCCTATCAGCTTGTTGGTGGGGTGACGGCCTACCAAGGCGACGACGGGTAGCCGGCCTGAGAGGGTGTCCGGCCACACTGGGACTGAGATACGGCCCAGACTCCTACGGGAGGCAGCAGTGGGGAATATTGCACAATGGGCGCAAGCCTGATGCAGCGACGCCGCGTGGGGG…	Will-PrimerBLAST
V735_02799	Rv2703	MT2777 MT2783 MT3385	RNA polymerase sigma factor SigA	SigA_ALE-F	SigA_ALE-R	TCGAGGTGATCAACAAGCTG	TGGATTTCCAGCACCTTCTC	124	GTGGCAGCGACCAAAGCAAGCACGGCGACCGATGAGCCGGTAAAACGCACCGCCACCAAGTCGCCCGCGGCTTCCGCGTCCGGGGCCAAGACCGGCGCCAAGCGAACAGCGGCGAAGTCCGCTAGTGGCTCCCCACCCGCGAAGCGGGCTACCAAGCCCGCGGCCCGGTCCGTCAAGCCCGCCTCGGCACCCCAGGACACTACGACCAGCACCATCCCGAAAAGGAAGACCCGCGCCGCGGCCAAATCCGCCGCCGCGAAGGCACCGTCGGCCCGCGGCCACGCGACCAAGCCACGGGCGCCCAAGGATGCCCAGCACGAAGCCGCAACGGATCCCGAGGACGCCCTGGACTCCGTCGAGGAGCTCGACGCTGAACCAGACCTCGACGTCGAGCCCGGC…	Known to work: From Alysha

## Sheet: Caption
This table gives the primers used for generating qPCR data. Column "V735#" gives the gene name in the CDC1551 genome sequenced in 2014 (NCBI Accession #: KK341227.1) which was used for mapping our RNA-seq data. Column "Rv#" gives the homolog of each gene in the H37Rv genome. Column "MT#" gives homologs of each gene in the 2002 CDC1551 genome (NCBI Accession #: AE000516.2) ordered from smallest E-…
